# Supplementary material for: Crystal structures of trans-acetyl­dicarbon­yl(η5-cyclo­penta­dien­yl)(1,3,5-tri­aza-7-phosphaadamantane)molybdenum(II) and trans-acetyl­di­carbon­yl(η5-cyclo­penta­dien­yl)(3,7-diacetyl-1,3,7-tri­aza-5-phosphabi­cyclo­[3.3.1]nona­ne)molyb­den­um(II)
Source: Acta Crystallogr E Crystallogr Commun. 2020 Mar 17;76(Pt 4):547–51. doi: 10.1107/S2056989020003679 (PMC7133026; doi:10.1107/S2056989020003679)
Supplement: Supplementary file 1 [file e-76-00547-sup1.cif]

##############################################################################
#                                                                            #
# This CIF contains the data in a paper accepted for publication in          #
# Acta Crystallographica Section E. It conforms to the requirements of       #
# Notes for Authors for Acta Crystallographica Section E, and has been       #
# peer reviewed under the auspices of the IUCr Commission on Journals.       #
#                                                                            #
# Full details of the Crystallographic Information File format               #
# are given in the paper "The Crystallographic Information File (CIF):       #
# a New Standard Archive File for Crystallography" by S. R. Hall, F. H.      #
# Allen and I. D. Brown [Acta Cryst. (1991), A47, 655-685].                  #
#                                                                            #
# The current version of the core CIF dictionary is obtainable from          #
# ftp://ftp.iucr.org/pub/cif_core.dic.                                       #
#                                                                            #
# Software is freely available for graphical display of the structure(s)     #
# in this CIF. For information consult the CIF software page                 #
# http://www.iucr.org/resources/cif/software.                                #
#                                                                            #
# This file may be used for bona fide research purposes within the           #
# scientific community so long as proper attribution is given to the journal # 
# article from which it was obtained.                                        #
#                                                                            #
##############################################################################
data_1
_audit_creation_method
;
Olex2 1.2
(compiled 2018.05.29 svn.r3508 for OlexSys, GUI svn.r5506)
;
_chemical_name_systematic
;\
<i>trans</i>-Acetyldicarbonyl(\h^5^-cyclopentadienyl)(1,3,5-triaza-7-\
phosphaadamantane)molybdenum(II)
;
_chemical_name_common     ?
_chemical_formula_moiety     'C15 H20 Mo N3 O3 P'
_chemical_formula_sum     'C15 H20 Mo N3 O3 P'
_chemical_formula_iupac     '[Mo (C5 H5) (C2 H2 O1) (C6 H12 N3 P) (C O)2]'
_chemical_formula_weight     417.25
_chemical_melting_point     ?
_space_group_crystal_system     monoclinic
_space_group_name_H-M_alt     'P 1 21/c 1'
_space_group_name_Hall     '-P 2ybc'
loop_
    _space_group_symop_operation_xyz
    'x, y, z'
    '-x, y+1/2, -z+1/2'
    '-x, -y, -z'
    'x, -y-1/2, z-1/2'
_cell_length_a     9.7919(14)
_cell_length_b     14.5757(13)
_cell_length_c     12.1140(12)
_cell_angle_alpha     90
_cell_angle_beta     107.694(6)
_cell_angle_gamma     90
_cell_volume     1647.2(3)
_cell_formula_units_Z     4
_cell_measurement_reflns_used     9370
_cell_measurement_theta_min     3.306
_cell_measurement_theta_max     27.542
_cell_measurement_temperature     100(2)
_exptl_crystal_description     block
_exptl_crystal_colour     orange
_exptl_crystal_size_max     0.2
_exptl_crystal_size_mid     0.19
_exptl_crystal_size_min     0.15
_exptl_crystal_density_diffrn     1.683
_exptl_crystal_F_000     848
_exptl_absorpt_coefficient_mu     0.911
_exptl_absorpt_correction_type     multi-scan
_exptl_absorpt_process_details
;
(SADABS; Bruker, 2016)
;
_exptl_absorpt_correction_T_min     0.7087
_exptl_absorpt_correction_T_max     0.7456
_diffrn_ambient_temperature     99.97
_diffrn_source     ?
_diffrn_radiation_type     MoK\a
_diffrn_radiation_wavelength     0.71073
_diffrn_measurement_device_type     'Bruker D8QUEST'
_diffrn_measurement_device     'CMOS area detector'
_diffrn_measurement_method     '\w and \f scans'
_diffrn_reflns_number     32227
_diffrn_reflns_av_R_equivalents     0.0395
_diffrn_reflns_av_unetI/netI     0.0192
_diffrn_reflns_theta_min     3.306
_diffrn_reflns_theta_max     27.558
_diffrn_reflns_theta_full     25.242
_diffrn_measured_fraction_theta_max     0.996
_diffrn_measured_fraction_theta_full     0.998
_diffrn_reflns_limit_h_min     -12
_diffrn_reflns_limit_h_max     12
_diffrn_reflns_limit_k_min     -18
_diffrn_reflns_limit_k_max     18
_diffrn_reflns_limit_l_min     -15
_diffrn_reflns_limit_l_max     15
_refine_special_details     .
_reflns_number_total     3785
_reflns_number_gt     3379
_reflns_threshold_expression     'I > 2\s(I)'
_refine_ls_structure_factor_coef     Fsqd
_refine_ls_matrix_type     full
_refine_ls_R_factor_all     0.0255
_refine_ls_R_factor_gt     0.0201
_refine_ls_wR_factor_gt     0.0407
_refine_ls_wR_factor_ref     0.0425
_refine_ls_goodness_of_fit_ref     1.067
_refine_ls_restrained_S_all     1.067
_refine_ls_number_reflns     3785
_refine_ls_number_parameters     210
_refine_ls_number_restraints     0
_refine_ls_hydrogen_treatment     constr
_refine_ls_weighting_scheme     calc
_refine_ls_weighting_details
              'w=1/[\s^2^(Fo^2^)+(0.0124P)^2^+1.3596P] where P=(Fo^2^+2Fc^2^)/3'
_atom_sites_solution_hydrogens     geom
_atom_sites_solution_primary     dual
_atom_sites_solution_secondary     .
_refine_ls_shift/su_max     0.001
_refine_ls_shift/su_mean     0.000
_refine_diff_density_max     0.451
_refine_diff_density_min     -0.348
_refine_ls_extinction_method
;
SHELXL2018/3 (Sheldrick 2015b)
;
_refine_ls_extinction_coef     0.0040(2)
_refine_ls_extinction_expression
                                  'Fc^*^=kFc[1+0.001xFc^2^\l^3^/sin(2\q)]^-1/4^'
loop_
    _atom_type_symbol
    _atom_type_description
    _atom_type_scat_dispersion_real
    _atom_type_scat_dispersion_imag
    _atom_type_scat_source
    'C' 'C' 0.0033 0.0016
                         'International Tables Vol C Tables 4.2.6.8 and 6.1.1.4'
    'H' 'H' 0.0000 0.0000
                         'International Tables Vol C Tables 4.2.6.8 and 6.1.1.4'
    'Mo' 'Mo' -1.6832 0.6857
                         'International Tables Vol C Tables 4.2.6.8 and 6.1.1.4'
    'N' 'N' 0.0061 0.0033
                         'International Tables Vol C Tables 4.2.6.8 and 6.1.1.4'
    'O' 'O' 0.0106 0.0060
                         'International Tables Vol C Tables 4.2.6.8 and 6.1.1.4'
    'P' 'P' 0.1023 0.0942
                         'International Tables Vol C Tables 4.2.6.8 and 6.1.1.4'
_computing_data_collection
;
SAINT (Bruker, 2018)
;
_computing_cell_refinement
;
SAINT (Bruker, 2018)
;
_computing_data_reduction
;
SAINT (Bruker, 2018)
;
_computing_structure_solution
;
<i>SHELXT2014/5</i> (Sheldrick, 2015a)
;
_computing_structure_refinement
;
<i>SHELXL2018/3</i> (Sheldrick, 2015b)
;
_computing_molecular_graphics
;
Mercury (Macrae <i>et al.</i>,  2020)
;
_computing_publication_material
;
publCIF (Westrip, 2010)
;
loop_
    _atom_site_type_symbol
    _atom_site_label
    _atom_site_fract_x
    _atom_site_fract_y
    _atom_site_fract_z
    _atom_site_U_iso_or_equiv
    _atom_site_adp_type
    _atom_site_calc_flag
    _atom_site_occupancy
    _atom_site_disorder_assembly
    _atom_site_disorder_group
    Mo Mo1 0.59777(2) 0.49328(2) 0.28768(2) 0.00886(5) Uani d 1 . .
    P P1 0.76523(4) 0.41400(3) 0.20808(4) 0.01095(9) Uani d 1 . .
    O O1 0.65998(14) 0.65083(9) 0.13519(11) 0.0225(3) Uani d 1 . .
    O O2 0.85977(13) 0.47150(9) 0.51067(11) 0.0203(3) Uani d 1 . .
    O O3 0.47562(13) 0.66109(8) 0.37491(10) 0.0174(3) Uani d 1 . .
    N N1 0.81148(15) 0.31674(11) 0.02647(13) 0.0187(3) Uani d 1 . .
    N N2 0.95915(17) 0.27288(11) 0.22389(14) 0.0216(3) Uani d 1 . .
    N N3 1.00813(15) 0.41777(10) 0.13718(13) 0.0172(3) Uani d 1 . .
    C C1 0.64170(17) 0.59232(12) 0.19293(14) 0.0145(3) Uani d 1 . .
    C C2 0.76722(17) 0.48263(11) 0.42615(14) 0.0131(3) Uani d 1 . .
    C C3 0.59049(18) 0.62704(11) 0.37674(13) 0.0126(3) Uani d 1 . .
    C C4 0.72533(19) 0.67895(11) 0.44048(15) 0.0172(3) Uani d 1 . .
    H H4A 0.768353 0.651212 0.516872 0.026 Uiso calc 1 . .
    H H4B 0.701269 0.743146 0.449920 0.026 Uiso calc 1 . .
    H H4C 0.793647 0.676106 0.395903 0.026 Uiso calc 1 . .
    C C5 0.39034(18) 0.42909(12) 0.16033(15) 0.0165(3) Uani d 1 . .
    H H5 0.372255 0.432040 0.078793 0.020 Uiso calc 1 . .
    C C6 0.35024(17) 0.49564(12) 0.22997(14) 0.0155(3) Uani d 1 . .
    H H6 0.300765 0.551374 0.203612 0.019 Uiso calc 1 . .
    C C7 0.39757(17) 0.46382(12) 0.34674(15) 0.0155(3) Uani d 1 . .
    H H7 0.385727 0.495068 0.412043 0.019 Uiso calc 1 . .
    C C8 0.46496(18) 0.37807(12) 0.34879(15) 0.0164(3) Uani d 1 . .
    H H8 0.504922 0.340967 0.415265 0.020 Uiso calc 1 . .
    C C9 0.46240(18) 0.35724(11) 0.23437(15) 0.0164(3) Uani d 1 . .
    H H9 0.502247 0.304029 0.210865 0.020 Uiso calc 1 . .
    C C10 0.69704(17) 0.36231(12) 0.06169(14) 0.0155(3) Uani d 1 . .
    H H10A 0.621580 0.316952 0.061143 0.019 Uiso calc 1 . .
    H H10B 0.653123 0.410872 0.004845 0.019 Uiso calc 1 . .
    C C11 0.86374(19) 0.31312(12) 0.28477(16) 0.0196(4) Uani d 1 . .
    H H11A 0.921558 0.331544 0.363817 0.023 Uiso calc 1 . .
    H H11B 0.794116 0.266087 0.292213 0.023 Uiso calc 1 . .
    C C12 0.91942(17) 0.47689(12) 0.18647(15) 0.0163(3) Uani d 1 . .
    H H12A 0.883561 0.529431 0.133844 0.020 Uiso calc 1 . .
    H H12B 0.979281 0.501540 0.261788 0.020 Uiso calc 1 . .
    C C13 0.8764(2) 0.24240(13) 0.10693(17) 0.0232(4) Uani d 1 . .
    H H13A 0.940468 0.206656 0.073719 0.028 Uiso calc 1 . .
    H H13B 0.799353 0.200736 0.113403 0.028 Uiso calc 1 . .
    C C14 1.06640(18) 0.34022(13) 0.21383(16) 0.0220(4) Uani d 1 . .
    H H14A 1.116912 0.364261 0.292037 0.026 Uiso calc 1 . .
    H H14B 1.138175 0.308452 0.184965 0.026 Uiso calc 1 . .
    C C15 0.92521(19) 0.38166(13) 0.02367(15) 0.0202(4) Uani d 1 . .
    H H15A 0.991757 0.350678 -0.011587 0.024 Uiso calc 1 . .
    H H15B 0.881223 0.433817 -0.027049 0.024 Uiso calc 1 . .
loop_
    _atom_site_aniso_label
    _atom_site_aniso_U_11
    _atom_site_aniso_U_22
    _atom_site_aniso_U_33
    _atom_site_aniso_U_12
    _atom_site_aniso_U_13
    _atom_site_aniso_U_23
    Mo1 0.00893(7) 0.00963(7) 0.00871(7) -0.00047(5) 0.00374(5) 0.00005(5)
    P1 0.01048(19) 0.0127(2) 0.01055(19) 0.00010(15) 0.00453(15) -0.00002(15)
    O1 0.0294(7) 0.0204(7) 0.0202(7) -0.0010(5) 0.0112(6) 0.0064(5)
    O2 0.0154(6) 0.0258(7) 0.0171(6) 0.0012(5) 0.0009(5) 0.0017(5)
    O3 0.0188(6) 0.0139(6) 0.0211(6) 0.0019(5) 0.0087(5) -0.0011(5)
    N1 0.0138(7) 0.0263(8) 0.0182(7) -0.0026(6) 0.0081(6) -0.0083(6)
    N2 0.0202(7) 0.0230(8) 0.0251(8) 0.0084(6) 0.0119(7) 0.0022(6)
    N3 0.0120(7) 0.0238(8) 0.0176(7) -0.0007(6) 0.0069(6) -0.0027(6)
    C1 0.0131(8) 0.0179(8) 0.0128(8) 0.0013(6) 0.0044(6) -0.0018(6)
    C2 0.0141(8) 0.0124(8) 0.0153(8) -0.0004(6) 0.0082(7) -0.0005(6)
    C3 0.0193(8) 0.0100(7) 0.0094(7) 0.0006(6) 0.0057(6) 0.0025(6)
    C4 0.0207(9) 0.0139(8) 0.0161(8) -0.0017(7) 0.0042(7) 0.0000(6)
    C5 0.0139(8) 0.0212(9) 0.0136(8) -0.0057(7) 0.0027(7) -0.0039(7)
    C6 0.0083(7) 0.0182(8) 0.0188(8) -0.0017(6) 0.0023(6) -0.0021(7)
    C7 0.0124(8) 0.0205(8) 0.0169(8) -0.0058(6) 0.0094(7) -0.0049(7)
    C8 0.0164(8) 0.0168(8) 0.0170(8) -0.0062(6) 0.0066(7) 0.0021(6)
    C9 0.0167(8) 0.0128(8) 0.0226(9) -0.0057(6) 0.0101(7) -0.0042(7)
    C10 0.0105(7) 0.0222(9) 0.0146(8) -0.0018(6) 0.0051(6) -0.0047(7)
    C11 0.0217(9) 0.0209(9) 0.0190(9) 0.0089(7) 0.0105(7) 0.0058(7)
    C12 0.0127(8) 0.0181(8) 0.0197(8) -0.0029(6) 0.0071(7) -0.0043(6)
    C13 0.0218(9) 0.0191(9) 0.0328(10) 0.0005(7) 0.0143(8) -0.0081(8)
    C14 0.0126(8) 0.0319(10) 0.0212(9) 0.0048(7) 0.0047(7) -0.0025(8)
    C15 0.0154(8) 0.0306(10) 0.0173(9) -0.0029(7) 0.0090(7) -0.0036(7)
_geom_special_details
;
 All esds (except the esd in the dihedral angle between two l.s. planes)
 are estimated using the full covariance matrix.  The cell esds are taken
 into account individually in the estimation of esds in distances, angles
 and torsion angles; correlations between esds in cell parameters are only
 used when they are defined by crystal symmetry.  An approximate (isotropic)
 treatment of cell esds is used for estimating esds involving l.s. planes.
;
loop_
    _geom_bond_atom_site_label_1
    _geom_bond_atom_site_label_2
    _geom_bond_site_symmetry_2
    _geom_bond_distance
    _geom_bond_publ_flag
    Mo1 P1 . 2.4321(5) yes
    Mo1 C1 . 1.9714(17) yes
    Mo1 C2 . 1.9746(17) yes
    Mo1 C3 . 2.2398(16) yes
    Mo1 C5 . 2.3401(16) ?
    Mo1 C6 . 2.3097(16) ?
    Mo1 C7 . 2.3221(16) ?
    Mo1 C8 . 2.3759(16) ?
    Mo1 C9 . 2.3634(16) ?
    P1 C10 . 1.8543(17) ?
    P1 C11 . 1.8468(17) ?
    P1 C12 . 1.8517(17) ?
    O1 C1 . 1.151(2) ?
    O2 C2 . 1.154(2) ?
    O3 C3 . 1.223(2) ?
    N1 C10 . 1.473(2) ?
    N1 C13 . 1.467(2) ?
    N1 C15 . 1.470(2) ?
    N2 C11 . 1.476(2) ?
    N2 C13 . 1.471(2) ?
    N2 C14 . 1.469(2) ?
    N3 C12 . 1.473(2) ?
    N3 C14 . 1.464(2) ?
    N3 C15 . 1.466(2) ?
    C3 C4 . 1.514(2) ?
    C4 H4A . 0.9800 ?
    C4 H4B . 0.9800 ?
    C4 H4C . 0.9800 ?
    C5 H5 . 0.9500 ?
    C5 C6 . 1.417(2) ?
    C5 C9 . 1.419(2) ?
    C6 H6 . 0.9500 ?
    C6 C7 . 1.426(2) ?
    C7 H7 . 0.9500 ?
    C7 C8 . 1.410(2) ?
    C8 H8 . 0.9500 ?
    C8 C9 . 1.412(2) ?
    C9 H9 . 0.9500 ?
    C10 H10A . 0.9900 ?
    C10 H10B . 0.9900 ?
    C11 H11A . 0.9900 ?
    C11 H11B . 0.9900 ?
    C12 H12A . 0.9900 ?
    C12 H12B . 0.9900 ?
    C13 H13A . 0.9900 ?
    C13 H13B . 0.9900 ?
    C14 H14A . 0.9900 ?
    C14 H14B . 0.9900 ?
    C15 H15A . 0.9900 ?
    C15 H15B . 0.9900 ?
loop_
    _geom_angle_atom_site_label_1
    _geom_angle_atom_site_label_2
    _geom_angle_atom_site_label_3
    _geom_angle_site_symmetry_1
    _geom_angle_site_symmetry_3
    _geom_angle
    _geom_angle_publ_flag
    C1 Mo1 P1 . . 79.89(5) yes
    C1 Mo1 C2 . . 106.05(7) yes
    C1 Mo1 C3 . . 71.80(6) yes
    C1 Mo1 C5 . . 102.02(6) ?
    C1 Mo1 C6 . . 101.98(6) ?
    C1 Mo1 C7 . . 131.98(6) ?
    C1 Mo1 C8 . . 159.38(6) ?
    C1 Mo1 C9 . . 131.21(6) ?
    C2 Mo1 P1 . . 78.80(5) yes
    C2 Mo1 C3 . . 78.51(6) yes
    C2 Mo1 C5 . . 149.93(6) ?
    C2 Mo1 C6 . . 142.35(6) ?
    C2 Mo1 C7 . . 107.08(6) ?
    C2 Mo1 C8 . . 94.47(6) ?
    C2 Mo1 C9 . . 115.01(6) ?
    C3 Mo1 P1 . . 136.77(4) yes
    C3 Mo1 C5 . . 121.15(6) ?
    C3 Mo1 C6 . . 87.06(6) ?
    C3 Mo1 C7 . . 81.90(6) ?
    C3 Mo1 C8 . . 111.38(6) ?
    C3 Mo1 C9 . . 139.87(6) ?
    C5 Mo1 P1 . . 95.93(4) ?
    C5 Mo1 C8 . . 58.34(6) ?
    C5 Mo1 C9 . . 35.12(6) ?
    C6 Mo1 P1 . . 131.22(4) ?
    C6 Mo1 C5 . . 35.48(6) ?
    C6 Mo1 C7 . . 35.85(6) ?
    C6 Mo1 C8 . . 58.76(6) ?
    C6 Mo1 C9 . . 58.66(6) ?
    C7 Mo1 P1 . . 140.20(4) ?
    C7 Mo1 C5 . . 58.95(6) ?
    C7 Mo1 C8 . . 34.91(6) ?
    C7 Mo1 C9 . . 58.20(6) ?
    C8 Mo1 P1 . . 106.65(4) ?
    C9 Mo1 P1 . . 83.27(4) ?
    C9 Mo1 C8 . . 34.66(6) ?
    C10 P1 Mo1 . . 118.82(5) ?
    C11 P1 Mo1 . . 119.40(6) ?
    C11 P1 C10 . . 97.98(8) ?
    C11 P1 C12 . . 98.14(8) ?
    C12 P1 Mo1 . . 119.85(6) ?
    C12 P1 C10 . . 97.93(8) ?
    C13 N1 C10 . . 110.79(14) ?
    C13 N1 C15 . . 108.21(14) ?
    C15 N1 C10 . . 111.40(14) ?
    C13 N2 C11 . . 110.75(14) ?
    C14 N2 C11 . . 110.66(14) ?
    C14 N2 C13 . . 108.68(14) ?
    C14 N3 C12 . . 111.03(14) ?
    C14 N3 C15 . . 108.41(14) ?
    C15 N3 C12 . . 111.33(13) ?
    O1 C1 Mo1 . . 176.52(15) ?
    O2 C2 Mo1 . . 174.40(14) ?
    O3 C3 Mo1 . . 120.54(12) ?
    O3 C3 C4 . . 117.45(15) ?
    C4 C3 Mo1 . . 122.01(11) ?
    C3 C4 H4A . . 109.5 ?
    C3 C4 H4B . . 109.5 ?
    C3 C4 H4C . . 109.5 ?
    H4A C4 H4B . . 109.5 ?
    H4A C4 H4C . . 109.5 ?
    H4B C4 H4C . . 109.5 ?
    Mo1 C5 H5 . . 121.2 ?
    C6 C5 Mo1 . . 71.09(9) ?
    C6 C5 H5 . . 126.2 ?
    C6 C5 C9 . . 107.66(15) ?
    C9 C5 Mo1 . . 73.34(9) ?
    C9 C5 H5 . . 126.2 ?
    Mo1 C6 H6 . . 119.7 ?
    C5 C6 Mo1 . . 73.43(9) ?
    C5 C6 H6 . . 126.2 ?
    C5 C6 C7 . . 107.62(15) ?
    C7 C6 Mo1 . . 72.55(9) ?
    C7 C6 H6 . . 126.2 ?
    Mo1 C7 H7 . . 119.7 ?
    C6 C7 Mo1 . . 71.60(9) ?
    C6 C7 H7 . . 125.8 ?
    C8 C7 Mo1 . . 74.63(9) ?
    C8 C7 C6 . . 108.37(15) ?
    C8 C7 H7 . . 125.8 ?
    Mo1 C8 H8 . . 122.9 ?
    C7 C8 Mo1 . . 70.46(9) ?
    C7 C8 H8 . . 126.1 ?
    C7 C8 C9 . . 107.74(15) ?
    C9 C8 Mo1 . . 72.19(9) ?
    C9 C8 H8 . . 126.1 ?
    Mo1 C9 H9 . . 121.3 ?
    C5 C9 Mo1 . . 71.54(9) ?
    C5 C9 H9 . . 125.7 ?
    C8 C9 Mo1 . . 73.15(9) ?
    C8 C9 C5 . . 108.60(15) ?
    C8 C9 H9 . . 125.7 ?
    P1 C10 H10A . . 109.2 ?
    P1 C10 H10B . . 109.2 ?
    N1 C10 P1 . . 112.07(11) ?
    N1 C10 H10A . . 109.2 ?
    N1 C10 H10B . . 109.2 ?
    H10A C10 H10B . . 107.9 ?
    P1 C11 H11A . . 109.2 ?
    P1 C11 H11B . . 109.2 ?
    N2 C11 P1 . . 112.21(12) ?
    N2 C11 H11A . . 109.2 ?
    N2 C11 H11B . . 109.2 ?
    H11A C11 H11B . . 107.9 ?
    P1 C12 H12A . . 109.2 ?
    P1 C12 H12B . . 109.2 ?
    N3 C12 P1 . . 111.98(11) ?
    N3 C12 H12A . . 109.2 ?
    N3 C12 H12B . . 109.2 ?
    H12A C12 H12B . . 107.9 ?
    N1 C13 N2 . . 114.68(15) ?
    N1 C13 H13A . . 108.6 ?
    N1 C13 H13B . . 108.6 ?
    N2 C13 H13A . . 108.6 ?
    N2 C13 H13B . . 108.6 ?
    H13A C13 H13B . . 107.6 ?
    N2 C14 H14A . . 108.6 ?
    N2 C14 H14B . . 108.6 ?
    N3 C14 N2 . . 114.69(14) ?
    N3 C14 H14A . . 108.6 ?
    N3 C14 H14B . . 108.6 ?
    H14A C14 H14B . . 107.6 ?
    N1 C15 H15A . . 108.6 ?
    N1 C15 H15B . . 108.6 ?
    N3 C15 N1 . . 114.65(14) ?
    N3 C15 H15A . . 108.6 ?
    N3 C15 H15B . . 108.6 ?
    H15A C15 H15B . . 107.6 ?
loop_
    _geom_torsion_atom_site_label_1
    _geom_torsion_atom_site_label_2
    _geom_torsion_atom_site_label_3
    _geom_torsion_atom_site_label_4
    _geom_torsion_site_symmetry_1
    _geom_torsion_site_symmetry_2
    _geom_torsion_site_symmetry_3
    _geom_torsion_site_symmetry_4
    _geom_torsion
    _geom_torsion_publ_flag
    Mo1 P1 C10 N1 . . . . -179.79(10) ?
    Mo1 P1 C11 N2 . . . . 179.31(10) ?
    Mo1 P1 C12 N3 . . . . -179.75(9) ?
    Mo1 C5 C6 C7 . . . . -64.99(11) ?
    Mo1 C5 C9 C8 . . . . 64.24(12) ?
    Mo1 C6 C7 C8 . . . . -66.13(11) ?
    Mo1 C7 C8 C9 . . . . -62.98(11) ?
    Mo1 C8 C9 C5 . . . . -63.20(11) ?
    C5 C6 C7 Mo1 . . . . 65.58(11) ?
    C5 C6 C7 C8 . . . . -0.55(18) ?
    C6 C5 C9 Mo1 . . . . -63.24(11) ?
    C6 C5 C9 C8 . . . . 1.00(18) ?
    C6 C7 C8 Mo1 . . . . 64.14(11) ?
    C6 C7 C8 C9 . . . . 1.17(18) ?
    C7 C8 C9 Mo1 . . . . 61.86(11) ?
    C7 C8 C9 C5 . . . . -1.34(18) ?
    C9 C5 C6 Mo1 . . . . 64.71(11) ?
    C9 C5 C6 C7 . . . . -0.28(18) ?
    C10 P1 C11 N2 . . . . 49.70(14) ?
    C10 P1 C12 N3 . . . . -49.88(13) ?
    C10 N1 C13 N2 . . . . -67.97(19) ?
    C10 N1 C15 N3 . . . . 66.86(19) ?
    C11 P1 C10 N1 . . . . -49.79(14) ?
    C11 P1 C12 N3 . . . . 49.41(13) ?
    C11 N2 C13 N1 . . . . 67.75(19) ?
    C11 N2 C14 N3 . . . . -67.81(19) ?
    C12 P1 C10 N1 . . . . 49.65(14) ?
    C12 P1 C11 N2 . . . . -49.56(14) ?
    C12 N3 C14 N2 . . . . 68.04(18) ?
    C12 N3 C15 N1 . . . . -67.16(19) ?
    C13 N1 C10 P1 . . . . 60.54(16) ?
    C13 N1 C15 N3 . . . . -55.17(19) ?
    C13 N2 C11 P1 . . . . -60.33(18) ?
    C13 N2 C14 N3 . . . . 54.00(19) ?
    C14 N2 C11 P1 . . . . 60.25(17) ?
    C14 N2 C13 N1 . . . . -54.01(19) ?
    C14 N3 C12 P1 . . . . -60.30(16) ?
    C14 N3 C15 N1 . . . . 55.25(19) ?
    C15 N1 C10 P1 . . . . -59.98(17) ?
    C15 N1 C13 N2 . . . . 54.43(19) ?
    C15 N3 C12 P1 . . . . 60.59(17) ?
    C15 N3 C14 N2 . . . . -54.55(19) ?
loop_
    _geom_hbond_atom_site_label_D
    _geom_hbond_atom_site_label_H
    _geom_hbond_atom_site_label_A
    _geom_hbond_site_symmetry_A
    _geom_hbond_distance_DH
    _geom_hbond_distance_HA
    _geom_hbond_distance_DA
    _geom_hbond_angle_DHA
    _geom_hbond_publ_flag
    C8 H8 O3 3_666 0.95 2.49 3.269(2) 139.1 yes
    C9 H9 O3 2_645 0.95 2.37 3.284(2) 162.0 yes
_shelx_space_group_comment
;
The symmetry employed for this shelxl refinement is uniquely defined
by the following loop, which should always be used as a source of
symmetry information in preference to the above space-group names.
They are only intended as comments.
;
_shelx_estimated_absorpt_T_min     0.839
_shelx_estimated_absorpt_T_max     0.875
_shelx_hkl_file
;
   2   0   0  826.12   18.00
   2   0   0  785.02   17.80
  -2   0   0  769.62   19.40
  -2   0   0  780.12   17.80
   2   0   0  772.92   19.30
   3   0   0  385.56   12.80
  -3   0   0  385.26   12.70
  -3   0   0  393.66   14.80
   3   0   0  411.56   13.10
   4   0   0 2226.88   50.49
   4   0   0 2241.88   47.00
  -4   0   0 2304.87   50.79
  -4   0   0 2257.87   46.90
   4   0   0 2321.07   47.20
   5   0   0 2716.33   62.39
   5   0   0 2929.21   58.89
   5   0   0 2811.02   58.49
  -5   0   0 2762.22   58.19
  -5   0   0 2827.92   63.19
   6   0   0 2027.30   47.60
  -6   0   0 2070.09   53.39
   6   0   0 2120.09   48.30
  -6   0   0 1993.00   47.30
   6   0   0 2024.00   52.69
  -7   0   0    1.00    5.60
  -7   0   0   -4.30    4.20
   7   0   0    2.00    5.30
   7   0   0    0.70    5.00
   7   0   0    2.20    4.60
   8   0   0  497.35   21.90
  -8   0   0  483.25   26.90
   8   0   0  467.65   27.10
   8   0   0  513.95   23.90
  -8   0   0  508.95   22.10
   9   0   0  333.37   20.90
   9   0   0  352.56   22.30
   9   0   0  317.77   24.70
  -9   0   0  348.07   26.30
  -9   0   0  349.07   20.20
   9   0   0  369.46   20.70
 -10   0   0  489.85   26.00
  10   0   0  488.75   27.90
  10   0   0  447.16   25.40
 -10   0   0  455.35   32.60
  10   0   0  495.55   26.70
  10   0   0  459.15   32.40
  11   0   0  975.90   48.50
 -11   0   0  994.80   38.80
 -11   0   0 1057.99   50.09
  11   0   0 1054.69   41.00
  11   0   0 1024.80   39.60
  12   0   0  145.09   27.10
  12   0   0  156.38   21.00
  12   0   0  179.38   24.60
  12   0   0  241.18   26.20
 -12   0   0  192.98   26.20
 -12   0   0   91.89   25.50
   2  -1   0 3599.34   63.39
  -2  -1   0 3597.14   64.49
  -2  -1   0 3548.04   65.09
  -2  -1   0 3796.72   64.09
   2  -1   0 3431.26   64.79
   2   1   0 3508.65   64.99
   2   1   0 3467.65   64.29
   2   1   0 3530.95   63.59
  -2   1   0 3581.54   63.39
  -2   1   0 3505.05   64.89
   3  -1   0   54.69    5.80
  -3  -1   0   50.09    5.80
  -3  -1   0   43.50    6.90
   3  -1   0   46.20    6.40
  -3   1   0   45.50    5.50
   3   1   0   44.90    6.50
  -3   1   0   49.20    7.00
   3   1   0   52.89    6.00
   3   1   0   48.30    5.80
   4  -1   0   56.99    5.90
   4  -1   0   55.49    7.10
  -4  -1   0   42.50    6.30
   4  -1   0   49.30    7.70
  -4  -1   0   54.49    8.20
  -4   1   0   54.89    6.40
  -4   1   0   51.79    8.00
   4   1   0   53.69    8.00
   4   1   0   47.70    6.90
   4   1   0   56.29    6.70
   5  -1   0   33.80    5.90
   5  -1   0   34.60    6.80
  -5  -1   0   29.70    6.90
  -5  -1   0   26.50    5.10
   5  -1   0   41.90    6.10
  -5   1   0   26.70    6.30
   5   1   0   33.00    6.10
   5   1   0   28.80    6.40
  -5   1   0   29.80    5.40
   5   1   0   26.50    5.50
   6  -1   0    1.90    4.30
  -6  -1   0    2.10    5.20
   6  -1   0    4.90    3.60
   6  -1   0    2.60    4.70
  -6  -1   0   -0.80    3.70
  -6   1   0    6.60    4.10
   6   1   0    4.20    4.60
   6   1   0    4.60    5.60
   6   1   0    6.20    3.90
  -6   1   0    5.90    5.20
   7  -1   0   -1.80    4.80
   7  -1   0   -0.60    4.70
  -7  -1   0   -7.40    4.40
  -7  -1   0   -3.00    6.00
   7  -1   0   -6.80    4.00
   7  -1   0   -1.70    5.90
   7   1   0    4.00    5.70
  -7   1   0    1.10    4.10
   7   1   0   -4.60    4.10
   7   1   0    3.90    6.30
  -7   1   0   -1.90    6.20
   8  -1   0   15.20    6.20
  -8  -1   0   -0.90    8.20
  -8  -1   0    3.10    5.50
   8  -1   0   -3.30    6.50
   8  -1   0    3.70    6.60
   8  -1   0   -4.70    4.80
   8   1   0   -5.80    5.30
  -8   1   0    7.20    8.20
   8   1   0    7.60    7.00
   8   1   0   -8.40    7.30
  -8   1   0    1.50    5.70
   9  -1   0   -3.50    9.20
  -9  -1   0   -8.80    6.90
   9  -1   0    7.60    7.00
   9  -1   0    1.10    7.70
  -9  -1   0    4.40   10.00
   9  -1   0   10.00    6.60
  -9   1   0   -0.50    9.50
   9   1   0   -7.60    8.60
  -9   1   0    6.60    6.90
 -10  -1   0   50.79   14.50
  10  -1   0   50.19   11.10
  10  -1   0   60.29   13.30
  10  -1   0   86.99   16.00
  10  -1   0   78.49   15.40
 -10  -1   0   81.89   13.00
  10   1   0   74.19   14.00
 -10   1   0   42.60   14.90
  10   1   0   76.49   12.80
 -10   1   0   67.49   11.70
  10   1   0   75.29   16.20
 -11  -1   0   -7.00   10.40
  11  -1   0  -14.80   10.00
 -11  -1   0   14.80   15.40
  11  -1   0   -0.30   13.20
  11   1   0   -2.50   11.80
 -11   1   0    3.60   15.50
  11   1   0   11.00   16.30
  11   1   0   12.10   11.80
 -11   1   0   25.60   10.60
 -12  -1   0   69.29   15.60
  12  -1   0   57.19   15.40
 -12  -1   0   11.80   20.60
  12  -1   0   70.39   15.00
  12  -1   0   14.70   18.00
 -12   1   0   47.10   23.50
  12   1   0   46.10   24.00
  12   1   0   39.40   18.90
 -12   1   0   22.80   14.20
  12   1   0   23.60   16.50
  12   1   0   42.70   16.70
  -1  -2   0 4711.63   83.29
  -1  -2   0 4792.22   83.79
   1  -2   0 4695.23   80.39
  -1  -2   0 4960.50   81.79
   1   2   0 4534.25   81.49
   1   2   0 5081.89   83.69
   1   2   0 4847.51   83.79
   2  -2   0   71.09    4.20
   2  -2   0   72.59    5.90
  -2  -2   0   73.09    6.10
  -2  -2   0   70.69    5.80
   2  -2   0   68.89    5.70
   2   2   0   75.59    6.10
   2   2   0   65.89    5.90
  -2   2   0   70.39    6.10
  -2   2   0   69.79    5.70
  -2   2   0   67.29    4.10
   2   2   0   79.99    6.40
   3  -2   0 1192.58   27.10
   3  -2   0 1148.69   28.50
  -3  -2   0 1148.29   28.60
  -3  -2   0 1168.88   28.50
  -3  -2   0 1139.79   27.20
   3  -2   0 1209.68   24.70
   3   2   0 1121.89   28.20
   3   2   0 1165.38   27.40
  -3   2   0 1146.69   28.60
  -3   2   0 1144.79   26.80
   3   2   0 1117.89   28.50
   4  -2   0 3294.87   61.09
   4  -2   0 3345.77   63.89
  -4  -2   0 3256.07   64.09
  -4  -2   0 3204.28   66.79
   4  -2   0 3139.29   66.29
  -4   2   0 3278.47   67.19
   4   2   0 3169.98   65.39
   4   2   0 3234.48   64.19
  -4   2   0 3269.87   63.39
   4   2   0 3152.88   66.59
  -5  -2   0 4587.64   89.59
   5  -2   0 4758.12   86.89
   5  -2   0 4819.22   89.59
   5  -2   0 4618.24   86.49
   5  -2   0 4401.06   92.79
  -5  -2   0 4673.73   94.19
  -5   2   0 4725.23   94.29
   5   2   0 4833.52   90.29
   5   2   0 4598.14   91.39
   5   2   0 4561.74   93.79
  -5   2   0 4709.33   89.29
  -6  -2   0 2748.72   64.79
   6  -2   0 2652.13   56.29
   6  -2   0 2642.04   63.89
   6  -2   0 2753.42   56.79
  -6  -2   0 2702.53   59.49
   6  -2   0 2760.32   59.19
  -6   2   0 2684.13   64.29
   6   2   0 2721.33   59.59
   6   2   0 2654.83   64.09
  -6   2   0 2565.24   58.29
   6   2   0 2628.24   60.79
  -7  -2   0   81.29   13.60
   7  -2   0  102.59   14.30
   7  -2   0  105.79   11.80
   7  -2   0   95.19   10.40
   7  -2   0  109.69    9.70
  -7  -2   0   94.79   11.50
   7   2   0  136.29   12.70
  -7   2   0  101.39   15.20
  -7   2   0   79.19    9.90
   7   2   0  102.59   13.90
   7   2   0   95.49   11.30
   8  -2   0  491.95   20.90
  -8  -2   0  450.05   21.80
  -8  -2   0  471.95   27.20
   8  -2   0  501.35   23.30
   8  -2   0  455.65   26.80
   8  -2   0  470.45   20.10
   8   2   0  483.75   23.40
   8   2   0  448.46   22.90
  -8   2   0  457.35   21.40
   8   2   0  415.86   29.50
  -8   2   0  435.16   26.80
  -9  -2   0  295.57   19.90
   9  -2   0  287.37   24.00
   9  -2   0  290.47   17.60
  -9  -2   0  276.17   25.30
   9  -2   0  290.17   18.60
   9  -2   0  303.27   21.10
  -9   2   0  314.37   25.80
   9   2   0  299.57   22.40
   9   2   0  319.37   25.20
  -9   2   0  275.37   18.60
   9   2   0  280.67   20.60
  10  -2   0  793.62   34.80
 -10  -2   0  800.62   40.70
 -10  -2   0  835.82   34.10
  10  -2   0  847.02   31.60
  10  -2   0  837.02   32.00
  10  -2   0  816.92   40.70
  10   2   0  838.82   36.40
  10   2   0  836.92   35.00
 -10   2   0  826.92   33.30
 -10   2   0  758.42   41.00
  10   2   0  817.02   41.40
 -11  -2   0  753.02   43.00
 -11  -2   0  739.53   34.50
  11  -2   0  862.41   33.60
  11  -2   0  731.33   42.70
  11  -2   0  734.63   33.00
  11   2   0  768.42   44.30
  11   2   0  840.72   38.10
 -11   2   0  772.82   34.10
  11   2   0  737.23   39.20
 -11   2   0  833.82   47.10
  11   2   0  778.52   36.60
  12  -2   0  353.26   28.80
 -12  -2   0  421.66   43.80
  12  -2   0  338.17   33.90
  12  -2   0  374.36   47.30
  12  -2   0  425.16   29.00
 -12  -2   0  397.26   30.10
 -12   2   0  346.07   28.30
  12   2   0  430.06   33.90
  12   2   0  384.36   33.10
  12   2   0  381.66   45.80
  12   2   0  388.36   37.80
 -12   2   0  268.87   42.40
   0  -3   0    4.00    2.30
   0  -3   0    0.10    2.00
   0   3   0    1.90    1.90
   0   3   0    1.50    2.40
  -1  -3   0   52.49    5.40
   1  -3   0   52.09    3.80
   1  -3   0   52.99    4.10
  -1  -3   0   50.69    3.90
   1   3   0   53.39    3.90
   1   3   0   60.19    6.00
  -1   3   0   55.59    3.80
   1   3   0   51.59    5.30
  -1   3   0   54.79    4.00
   2  -3   0  442.46   10.80
  -2  -3   0  400.86   14.30
   2  -3   0  402.96   12.70
  -2  -3   0  430.76   13.20
  -2  -3   0  416.86   13.90
   2   3   0  407.56   12.90
  -2   3   0  424.66   13.00
  -2   3   0  419.96   13.60
  -2   3   0  411.96   10.50
   2   3   0  429.26   14.20
   2   3   0  407.26   14.30
  -3  -3   0 2041.90   44.70
  -3  -3   0 2008.60   43.20
   3  -3   0 2087.39   38.50
   3  -3   0 2117.19   42.90
   3  -3   0 2000.90   43.20
  -3  -3   0 2097.79   43.90
  -3   3   0 2005.20   43.20
   3   3   0 2035.30   43.30
   3   3   0 1936.51   44.00
   3   3   0 2011.20   43.50
  -3   3   0 1948.91   42.20
   4  -3   0    6.00    2.70
  -4  -3   0    6.10    3.60
   4  -3   0    3.10    3.70
   4  -3   0    0.60    3.60
  -4  -3   0    0.90    3.80
  -4  -3   0    3.50    4.30
   4   3   0    7.20    4.40
   4   3   0    5.10    3.30
  -4   3   0    3.90    4.70
   4   3   0    3.80    3.90
  -4   3   0    4.90    3.10
   5  -3   0  279.67   14.30
  -5  -3   0  289.27   16.30
  -5  -3   0  294.27   14.40
   5  -3   0  287.67   11.90
   5  -3   0  295.47   16.00
   5   3   0  299.77   15.20
   5   3   0  296.27   16.20
  -5   3   0  305.07   16.80
   5   3   0  290.97   15.40
  -5   3   0  274.17   13.80
   6  -3   0    1.30    3.60
  -6  -3   0    6.70    4.20
   6  -3   0    1.40    4.60
   6  -3   0   -2.50    4.70
   6  -3   0    2.70    3.50
  -6  -3   0   -1.60    5.10
   6   3   0    1.40    4.70
  -6   3   0   16.30    6.20
  -6   3   0    6.80    4.00
   6   3   0    6.10    4.90
   6   3   0   -0.10    4.70
   7  -3   0  279.47   14.40
   7  -3   0  257.57   18.70
   7  -3   0  272.37   16.60
  -7  -3   0  288.17   16.70
  -7  -3   0  304.67   20.40
   7  -3   0  297.17   14.30
   7   3   0  281.67   17.10
   7   3   0  278.37   17.40
  -7   3   0  269.97   16.00
   7   3   0  268.17   19.40
  -7   3   0  276.67   20.00
   8  -3   0   45.70   11.40
   8  -3   0   47.80    7.70
  -8  -3   0   43.70   10.20
  -8  -3   0   42.50    9.00
   8  -3   0   55.59    9.80
   8  -3   0   57.19    8.40
  -8   3   0   54.39   12.50
   8   3   0   47.60    9.80
  -8   3   0   47.20    8.30
   8   3   0   27.30   10.70
   8   3   0   47.50   16.10
  -9  -3   0    9.20   13.20
   9  -3   0   15.00   10.00
   9  -3   0   17.00    7.30
  -9  -3   0   13.30    9.30
   9  -3   0   11.10    6.60
   9  -3   0   12.40    9.00
  -9   3   0   13.00    7.60
   9   3   0   -1.70    7.60
   9   3   0   23.70    9.90
  -9   3   0   35.90   12.40
   9   3   0   10.00    9.40
  10  -3   0   32.60   12.40
  10  -3   0   42.30    9.90
  10  -3   0   26.50   12.00
 -10  -3   0   49.10   11.40
 -10  -3   0   47.00   13.20
  10  -3   0   60.09   10.00
  10   3   0   39.70   13.70
  10   3   0   29.00   11.40
 -10   3   0   13.00   13.10
 -10   3   0   28.90    9.20
  10   3   0   50.39   14.50
  11  -3   0   97.89   19.70
  11  -3   0   92.99   20.60
 -11  -3   0   93.79   20.70
  11  -3   0   61.49   19.70
 -11  -3   0   91.69   14.60
  11  -3   0   73.09   12.60
  11   3   0   94.19   19.90
  11   3   0   65.09   18.70
 -11   3   0   55.49   13.40
  11   3   0   90.99   18.30
 -11   3   0   82.79   19.90
   0  -4   0  882.31   21.20
   0   4   0  915.91   22.90
   0   4   0  883.21   21.20
   1  -4   0   91.59    5.70
  -1  -4   0   99.79    7.20
   1  -4   0   94.29    4.60
  -1  -4   0   99.69    4.90
  -1   4   0   94.29    5.50
   1   4   0  102.19    7.80
   1   4   0  104.79    4.90
  -1   4   0  100.79    4.90
   1   4   0   95.59    7.30
   2  -4   0   96.49    5.30
  -2  -4   0   95.99    8.20
  -2  -4   0   96.49    6.60
  -2  -4   0   95.89    7.80
   2  -4   0  101.19    6.30
   2   4   0   93.09    6.30
   2   4   0  101.59    8.00
   2   4   0   89.49    7.60
  -2   4   0   96.09    6.50
  -2   4   0   95.39    5.20
   3  -4   0  127.59    8.50
  -3  -4   0  121.89    9.00
  -3  -4   0  116.19    8.80
   3  -4   0  129.29    6.10
  -3  -4   0  102.39    9.40
  -3   4   0  118.69    8.60
   3   4   0  117.19    9.40
   3   4   0  105.69    8.30
   3   4   0  102.59    8.90
  -3   4   0  121.19    8.90
  -3   4   0  122.39    6.00
   4  -4   0 4219.08   75.09
  -4  -4   0 4065.39   83.69
  -4  -4   0 4142.69   81.89
   4  -4   0 4208.08   82.29
  -4  -4   0 4243.78   82.79
   4   4   0 4203.98   82.19
   4   4   0 4144.89   84.19
   4   4   0 4147.88   82.49
  -4   4   0 4125.19   80.99
  -4   4   0 4249.77   82.79
  -5  -4   0 2602.84   58.99
  -5  -4   0 2788.02   61.69
   5  -4   0 2594.04   60.19
   5  -4   0 2761.12   52.79
   5  -4   0 2728.03   58.59
   5   4   0 2614.04   60.89
   5   4   0 2657.73   61.59
   5   4   0 2745.33   59.69
  -5   4   0 2721.93   61.29
  -5   4   0 2655.93   58.19
   6  -4   0 1354.76   32.30
   6  -4   0 1329.57   39.90
  -6  -4   0 1404.66   41.30
  -6  -4   0 1355.56   38.00
   6  -4   0 1369.86   37.70
  -6   4   0 1374.56   36.90
   6   4   0 1320.37   40.20
   6   4   0 1349.36   40.00
  -6   4   0 1340.07   40.50
   6   4   0 1341.57   38.10
   7  -4   0  516.15   23.00
  -7  -4   0  522.65   25.70
   7  -4   0  480.05   18.00
   7  -4   0  512.75   25.50
   7  -4   0  518.55   18.80
  -7  -4   0  520.25   22.70
   7   4   0  490.75   26.50
  -7   4   0  510.95   21.90
   7   4   0  476.65   23.40
   7   4   0  535.05   23.50
  -7   4   0  502.55   26.30
   8  -4   0  145.29   12.10
  -8  -4   0  123.19   17.40
   8  -4   0  164.08   11.90
   8  -4   0  186.38   16.40
   8  -4   0  142.19   20.70
  -8  -4   0  147.09   15.00
   8   4   0  126.89   16.30
  -8   4   0  121.59   18.80
   8   4   0  120.39   15.60
  -8   4   0  166.28   15.10
   9  -4   0  792.72   32.80
   9  -4   0  756.42   36.60
   9  -4   0  804.72   27.30
  -9  -4   0  788.72   32.10
   9  -4   0  767.32   26.70
  -9  -4   0  742.93   36.70
  -9   4   0  804.42   38.60
   9   4   0  800.42   34.10
   9   4   0  789.62   33.30
  -9   4   0  765.92   31.90
   9   4   0  784.42   36.70
 -10  -4   0  829.32   41.20
  10  -4   0  802.92   35.40
  10  -4   0  831.42   29.10
 -10  -4   0  704.53   39.50
  10  -4   0  796.42   39.90
  10  -4   0  782.02   28.60
 -10   4   0  792.22   42.20
  10   4   0  785.02   41.00
  10   4   0  851.41   37.90
  10   4   0  793.72   36.40
 -10   4   0  820.52   33.40
  11  -4   0  675.73   37.80
 -11  -4   0  749.23   35.90
  11  -4   0  687.13   42.20
  11  -4   0  731.23   30.20
  11  -4   0  756.02   30.50
 -11  -4   0  682.63   43.80
  11   4   0  750.42   39.00
  11   4   0  715.03   43.60
 -11   4   0  722.13   44.30
 -11   4   0  702.43   34.20
  11   4   0  767.62   40.50
   0  -5   0    2.50    2.60
   0  -5   0   -2.80    2.20
   0   5   0    0.00    2.20
   0   5   0    1.30    3.30
  -1  -5   0 1160.08   29.70
   1  -5   0 1197.68   26.30
   1  -5   0 1208.68   23.10
  -1  -5   0 1140.29   28.90
  -1  -5   0 1224.78   23.50
  -1   5   0 1190.28   26.30
   1   5   0 1171.78   29.20
   1   5   0 1182.58   23.30
  -1   5   0 1180.98   29.60
  -1   5   0 1219.18   23.20
   1   5   0 1187.98   29.80
   2  -5   0  131.39    6.70
  -2  -5   0  108.39    8.90
  -2  -5   0  127.29    7.20
   2  -5   0  125.69    6.90
   2   5   0  125.59    7.00
  -2   5   0  131.69    7.30
  -2   5   0  130.59    6.40
   2   5   0  118.99    9.40
   2   5   0  122.29    9.30
   3  -5   0  158.98    9.30
  -3  -5   0  161.38    9.80
   3  -5   0  170.28    7.50
  -3  -5   0  160.48   10.90
   3   5   0  154.88   10.90
  -3   5   0  171.98   10.70
  -3   5   0  168.78    7.50
   3   5   0  167.18   11.30
   3   5   0  164.88    9.80
  -3   5   0  178.88   10.20
   4  -5   0   -2.30    2.90
  -4  -5   0   -4.30    3.80
  -4  -5   0    4.40    4.00
   4  -5   0    1.00    2.40
  -4  -5   0   -2.30    3.40
  -4   5   0   -0.70    3.80
   4   5   0    5.80    4.40
  -4   5   0   -1.70    2.40
   4   5   0    3.40    3.90
  -4   5   0   -0.70    3.40
   4   5   0    1.40    3.70
  -5  -5   0  119.89   11.80
   5  -5   0  118.09   10.80
   5  -5   0  127.89    7.70
  -5  -5   0  114.39   10.70
  -5  -5   0  119.99   12.90
   5   5   0  114.89   12.10
   5   5   0  110.99   11.60
   5   5   0  131.19   11.40
  -5   5   0  107.29   10.10
  -5   5   0  115.79   11.90
  -6  -5   0    5.70    6.00
   6  -5   0    7.20    3.50
   6  -5   0    7.30    5.20
  -6  -5   0    2.10    5.10
  -6   5   0    7.60    6.30
   6   5   0    7.90    5.70
  -6   5   0    3.10    4.70
   6   5   0   -0.20    5.50
   6   5   0   12.00    5.60
   7  -5   0   80.89    8.30
   7  -5   0  100.39   13.60
  -7  -5   0   98.39   14.50
  -7  -5   0   94.69   12.60
   7  -5   0   98.89    8.90
   7   5   0   93.39   13.00
   7   5   0   97.09   17.40
  -7   5   0   79.79   12.80
  -7   5   0   91.59   11.50
  -8  -5   0   -8.30    6.20
   8  -5   0    2.50    4.30
  -8  -5   0    2.20    8.10
   8  -5   0   -0.30    5.60
   8  -5   0   -2.60   11.50
   8   5   0    6.00    8.10
  -8   5   0   -4.30    6.20
   8   5   0   10.70    7.90
  -8   5   0    6.60    8.90
  -9  -5   0   15.60    9.90
   9  -5   0   27.50    6.80
  -9  -5   0   24.20    9.00
   9  -5   0   19.10   10.30
   9  -5   0   33.30    7.70
   9   5   0   35.90   12.50
  -9   5   0   28.40   12.30
   9   5   0   34.10   10.60
  -9   5   0   23.40   10.80
   9   5   0   31.50   10.20
  10  -5   0   47.10    9.20
  10  -5   0   74.09   10.30
  10  -5   0   59.69   14.30
 -10  -5   0   53.59   12.20
 -10  -5   0   45.90   15.00
 -10   5   0   54.79   16.20
  10   5   0   64.49   15.40
  10   5   0   55.39   18.40
 -10   5   0   56.29   15.10
 -11  -5   0   70.69   14.20
 -11  -5   0   21.20   16.50
  11  -5   0   45.50   17.00
  11  -5   0   69.89   11.20
  11  -5   0   69.39   11.20
 -11   5   0   39.40   13.90
  11   5   0   68.79   17.30
  11   5   0   37.80   17.90
 -11   5   0   65.49   18.90
  11   5   0   74.79   17.80
   0  -6   0 6033.50  109.69
   0   6   0 6131.09  109.79
   1  -6   0 3907.71   72.49
   1  -6   0 3873.01   66.79
  -1  -6   0 3902.71   75.89
  -1  -6   0 3868.11   77.09
  -1   6   0 3889.41   76.89
  -1   6   0 3941.51   72.49
   1   6   0 3874.41   67.29
   1   6   0 3900.71   77.19
   1   6   0 3909.31   75.99
  -1   6   0 3878.01   66.89
  -2  -6   0  508.45   14.50
   2  -6   0  510.55   14.70
   2  -6   0  463.15   13.80
  -2   6   0  471.35   14.40
   2   6   0  496.65   14.60
   2   6   0  479.75   18.70
  -2   6   0  492.05   14.30
   3  -6   0    3.60    2.50
  -3  -6   0    1.50    2.90
   3  -6   0    3.00    2.90
  -3  -6   0   -4.90    3.10
  -3  -6   0    0.10    3.70
   3   6   0    4.10    3.90
  -3   6   0    0.20    2.50
  -3   6   0   -1.70    3.20
   3   6   0    3.10    3.10
   3   6   0    2.40    3.90
  -3   6   0    0.80    3.30
   4  -6   0 2235.98   50.29
  -4  -6   0 2277.17   50.79
  -4  -6   0 2240.28   54.99
   4  -6   0 2309.67   44.40
  -4  -6   0 2248.28   53.29
   4   6   0 2274.87   54.99
   4   6   0 2278.17   53.39
  -4   6   0 2294.07   44.60
  -4   6   0 2259.57   52.09
   4   6   0 2198.78   50.69
  -4   6   0 2299.17   50.79
  -5  -6   0  461.35   22.70
  -5  -6   0  457.75   20.00
  -5  -6   0  465.55   20.60
   5  -6   0  453.05   19.80
   5  -6   0  465.95   14.60
  -5   6   0  451.35   20.50
   5   6   0  469.85   22.20
   5   6   0  486.35   20.80
  -5   6   0  456.75   19.70
   5   6   0  483.05   21.30
  -6  -6   0  446.56   21.90
  -6  -6   0  428.16   21.30
   6  -6   0  428.86   14.60
   6  -6   0  385.46   20.30
   6   6   0  431.66   22.00
  -6   6   0  425.56   20.10
   6   6   0  425.76   21.70
   6   6   0  408.76   22.30
  -6   6   0  425.16   22.40
   7  -6   0  210.48   11.40
   7  -6   0  169.28   16.40
  -7  -6   0  185.78   15.80
  -7  -6   0  207.58   17.20
   7   6   0  170.68   17.50
  -7   6   0  180.38   18.30
  -7   6   0  206.08   15.50
   7   6   0  219.68   18.00
   8  -6   0   65.29    9.40
   8  -6   0   60.99    9.40
  -8  -6   0   59.49   12.10
  -8  -6   0   56.59   10.80
   8   6   0   60.59   14.70
  -8   6   0   45.50   12.60
   8   6   0   67.19   12.80
  -8   6   0   59.89    9.50
   8   6   0   52.29   10.80
   9  -6   0  961.80   28.20
  -9  -6   0  925.11   41.00
  -9  -6   0  811.72   49.99
   9  -6   0  979.60   40.90
   9  -6   0  966.90   28.40
   9   6   0  994.00   42.10
  -9   6   0 1006.80   43.80
  -9   6   0  965.70   36.10
   9   6   0  985.60   39.60
   9   6   0  974.20   40.70
 -10  -6   0  754.12   35.80
 -10  -6   0  754.62   40.10
  10  -6   0  714.13   38.50
  10  -6   0  730.73   25.40
  10  -6   0  780.62   26.50
 -10   6   0  757.02   42.60
  10   6   0  780.12   39.20
  10   6   0  797.12   39.10
  10   6   0  783.12   42.80
 -10   6   0  812.12   34.40
  11  -6   0  267.17   18.80
 -11  -6   0  222.58   33.70
  11  -6   0  220.08   31.00
 -11  -6   0  179.48   37.30
  11  -6   0  250.67   18.10
  11   6   0  232.98   32.30
 -11   6   0  282.97   37.10
 -11   6   0  251.47   25.80
  11   6   0  252.97   34.60
  11   6   0  251.67   35.90
   0  -7   0   -0.60    3.10
   0   7   0    0.80    3.10
   0   7   0    0.30    3.40
   1  -7   0   49.20    3.30
  -1  -7   0   46.70    7.40
   1  -7   0   48.90    6.40
  -1  -7   0   35.20    6.30
   1   7   0   50.89    7.50
  -1   7   0   53.49    8.00
   1   7   0   59.59    8.40
  -1   7   0   52.69    3.80
   1   7   0   47.90    3.80
  -1   7   0   50.39    6.30
  -2  -7   0   67.49    5.80
  -2  -7   0   68.69    9.40
  -2  -7   0   80.89    9.60
   2  -7   0   69.59    5.40
   2  -7   0   66.79    6.30
  -2   7   0   66.29    6.30
   2   7   0   68.39    6.00
  -2   7   0   70.69    8.90
   2   7   0   79.69    9.20
  -2   7   0   75.99    6.30
   2   7   0   66.29    9.20
   3  -7   0  620.94   17.60
  -3  -7   0  620.74   24.10
  -3  -7   0  652.03   23.90
   3  -7   0  644.74   19.40
  -3  -7   0  661.93   19.90
  -3   7   0  639.64   19.70
  -3   7   0  617.94   23.00
   3   7   0  652.13   24.70
  -3   7   0  638.04   17.80
   3   7   0  629.14   19.60
   3   7   0  655.43   24.20
   4  -7   0  773.92   20.10
  -4  -7   0  792.32   28.80
  -4  -7   0  792.72   24.90
   4  -7   0  752.82   24.20
  -4  -7   0  759.82   27.20
  -4   7   0  779.72   20.20
   4   7   0  786.52   28.50
   4   7   0  803.42   25.20
  -4   7   0  763.62   26.40
  -4   7   0  770.82   24.80
   4   7   0  806.62   28.30
   5  -7   0  130.69   11.60
  -5  -7   0  135.19   12.60
  -5  -7   0  128.29   13.70
   5  -7   0  150.48    8.30
  -5  -7   0  131.89   12.10
  -5   7   0  145.69   13.30
   5   7   0  134.69   13.60
  -5   7   0  128.19   12.40
   5   7   0  134.19   12.30
   5   7   0  135.39   13.90
  -6  -7   0   10.50    6.30
   6  -7   0   15.80    4.30
   6  -7   0   11.70    5.90
  -6  -7   0    5.70    6.30
  -6   7   0   12.70    7.10
   6   7   0   14.10    7.00
   6   7   0    6.80    6.30
  -6   7   0    8.00    5.40
   6   7   0    8.90    6.90
   7  -7   0    2.10    6.90
  -7  -7   0    5.50    8.20
   7  -7   0    2.90    4.10
  -7  -7   0   -2.90    6.80
   7   7   0   13.10   13.90
  -7   7   0   13.00    8.60
  -7   7   0    3.10    6.30
   7   7   0   14.20    8.30
   8  -7   0   79.29    9.40
   8  -7   0   76.39    9.10
  -8  -7   0   58.79   11.40
  -8  -7   0   35.50   12.20
  -8   7   0   70.79   17.30
   8   7   0   70.19   13.80
   8   7   0   36.80   11.90
  -8   7   0   71.69   13.30
   8   7   0   62.19   12.30
   9  -7   0   17.10    6.40
  -9  -7   0    1.60   10.60
  -9  -7   0   -0.10    9.60
   9  -7   0    3.70    9.80
   9  -7   0    9.50    6.20
  -9   7   0   20.50    9.30
   9   7   0   13.90   11.70
  -9   7   0   10.60   12.30
   9   7   0   19.00   13.30
 -10  -7   0   11.20   12.30
  10  -7   0   -2.20   12.70
  10  -7   0  -11.90    7.10
  10  -7   0    1.80    6.70
 -10  -7   0   -2.20   14.40
  10   7   0   11.80   13.60
 -10   7   0   14.80   15.40
 -10   7   0   10.20   11.60
  10   7   0   10.60   14.30
  10   7   0    0.50   12.70
 -11  -7   0   52.99   16.90
  11  -7   0   48.20    9.60
  11  -7   0   28.70   18.90
  11  -7   0   55.39    9.50
 -11  -7   0   59.99   19.50
  11   7   0   47.00   20.20
  11   7   0   46.10   19.40
 -11   7   0   33.20   20.10
 -11   7   0   41.30   14.70
  11   7   0   41.50   17.80
   0  -8   0 2833.22   60.19
   0   8   0 2867.21   63.69
   0   8   0 2855.11   60.19
   1  -8   0 2148.89   47.00
  -1  -8   0 2186.48   52.39
  -1  -8   0 2158.58   49.99
   1   8   0 2219.88   52.39
  -1   8   0 2091.99   46.60
   1   8   0 2131.09   49.90
  -1   8   0 2106.99   51.39
   2  -8   0  896.01   24.20
  -2  -8   0  926.21   29.60
  -2  -8   0  874.21   29.30
  -2  -8   0  921.81   21.30
   2  -8   0  888.41   20.60
  -2   8   0  866.61   23.80
   2   8   0  887.81   28.90
  -2   8   0  846.52   28.90
   2   8   0  876.61   21.30
  -2   8   0  853.21   20.70
   2   8   0  901.41   30.00
  -3  -8   0  350.16   13.70
   3  -8   0  346.37   13.40
  -3  -8   0  330.57   17.70
  -3  -8   0  300.07   17.60
   3  -8   0  358.16   13.20
   3   8   0  352.86   18.50
  -3   8   0  343.67   13.10
   3   8   0  311.17   17.70
  -3   8   0  359.46   14.00
   3   8   0  311.97   13.40
  -4  -8   0 1651.73   40.60
   4  -8   0 1651.63   40.10
   4  -8   0 1707.93   36.20
  -4  -8   0 1653.63   47.20
  -4  -8   0 1603.24   45.40
  -4   8   0 1636.94   44.70
   4   8   0 1727.03   46.70
  -4   8   0 1663.53   40.30
   4   8   0 1657.23   40.70
   4   8   0 1651.13   47.10
  -4   8   0 1684.13   36.10
  -5  -8   0  706.53   30.20
   5  -8   0  709.23   25.30
  -5  -8   0  735.53   26.00
   5  -8   0  726.53   19.70
  -5  -8   0  715.93   28.20
  -5   8   0  722.63   20.00
   5   8   0  712.83   26.10
  -5   8   0  715.03   27.60
   5   8   0  682.83   34.60
  -5   8   0  704.83   26.30
   5   8   0  717.43   29.00
  -6  -8   0 1095.99   35.90
   6  -8   0 1035.70   34.70
   6  -8   0 1099.79   26.50
  -6  -8   0 1077.39   37.70
   6   8   0 1084.59   40.00
   6   8   0 1087.89   38.10
   6   8   0 1080.39   35.70
  -6   8   0 1073.39   36.20
  -6   8   0 1133.49   36.60
  -7  -8   0  130.19   15.50
   7  -8   0  100.99    8.80
  -7  -8   0  121.49   16.10
   7   8   0  134.29   17.70
   7   8   0  106.29   17.60
   7   8   0  100.39   15.20
  -7   8   0  121.39   17.40
  -7   8   0  116.79   17.30
   8  -8   0    6.70    4.50
  -8  -8   0   12.30    9.50
   8  -8   0    2.60   10.60
   8  -8   0   -1.60    4.70
   8   8   0    9.20   10.50
   8   8   0   10.50    9.20
  -8   8   0   20.40    8.80
  -8   8   0    4.60   10.10
   8   8   0   -0.70    9.80
  -9  -8   0  240.18   25.20
  -9  -8   0  224.68   22.80
   9  -8   0  240.18   13.70
   9  -8   0  277.57   24.60
   9  -8   0  277.87   13.60
   9   8   0  283.37   27.20
  -9   8   0  264.17   28.40
   9   8   0  232.38   26.00
  -9   8   0  274.27   21.60
   9   8   0  263.27   25.60
  10  -8   0  479.15   18.30
  10  -8   0  477.25   18.10
  10  -8   0  452.55   34.40
 -10  -8   0  488.45   35.00
 -10  -8   0  540.95   51.09
  10   8   0  420.76   34.80
 -10   8   0  476.75   29.60
  10   8   0  491.15   37.00
  10   8   0  523.25   37.00
 -10   8   0  471.65   37.60
  11   8   0  489.25   41.50
 -11   8   0  463.95   32.90
   0  -9   0   -0.90    3.40
   0   9   0   -1.60    5.00
   0   9   0    3.70    3.70
   1  -9   0   -3.60    3.30
  -1  -9   0   11.00    4.50
  -1  -9   0    3.70    4.70
  -1   9   0    0.90    3.70
   1   9   0    6.00    4.70
  -1   9   0    5.10    4.50
   1   9   0    0.90    4.00
   2  -9   0   43.80    6.40
  -2  -9   0   36.70    8.00
   2  -9   0   33.10    4.20
  -2  -9   0   31.80    7.50
  -2   9   0   36.50    5.30
  -2   9   0   52.59    8.90
  -2   9   0   40.90    6.20
   2   9   0   30.70    7.50
   2   9   0   32.70    6.60
   2   9   0   36.60    4.90
  -3  -9   0  672.43   27.10
  -3  -9   0  679.73   20.00
  -3  -9   0  667.43   27.10
   3  -9   0  650.23   20.00
   3  -9   0  681.43   19.30
  -3   9   0  639.54   26.20
   3   9   0  618.04   26.20
  -3   9   0  676.93   20.10
   3   9   0  660.23   20.00
  -3   9   0  665.13   20.20
   3   9   0  643.14   26.80
   4  -9   0   69.99    8.40
  -4  -9   0   76.09    9.00
  -4  -9   0   47.90    9.30
   4  -9   0   85.79    7.30
  -4  -9   0   70.29   11.90
   4   9   0   61.29   10.40
   4   9   0   56.69    9.00
  -4   9   0   65.99    9.80
  -4   9   0   72.99    7.40
  -4   9   0   62.49   10.60
   4   9   0   61.69   10.10
  -5  -9   0   70.99   10.40
  -5  -9   0   99.49   15.00
  -5  -9   0   93.79   13.00
   5  -9   0   77.99    7.80
   5  -9   0   66.09    9.90
   5   9   0   70.99   11.10
   5   9   0   92.59   13.80
  -5   9   0   83.09   12.20
  -5   9   0   71.49    7.70
  -5   9   0   79.39   12.10
   5   9   0   70.99   10.30
  -6  -9   0    6.10   10.20
   6  -9   0    5.80    4.00
  -6  -9   0    6.90    6.80
  -6  -9   0    9.00    7.20
   6  -9   0   -8.90    5.70
  -6   9   0    9.40    6.70
   6   9   0   -2.60    6.80
   6   9   0   13.50    8.70
   6   9   0    5.60    8.20
  -6   9   0   -5.80    6.80
   7  -9   0   87.99    8.60
  -7  -9   0  107.99   15.20
  -7   9   0  119.19   17.80
   7   9   0   88.69   14.10
   7   9   0   78.99   13.40
  -7   9   0   70.99   12.20
   7   9   0  121.79   19.50
  -8  -9   0  400.06   32.20
  -8  -9   0  464.85   27.30
   8  -9   0  418.16   15.10
   8  -9   0  375.96   26.70
   8  -9   0  435.76   15.20
   8   9   0  439.46   28.20
   8   9   0  452.95   30.70
   8   9   0  456.45   36.50
  -8   9   0  397.46   33.50
  -9  -9   0   79.69   14.00
   9  -9   0  115.89    9.50
  -9  -9   0  151.88   24.70
   9  -9   0   84.99   16.00
  -9   9   0  132.59   20.90
  -9   9   0  104.59   18.40
   9   9   0  128.99   20.00
   9   9   0   82.09   17.80
   9   9   0  108.39   21.90
  10  -9   0    9.90   15.50
 -10  -9   0   39.20   15.20
 -10  -9   0    6.60   15.30
  10   9   0   -2.50   16.30
  10   9   0   26.30   15.70
 -10   9   0   13.60   17.20
 -10   9   0   20.80   13.70
  10   9   0  -16.70   16.80
   0 -10   0 1648.44   42.50
   0  10   0 1604.54   42.10
   0  10   0 1610.14   46.10
   1 -10   0  522.25   20.40
  -1 -10   0  491.35   23.50
  -1 -10   0  543.35   22.90
   1  10   0  534.15   24.20
   1  10   0  502.55   21.70
  -1  10   0  508.05   23.80
  -1  10   0  521.05   20.50
  -2 -10   0    6.00    5.50
   2 -10   0    9.80    2.30
   2 -10   0    4.70    3.90
  -2 -10   0   11.60    6.30
  -2  10   0   10.50    2.90
  -2  10   0   10.30    4.90
   2  10   0   10.10    6.10
   2  10   0    2.80    5.10
   2  10   0    9.50    3.10
  -2  10   0    5.90    5.60
  -3 -10   0  119.69   14.30
  -3 -10   0  148.09   14.90
  -3 -10   0  125.99    8.60
   3 -10   0  136.69    8.40
   3 -10   0  141.19   10.10
  -3  10   0  125.59    9.20
   3  10   0  121.59   13.60
   3  10   0  134.99   15.00
  -3  10   0  125.49   14.20
  -3  10   0  136.39   10.30
   3  10   0  120.79    9.00
  -4 -10   0  440.06   24.70
   4 -10   0  460.55   17.60
   4 -10   0  437.46   16.20
  -4 -10   0  438.26   17.80
  -4  10   0  455.55   16.50
   4  10   0  418.46   18.00
   4  10   0  449.46   24.50
  -4  10   0  483.05   23.70
   4  10   0  421.56   23.60
  -4  10   0  459.05   18.30
  -4  10   0  440.16   22.80
   5 -10   0 2274.37   53.99
   5 -10   0 2273.97   47.80
  -5 -10   0 2241.18   61.39
  -5 -10   0 2345.97   64.79
  -5 -10   0 2341.57   54.89
   5  10   0 2328.67   62.59
  -5  10   0 2323.67   54.69
   5  10   0 2279.77   54.89
  -5  10   0 2336.17   48.30
   6 -10   0 1052.89   34.70
   6 -10   0 1032.70   26.20
  -6 -10   0 1079.29   35.50
  -6 -10   0 1058.59   42.40
   6  10   0 1077.89   41.30
  -6  10   0 1049.89   38.30
   6  10   0 1088.29   42.30
  -6  10   0 1092.99   36.20
   6  10   0 1042.20   35.40
   7 -10   0   31.40    5.40
  -7 -10   0   34.30   11.20
  -7 -10   0   50.79   10.90
   7  10   0   54.39   13.50
  -7  10   0   31.60   10.50
   7  10   0   47.80   11.40
   7  10   0   33.50   11.60
   8 -10   0  196.78   20.50
  -8 -10   0  175.98   22.70
  -8 -10   0  161.28   21.10
   8  10   0  187.18   25.70
  -8  10   0  177.58   20.20
   8  10   0  164.88   22.30
   8  10   0  197.08   25.10
  -9 -10   0  118.39   19.20
  -9 -10   0   96.59   16.50
   9 -10   0  148.39   23.60
  -9  10   0  147.89   23.10
   9  10   0   90.29   19.00
  -9  10   0  131.39   20.50
   9  10   0  125.89   18.80
  10 -10   0  259.57   32.80
 -10 -10   0  283.77   33.40
 -10 -10   0  270.77   32.60
  10  10   0  382.36   36.80
 -10  10   0  301.87   30.00
  10  10   0  232.68   34.20
 -10  10   0  287.67   36.20
   0 -11   0    6.80    5.10
   0  11   0    2.80    5.90
   0  11   0   -1.70    4.80
  -1 -11   0  347.17   19.30
   1 -11   0  319.87   16.70
   1  11   0  295.47   18.00
   1  11   0  321.67   20.40
  -1  11   0  341.87   20.90
  -1  11   0  321.17   17.10
  -2 -11   0   56.39   10.10
   2 -11   0   60.09    9.10
   2  11   0   48.10   10.50
  -2  11   0   55.79    9.30
  -2  11   0   49.60    9.40
   2  11   0   68.99   10.80
   3 -11   0  467.85   18.40
  -3 -11   0  472.65   25.00
  -3 -11   0  453.75   24.70
   3 -11   0  454.95   14.50
  -3  11   0  448.06   24.40
   3  11   0  443.06   24.90
   3  11   0  441.06   25.00
  -3  11   0  458.45   15.40
  -3  11   0  465.55   18.40
   3  11   0  464.65   16.00
  -4 -11   0   -2.70    4.70
  -4 -11   0    0.40    6.90
   4 -11   0   -0.10    4.00
  -4 -11   0   -0.50    7.50
   4 -11   0    0.90    4.20
  -4  11   0   -5.00    6.60
  -4  11   0   -1.20    6.20
   4  11   0    7.50    5.00
  -4  11   0    7.20    4.80
   4  11   0   -8.60    6.90
   4  11   0    4.10    7.80
  -4  11   0   11.50    5.50
  -5 -11   0    0.60    9.30
  -5 -11   0    9.00    6.20
  -5 -11   0   17.30    8.60
   5 -11   0   24.80    6.70
   5 -11   0    7.40    4.50
  -5  11   0   19.20    8.30
  -5  11   0   14.20    4.90
  -5  11   0   17.40    7.30
  -5  11   0   12.20    8.10
   5  11   0   -5.60    7.80
   5  11   0   11.60    5.80
   5  11   0   -0.60    8.70
  -6 -11   0  149.09   19.40
  -6 -11   0  152.38   22.90
   6 -11   0  162.78   10.40
  -6 -11   0  185.38   16.20
   6 -11   0  198.68   16.50
   6  11   0  203.28   21.20
  -6  11   0  174.48   11.40
  -6  11   0  135.39   21.30
   6  11   0  167.88   17.20
  -6  11   0  213.28   18.40
   6  11   0  188.28   22.90
  -7 -11   0  177.18   21.90
  -7 -11   0  234.68   20.20
   7 -11   0  161.58    9.60
   7 -11   0  193.88   30.70
   7  11   0  210.18   24.70
  -7  11   0  138.59   20.30
  -7  11   0  195.58   20.30
   7  11   0  161.68   19.90
   7  11   0  168.18   24.10
  -8 -11   0  233.38   27.20
   8 -11   0  192.98   22.20
  -8 -11   0  262.37   23.60
   8  11   0  230.38   24.40
  -8  11   0  194.68   23.00
   8  11   0  243.38   28.90
   8  11   0  232.08   28.70
  -9 -11   0  211.38   27.40
   9 -11   0  136.19   21.10
  -9  11   0  149.39   23.70
   9  11   0  124.49   22.50
   9  11   0  110.69   23.40
   9  11   0  154.08   23.90
  -9  11   0  160.88   27.70
   0 -12   0 3202.78   71.79
   0  12   0 3010.70   70.39
   0  12   0 3025.80   75.89
  -1 -12   0  619.34   27.40
   1 -12   0  632.44   24.70
   1  12   0  641.14   27.20
  -1  12   0  565.74   23.60
   1  12   0  642.24   29.70
  -1  12   0  614.34   29.20
  -2 -12   0    5.70    7.00
   2 -12   0   15.90    5.40
  -2 -12   0   -0.10    6.30
  -2  12   0    0.30    5.50
   2  12   0    4.70    8.50
   2  12   0    4.10    8.10
  -2  12   0    3.40    6.90
  -3 -12   0  149.39   17.30
   3 -12   0  141.49    7.70
   3 -12   0  146.29   12.00
  -3  12   0  118.29   16.70
  -3  12   0  138.59    8.70
   3  12   0  127.59    9.10
   3  12   0  120.99   17.30
  -3  12   0  132.19   11.70
   3  12   0  118.89   15.50
  -4 -12   0  115.89   17.20
   4 -12   0  119.79   10.70
  -4 -12   0  137.29   21.90
   4 -12   0  129.79   10.20
  -4  12   0  145.99   12.00
  -4  12   0  130.29   11.40
   4  12   0  126.59   17.80
   4  12   0  109.39   11.00
  -4  12   0  136.69   16.80
  -5 -12   0 1150.78   44.80
   5 -12   0 1083.39   29.10
   5 -12   0 1083.09   32.20
  -5 -12   0 1095.89   32.90
  -5 -12   0 1114.59   42.20
  -5  12   0  926.11   59.29
   5  12   0 1059.09   42.60
  -5  12   0 1096.09   41.00
  -5  12   0 1082.79   32.70
   5  12   0 1091.89   33.30
  -5  12   0 1094.09   29.50
   5  12   0 1154.98   44.00
  -6 -12   0  621.44   33.00
  -6 -12   0  586.04   36.00
   6 -12   0  608.44   19.20
  -6 -12   0  598.54   26.00
   6 -12   0  657.03   26.40
  -6  12   0  592.64   26.70
  -6  12   0  553.44   30.40
  -6  12   0  600.74   31.70
   6  12   0  602.54   38.50
  -6  12   0  578.94   19.80
   6  12   0  618.54   27.10
   6  12   0  636.94   35.70
  -7 -12   0    6.00    9.30
  -7 -12   0   -1.40   12.60
   7  12   0   10.70   12.60
  -7  12   0   10.20   10.10
   7  12   0    7.20   13.00
  -7  12   0    6.40   11.10
  -7  12   0    9.90   10.20
   7  12   0   15.80   10.70
   8 -12   0  369.36   26.20
  -8 -12   0  353.56   27.50
  -8 -12   0  304.77   29.80
   8  12   0  323.47   33.30
   8  12   0  324.57   33.40
   8  12   0  315.47   27.70
  -8  12   0  337.57   37.10
   9 -12   0   19.30   27.00
  -9 -12   0   46.00   16.20
  -9 -12   0   27.40   16.80
   9  12   0   40.10   20.10
   9  12   0   54.49   19.10
  -9  12   0   35.90   18.40
   9  12   0   68.29   20.70
   0 -13   0    3.30    6.50
   0  13   0    5.30   10.00
   0  13   0    3.00    6.50
   1 -13   0  576.24   24.70
  -1 -13   0  569.94   27.20
  -1  13   0  550.64   24.60
  -1  13   0  556.54   34.60
   1  13   0  550.74   31.90
   2 -13   0  100.19   12.40
  -2 -13   0   90.09   14.00
   2  13   0   84.69   13.50
  -2  13   0   72.29   11.90
   2  13   0   72.29   12.80
   3 -13   0  343.57   17.80
  -3 -13   0  392.36   25.90
   3  13   0  344.37   25.70
   3  13   0  335.87   12.10
  -3  13   0  337.47   17.80
   3  13   0  352.36   23.90
  -3  13   0  346.27   26.00
  -4 -13   0  749.82   35.80
  -4 -13   0  763.62   35.90
   4 -13   0  762.52   25.10
   4 -13   0  714.83   21.00
   4  13   0  745.83   36.50
   4  13   0  705.63   22.80
  -4  13   0  704.23   24.80
   4  13   0  734.53   35.30
  -4  13   0  772.62   35.20
  -4  13   0  731.53   34.10
  -4  13   0  726.43   22.50
  -5 -13   0   96.09   12.30
  -5 -13   0  105.09   17.60
   5 -13   0   97.79   10.90
  -5 -13   0   98.89   16.50
   5 -13   0  115.19   11.90
  -5  13   0  116.89   12.40
  -5  13   0   83.79   14.70
  -5  13   0   76.49   13.70
   5  13   0   95.99   16.20
   5  13   0   97.29   14.30
  -5  13   0   96.09   13.40
  -6 -13   0   29.20   14.40
  -6 -13   0   43.30   14.00
  -6 -13   0   50.19    9.80
   6 -13   0   39.20    9.30
   6 -13   0   63.19    9.90
   6  13   0   47.10   14.90
  -6  13   0   57.29    8.40
  -6  13   0   42.40   11.00
   6  13   0   47.70   14.90
  -6  13   0   48.20   12.40
   6  13   0   36.40   10.50
  -6  13   0   51.69   13.80
  -7 -13   0  484.65   26.80
  -7 -13   0  443.56   31.90
   7 -13   0  437.26   40.10
   7  13   0  491.75   35.90
  -7  13   0  505.25   32.00
  -7  13   0  442.16   28.00
   7  13   0  455.65   28.50
   7  13   0  369.96   33.30
  -7  13   0  427.46   31.70
   8 -13   0   34.20   13.60
  -8 -13   0  -13.30   15.80
  -8 -13   0   -7.20   12.80
   8  13   0   13.60   14.80
  -8  13   0  -11.90   14.40
   8  13   0   51.89   18.80
   8  13   0   -0.80   19.20
  -8  13   0   23.10   14.60
   0 -14   0  955.50   35.40
   0  14   0  911.91   39.50
   0  14   0  923.21   36.40
  -1 -14   0 1038.40   38.20
   1 -14   0 1016.70   35.60
  -1  14   0  989.90   34.80
  -1  14   0 1003.70   40.90
   1  14   0  999.20   41.50
   1  14   0  975.40   38.00
   2 -14   0  132.79   14.60
  -2  14   0  150.08   20.70
   2  14   0  155.08   18.70
  -2  14   0   91.79   14.50
   2  14   0  127.29   20.10
  -3 -14   0  327.27   26.10
   3 -14   0  331.17   18.20
  -3 -14   0  327.27   25.10
   3  14   0  293.77   25.60
   3  14   0  271.37   23.60
  -3  14   0  334.17   25.60
  -3  14   0  309.17   18.20
   4 -14   0  184.88   14.10
   4 -14   0  176.28    9.70
  -4 -14   0  195.08   24.00
  -4  14   0  172.98   22.20
   4  14   0  172.18   24.90
  -4  14   0  165.78   15.40
  -4  14   0  182.98   21.00
  -4  14   0  195.28   11.60
   4  14   0  188.28   24.60
   4  14   0  141.89   12.00
   5 -14   0  831.32   25.40
  -5 -14   0  856.61   42.40
  -5 -14   0  857.71   41.50
   5 -14   0  826.72   26.00
  -5  14   0  869.61   27.40
   5  14   0  852.01   42.00
  -5  14   0  885.71   40.30
  -5  14   0  845.22   28.00
   5  14   0  770.22   40.70
   5  14   0  807.42   27.80
   6 -14   0  300.57   18.90
  -6 -14   0  316.37   29.70
   6 -14   0  293.07   15.00
  -6 -14   0  248.18   19.20
  -6  14   0  245.68   26.80
   6  14   0  304.37   31.70
  -6  14   0  283.77   16.60
  -6  14   0  362.96   28.00
   6  14   0  289.67   21.60
   6  14   0  278.87   30.80
  -6  14   0  288.87   21.80
  -7 -14   0   -0.40   15.40
   7 -14   0   19.80   11.30
  -7 -14   0   15.20   11.40
  -7  14   0   -0.50   14.40
   7  14   0   38.60   18.40
   7  14   0   28.10   18.30
   7  14   0    8.30   13.50
  -7  14   0   35.60   14.30
  -7  14   0   29.10   13.70
  -8 -14   0   17.20   18.20
  -8 -14   0   17.20   13.70
   8 -14   0  -21.60   14.00
  -8  14   0   14.30   16.60
   8  14   0   17.70   20.40
   8  14   0    0.00   19.60
  -8  14   0    0.20   16.60
   8  14   0   45.90   17.10
   0 -15   0   -4.40    8.50
   0  15   0    2.10    8.80
   0  15   0   -5.80    9.80
  -1 -15   0  247.58   26.60
   1 -15   0  365.56   23.00
   1  15   0  355.26   28.60
   1  15   0  343.47   24.30
  -1  15   0  312.47   27.40
  -1  15   0  308.57   21.80
  -2 -15   0  286.77   24.20
   2 -15   0  307.97   20.10
   2  15   0  320.27   27.70
   2  15   0  315.57   25.00
  -2  15   0  302.27   21.70
  -2  15   0  318.27   27.10
   3 -15   0   23.40    8.30
  -3 -15   0   22.20   11.10
  -3  15   0    1.50    8.50
  -3  15   0    9.90   11.00
   3  15   0   11.50   12.10
   3  15   0   17.90   12.10
  -4 -15   0  305.97   29.40
   4 -15   0  293.47   18.70
  -4 -15   0  281.27   28.40
   4  15   0  256.77   29.90
  -4  15   0  298.47   28.00
  -4  15   0  271.07   19.30
   4  15   0  232.88   25.80
  -4  15   0  305.47   27.10
   5 -15   0  365.36   19.10
  -5 -15   0  377.96   33.10
   5 -15   0  355.36   15.10
  -5 -15   0  394.86   35.20
  -5  15   0  314.47   28.70
  -5  15   0  365.96   17.90
   5  15   0  400.66   30.90
   5  15   0  384.46   33.80
  -5  15   0  337.27   30.90
   5  15   0  353.56   19.50
  -5  15   0  355.16   20.10
  -6 -15   0   67.99   17.50
   6 -15   0   88.69   10.30
   6 -15   0  112.69   12.50
   6  15   0   97.19   20.40
  -6  15   0  115.79   15.20
   6  15   0   73.19   13.50
  -6  15   0  137.99   19.40
   6  15   0   81.39   19.50
  -6  15   0  107.19   18.40
  -6  15   0   63.09   16.10
  -7 -15   0  500.75   40.30
   7 -15   0  470.75   25.00
   7  15   0  516.15   35.20
  -7  15   0  540.45   38.40
  -7  15   0  523.65   30.50
   7  15   0  485.75   45.20
   7  15   0  440.86   42.70
  -7  15   0  507.05   39.10
   0 -16   0  239.68   23.30
   0  16   0  238.88   27.50
   0  16   0  235.08   22.90
   1 -16   0  471.45   26.20
  -1 -16   0  473.85   29.60
  -1  16   0  412.56   30.90
   1  16   0  488.75   29.10
   1  16   0  437.26   34.40
  -1  16   0  483.55   33.50
   2 -16   0   86.09   12.50
  -2 -16   0  109.69   16.70
  -2  16   0   68.89   15.20
  -2  16   0   84.79   13.40
   2  16   0   50.09   16.20
   2  16   0  121.69   26.50
  -3 -16   0   26.00   12.90
   3 -16   0   14.60    9.50
  -3  16   0   13.40    9.90
   3  16   0   23.80   12.90
   3  16   0   36.60   13.40
  -3  16   0    6.10   13.80
  -4 -16   0  643.74   39.60
   4 -16   0  608.84   26.30
  -4  16   0  609.84   39.30
   4  16   0  617.94   41.00
   4  16   0  535.65   37.50
  -4  16   0  595.04   37.30
  -4  16   0  568.14   26.90
  -5 -16   0  314.07   36.80
   5 -16   0  383.66   19.80
  -5 -16   0  317.57   34.80
  -5  16   0  292.07   32.90
  -5  16   0  381.36   22.00
   5  16   0  383.76   18.10
   5  16   0  286.87   33.30
  -5  16   0  452.95   35.70
   5  16   0  333.67   35.10
   6 -16   0  213.18   15.90
  -6 -16   0  289.57   37.70
   6 -16   0  212.08   15.60
   6  16   0  228.28   33.60
  -6  16   0  305.87   33.20
   6  16   0  186.98   27.80
  -6  16   0  216.08   18.80
  -6  16   0  211.88   27.70
  -6  16   0  230.78   20.80
   6  16   0  222.08   21.80
   0 -17   0    6.80   11.30
   0  17   0  -10.30   11.10
   0  17   0   21.80   15.60
  -1 -17   0  275.17   27.30
   1 -17   0  292.57   24.60
  -1  17   0  331.87   26.00
  -1  17   0  332.07   34.10
   1  17   0  263.07   33.90
  -2 -17   0   85.89   17.40
   2 -17   0   68.69   13.20
   2  17   0   31.20   16.80
   2  17   0   84.79   16.50
  -2  17   0   66.39   19.00
   3 -17   0  118.79   19.00
  -3 -17   0  106.99   19.60
  -3  17   0   94.29   15.40
   3  17   0   86.69   19.20
   3  17   0  119.89   21.80
  -3  17   0  130.99   21.40
  -4 -17   0   28.50   18.20
   4 -17   0   62.39   11.70
  -4  17   0   36.70   19.00
  -4  17   0   38.00   18.20
  -4  17   0   48.60   12.80
   4  17   0    1.20   20.00
   4  17   0   44.00   17.80
   5 -17   0    5.60    9.80
  -5  17   0   -7.70   17.00
   5  17   0   32.20   20.30
  -5  17   0   17.40   17.40
  -5  17   0   19.80   11.70
   5  17   0   -5.40   19.20
   0 -18   0   -5.10   13.40
   0  18   0   19.40   15.70
   0  18   0   -8.30   19.10
  -1 -18   0  319.57   30.10
   1 -18   0  323.57   27.60
   1  18   0  232.08   37.00
  -1  18   0  337.37   38.60
  -1  18   0  309.57   29.50
   1  18   0  208.78   29.80
  -2 -18   0  298.27   32.70
   2 -18   0  189.68   24.80
  -2  18   0  210.18   35.00
  -2  18   0  239.18   27.90
   2  18   0  197.48   27.90
  -3 -18   0   63.09   19.20
   3 -18   0   65.19   13.50
  -3  18   0   67.59   21.00
   3  18   0   51.09   23.10
   3  18   0   58.09   20.40
  12   0  -1  -28.30   17.70
  12   0  -1  -19.10   13.10
 -12   0   1   21.50   12.10
 -12   0   1   22.00   21.10
  11   0  -1   -2.00   10.60
 -11   0   1   -8.70   14.30
 -11   0   1    2.20    9.50
  11   0  -1    5.40   11.90
  11   0  -1    2.10   10.20
  11   0  -1    1.20   13.50
  10   0  -1   -6.70    8.00
 -10   0   1    5.70    8.10
  10   0  -1   -0.60    8.30
  10   0  -1  -14.90   10.00
 -10   0   1   -9.30   10.90
  10   0  -1    3.80    8.40
  -9   0   1   10.80    8.80
   9   0  -1  -10.40    7.60
   9   0  -1   -5.70    7.10
  -9   0   1   -6.80    5.70
   9   0  -1    4.20    7.30
   9   0  -1    6.60    6.40
   8   0  -1    3.20    5.50
   8   0  -1    9.50    6.00
  -8   0   1   -4.70    4.40
   8   0  -1   -7.00    6.50
   8   0  -1   -1.00    6.00
  -8   0   1  -12.20    6.10
   7   0  -1   -1.40    4.90
  -7   0   1    2.80    5.30
   7   0  -1    3.60    4.50
  -7   0   1   -2.20    3.90
   7   0  -1   -3.10    5.80
   6   0  -1    6.70    4.60
  -6   0   1   11.00    5.50
   6   0  -1   -1.60    3.80
   6   0  -1   -1.90    3.40
  -6   0   1   -0.80    3.00
   5   0  -1    3.40    3.70
   5   0  -1    2.00    3.40
  -5   0   1   -3.20    2.50
  -5   0   1   -1.30    4.00
  -4   0   1    2.10    3.20
  -4   0   1    1.40    2.30
   4   0  -1    1.30    3.30
   4   0  -1    0.90    2.50
   3   0  -1   -0.20    2.10
  -3   0   1   -0.20    2.90
   3   0  -1   -1.20    2.70
  -3   0   1    2.50    2.20
   2   0  -1   -0.50    1.30
  -2   0   1    0.50    2.40
   2   0  -1   -0.50    2.20
   2   0  -1    1.10    1.90
  -2   0   1    0.50    1.50
  -1   0  -1   -0.20    2.00
   1   0   1    0.60    1.70
  -1   0  -1    0.30    1.30
   1   0   1    0.30    1.40
   1   0   1   -0.40    1.20
  -1   0  -1    1.20    1.60
  -2   0  -1    1.70    2.00
  -2   0  -1    2.20    2.50
   2   0   1    0.30    2.60
  -2   0  -1    0.30    2.60
   2   0   1   -0.60    1.90
   2   0   1   -0.90    2.40
   3   0   1    1.90    2.20
  -3   0  -1   -0.70    2.60
  -3   0  -1   -0.40    2.90
   3   0   1   -0.10    3.00
   3   0   1    2.60    2.70
  -3   0  -1   -2.90    3.00
  -4   0  -1   -2.90    3.90
  -4   0  -1    4.90    3.20
   4   0   1   -0.20    3.30
   4   0   1   -0.50    2.30
   4   0   1    2.70    3.60
   5   0   1    2.30    3.00
  -5   0  -1    4.10    4.00
  -5   0  -1   10.90    4.80
   5   0   1   -1.00    3.40
   5   0   1    0.60    4.30
   6   0   1   -0.30    4.60
  -6   0  -1   -0.80    5.30
   6   0   1   17.20    5.60
  -6   0  -1    2.50    4.20
   6   0   1    3.60    4.20
  -7   0  -1   -5.80    6.20
  -7   0  -1   -3.30    4.90
   7   0   1    4.60    4.50
   7   0   1   -3.20    6.00
   8   0   1   -2.40    5.60
   8   0   1   -4.60    6.90
  -8   0  -1    5.00    6.30
   8   0   1    1.90    7.50
  -8   0  -1    2.80    9.80
  -9   0  -1   12.90   10.20
   9   0   1   10.60    7.50
  -9   0  -1    5.30    7.40
   9   0   1   -4.20    8.30
 -10   0  -1    7.10   13.30
 -10   0  -1  -15.90    9.00
  10   0   1   11.50   12.70
  10   0   1   10.60    9.00
  10   0   1   -1.50    8.20
  10   0   1  -11.20   11.20
 -11   0  -1  -24.50   12.10
  11   0   1   20.90   11.10
  11   0   1   17.20   13.80
  11   0   1  -25.70   14.80
 -11   0  -1  -16.10   15.20
  11   0   1   19.10   14.30
  12  -1  -1  659.43   45.50
  12  -1  -1  702.23   36.30
  12  -1  -1  670.73   46.40
 -12  -1   1  747.93   48.70
  12  -1  -1  744.13   36.20
 -12  -1   1  721.63   33.30
 -12   1   1  629.04   48.50
  12   1  -1  688.73   38.60
  12   1  -1  721.33   39.00
 -12   1   1  759.52   34.00
 -11  -1   1   71.49   11.80
  11  -1  -1  115.69   20.30
  11  -1  -1   76.09   13.00
  11  -1  -1   64.49   14.30
 -11  -1   1   48.20   17.10
  11   1  -1   99.89   15.70
 -11   1   1   64.79   17.50
  11   1  -1   80.69   15.30
  11   1  -1   67.29   17.70
 -11   1   1   49.70   12.50
  11   1  -1   85.19   14.30
 -10  -1   1  417.46   30.20
 -10  -1   1  357.76   22.20
  10  -1  -1  328.57   28.70
  10  -1  -1  390.66   23.50
  10  -1  -1  358.96   23.60
  10  -1  -1  368.96   21.90
 -10   1   1  359.86   21.50
  10   1  -1  340.27   28.40
 -10   1   1  392.76   29.50
  10   1  -1  405.46   24.50
  10   1  -1  340.97   24.10
  -9  -1   1  989.90   32.90
   9  -1  -1 1032.80   35.10
  -9  -1   1 1016.70   41.00
   9  -1  -1 1010.90   33.90
   9  -1  -1 1019.10   41.40
   9  -1  -1 1016.60   34.50
  -9   1   1 1025.00   33.10
   9   1  -1 1043.20   37.00
   9   1  -1  967.80   40.80
   9   1  -1  988.90   43.10
  -9   1   1 1026.30   41.70
   9   1  -1 1038.90   34.60
   8  -1  -1 1423.16   40.80
  -8  -1   1 1465.55   47.70
   8  -1  -1 1422.96   47.10
   8  -1  -1 1461.85   39.40
   8  -1  -1 1482.95   41.60
  -8  -1   1 1473.15   39.50
   8   1  -1 1429.76   42.40
   8   1  -1 1396.96   46.50
   8   1  -1 1522.05   40.50
  -8   1   1 1435.36   47.30
  -8   1   1 1388.06   38.10
   7  -1  -1 1423.06   36.60
   7  -1  -1 1373.96   43.10
  -7  -1   1 1343.97   42.90
  -7  -1   1 1353.96   36.20
   7  -1  -1 1417.56   38.30
   7  -1  -1 1368.16   37.80
  -7   1   1 1354.76   35.70
   7   1  -1 1405.26   39.90
   7   1  -1 1359.26   42.80
  -7   1   1 1398.76   43.20
   7   1  -1 1393.86   36.70
   6  -1  -1  404.26   17.40
   6  -1  -1  422.36   16.40
  -6  -1   1  380.56   15.60
   6  -1  -1  402.06   20.20
   6   1  -1  415.76   16.70
  -6   1   1  396.26   20.30
  -6   1   1  398.26   15.80
   6   1  -1  407.36   18.20
   6   1  -1  416.96   20.60
   5  -1  -1  512.95   21.10
  -5  -1   1  534.95   17.20
  -5  -1   1  537.15   21.40
   5  -1  -1  523.35   18.50
   5  -1  -1  538.15   17.00
   5   1  -1  541.05   17.40
  -5   1   1  528.25   21.20
  -5   1   1  530.85   16.80
   5   1  -1  494.95   19.20
   5   1  -1  540.45   21.40
   4  -1  -1 1425.66   32.50
  -4  -1   1 1401.36   35.30
   4  -1  -1 1373.86   35.00
   4  -1  -1 1407.06   30.30
  -4  -1   1 1459.55   30.90
  -4   1   1 1429.26   35.30
   4   1  -1 1385.46   33.90
   4   1  -1 1396.36   30.70
  -4   1   1 1374.86   30.10
   4   1  -1 1332.67   34.70
   3  -1  -1    9.30    3.70
  -3  -1   1   11.10    3.60
  -3  -1   1   13.40    2.90
   3  -1  -1   11.70    3.10
   3  -1  -1    9.20    2.60
   3   1  -1    8.10    3.10
  -3   1   1   12.30    2.50
   3   1  -1   12.60    3.00
  -3   1   1   18.00    4.50
  -2  -1   1 1232.78   26.50
   2  -1  -1 1212.38   25.10
  -2  -1   1 1148.49   23.20
   2  -1  -1 1238.18   22.90
   2  -1  -1 1200.58   26.10
  -2   1   1 1217.18   25.10
  -2   1   1 1194.78   26.00
   2   1  -1 1164.48   26.10
  -2   1   1 1222.88   22.80
   2   1  -1 1208.98   23.40
  -1  -1  -1 8526.55  141.69
  -1  -1  -1 8075.99  141.49
   1   1   1 8665.53  142.49
  -2  -1  -1 1771.92   36.90
  -2  -1  -1 1785.42   36.50
   2  -1   1 1793.92   36.50
   2  -1   1 1689.93   32.00
  -2  -1  -1 1751.72   35.40
   2  -1   1 1694.43   36.60
  -2   1  -1 1770.52   37.10
  -2   1  -1 1744.43   36.20
   2   1   1 1761.82   36.80
   2   1   1 1748.03   36.40
   2   1   1 1778.62   35.50
  -3  -1  -1 2948.80   56.59
  -3  -1  -1 2858.51   57.49
  -3  -1  -1 2954.60   59.29
   3  -1   1 2844.92   53.19
   3  -1   1 2900.81   57.49
   3  -1   1 2841.32   58.79
  -3   1  -1 2866.31   59.09
   3   1   1 2909.51   58.89
   3   1   1 2910.31   57.89
  -3   1  -1 2895.91   57.59
   3   1   1 2996.30   56.69
   4  -1   1  248.78   12.90
  -4  -1  -1  232.58   12.40
  -4  -1  -1  262.97   12.50
   4  -1   1  249.68   13.80
   4  -1   1  244.08   10.10
   4   1   1  238.38   13.70
   4   1   1  241.08   12.70
   4   1   1  248.48   11.80
  -4   1  -1  231.78   12.10
  -4   1  -1  228.78   13.70
   5  -1   1    2.70    4.10
   5  -1   1    1.30    4.10
  -5  -1  -1   -4.30    3.20
   5  -1   1   -4.30    2.70
  -5  -1  -1   -0.90    4.70
   5   1   1    0.20    3.80
   5   1   1    4.10    4.30
  -5   1  -1    1.10    3.90
   5   1   1    1.10    3.30
  -5   1  -1    2.10    3.40
  -6  -1  -1 1820.62   49.99
  -6  -1  -1 1805.82   46.00
   6  -1   1 1751.52   41.70
   6  -1   1 1754.52   49.30
   6  -1   1 1857.81   46.50
   6   1   1 1819.92   49.50
  -6   1  -1 1870.21   50.69
   6   1   1 1834.32   46.30
  -6   1  -1 1818.62   45.70
   6   1   1 1816.52   44.80
  -7  -1  -1 4072.49   91.59
   7  -1   1 3947.60   84.89
  -7  -1  -1 3899.01   84.79
   7  -1   1 3996.00   80.89
   7   1   1 4045.50   85.69
   7   1   1 3896.11   83.29
  -7   1  -1 3975.20   84.89
   7   1   1 3819.42  113.99
  -7   1  -1 3992.80   91.09
  -8  -1  -1  414.66   21.80
   8  -1   1  423.46   23.50
  -8  -1  -1  405.46   31.90
   8  -1   1  430.76   20.00
   8   1   1  446.36   24.00
  -8   1  -1  403.06   21.30
   8   1   1  379.26   26.10
  -8   1  -1  399.96   30.20
   8   1   1  432.66   21.20
  -9  -1  -1  157.88   16.50
   9  -1   1  196.48   16.50
   9  -1   1  199.98   15.90
   9  -1   1  160.78   20.10
   9  -1   1  186.28   19.80
  -9  -1  -1  136.79   23.10
   9   1   1  161.78   21.60
  -9   1  -1  166.78   22.70
   9   1   1  178.48   26.60
   9   1   1  160.38   20.50
  -9   1  -1  166.58   16.80
  10  -1   1  117.69   20.00
  10  -1   1  143.19   17.20
 -10  -1  -1  116.39   16.30
  10  -1   1  100.29   19.20
 -10  -1  -1   92.09   18.10
  10  -1   1   92.19   16.60
 -10   1  -1  120.39   18.40
  10   1   1   99.19   16.20
 -10   1  -1  130.09   20.90
  10   1   1   98.29   26.40
  10   1   1  100.19   18.70
 -11  -1  -1  231.78   34.40
  11  -1   1  239.28   29.30
 -11  -1  -1  239.98   25.60
  11  -1   1  209.48   22.30
  11  -1   1  209.68   22.70
  11  -1   1  228.98   32.80
 -11   1  -1  212.38   24.70
 -11   1  -1  231.98   35.50
  11   1   1  211.18   23.70
  11   1   1  193.88   29.30
  11   1   1  192.28   26.90
  11   1   1  250.47   25.20
 -12  -2   1  -10.10   12.00
  12  -2  -1   19.80   14.00
  12  -2  -1   20.10   13.40
 -12  -2   1   36.40   20.30
  12  -2  -1  -29.10   17.50
  12   2  -1  -11.30   15.10
  12   2  -1   23.80   15.10
  12   2  -1   34.00   15.50
 -12   2   1  -15.70   12.60
 -12   2   1  -25.00   20.20
  12   2  -1  -11.60   19.70
 -11  -2   1   54.29   17.50
  11  -2  -1   51.79   12.80
  11  -2  -1   92.79   15.60
 -11  -2   1   69.99   12.50
  11  -2  -1   66.39   12.70
  11  -2  -1   75.19   19.20
  11   2  -1   83.49   18.50
 -11   2   1   45.70   11.50
  11   2  -1   43.50   12.90
  11   2  -1   78.69   15.90
  11   2  -1   53.99   14.30
 -11   2   1   94.79   20.20
  10  -2  -1    8.90    9.10
 -10  -2   1   15.30    8.90
  10  -2  -1   -8.20   10.20
  10  -2  -1    8.80    8.10
 -10  -2   1    8.30   11.90
 -10   2   1    8.70   12.30
  10   2  -1   14.80   11.80
 -10   2   1   -3.20    7.90
  10   2  -1    6.40   10.10
  10   2  -1   -3.70    8.90
   9  -2  -1   73.09   11.50
  -9  -2   1   58.79   14.10
   9  -2  -1   77.49   12.50
   9  -2  -1   50.59    8.70
  -9  -2   1   61.69   10.00
   9  -2  -1   43.90   10.80
   9   2  -1   53.49   12.00
  -9   2   1   71.49   14.70
  -9   2   1   53.99    9.50
   9   2  -1   67.79   10.80
   9   2  -1   62.39   11.00
  -8  -2   1  109.09   15.80
   8  -2  -1   77.89   10.00
   8  -2  -1   94.29   11.10
  -8  -2   1   86.19   11.30
   8  -2  -1   89.09   14.40
   8  -2  -1   85.49   11.10
   8   2  -1   91.19   12.40
  -8   2   1   78.49   12.60
  -8   2   1   83.59   10.10
   8   2  -1   88.59   12.50
   8   2  -1   90.99   14.70
  -7  -2   1   18.90    5.40
   7  -2  -1   10.60    5.50
   7  -2  -1    7.20    5.70
   7  -2  -1   14.10    5.20
   7  -2  -1   10.10    5.00
  -7  -2   1   17.70    7.60
   7   2  -1   20.80    6.10
  -7   2   1   17.30    7.30
   7   2  -1   14.80    5.20
  -7   2   1    9.50    4.50
   7   2  -1    7.10    7.00
   6  -2  -1  387.56   20.10
   6  -2  -1  368.86   16.30
   6  -2  -1  403.86   16.30
  -6  -2   1  408.46   20.40
  -6  -2   1  377.26   16.10
   6   2  -1  397.56   18.70
   6   2  -1  385.76   20.20
  -6   2   1  387.86   20.30
   6   2  -1  383.86   16.70
  -6   2   1  382.46   15.80
   5  -2  -1  712.23   20.70
   5  -2  -1  682.13   24.50
  -5  -2   1  720.83   21.20
  -5  -2   1  702.33   24.90
   5  -2  -1  707.93   21.40
   5   2  -1  682.13   23.70
   5   2  -1  713.03   25.20
  -5   2   1  718.83   20.70
   5   2  -1  716.03   21.40
  -5   2   1  704.43   25.10
   4  -2  -1  381.46   12.90
   4  -2  -1  358.96   15.60
   4  -2  -1  384.56   13.70
  -4  -2   1  368.36   16.00
  -4  -2   1  365.56   13.30
   4   2  -1  392.26   13.90
  -4   2   1  394.46   16.20
   4   2  -1  371.26   15.50
   4   2  -1  363.76   15.90
  -4   2   1  381.06   12.90
   3  -2  -1  728.13   20.70
   3  -2  -1  757.72   18.20
   3  -2  -1  763.02   18.90
  -3  -2   1  740.73   18.70
  -3  -2   1  735.43   21.00
  -3   2   1  769.92   18.20
   3   2  -1  717.33   21.10
  -3   2   1  745.93   18.90
   3   2  -1  741.33   18.80
   3   2  -1  735.53   21.10
  -3   2   1  778.52   21.20
  -2  -2   1  288.27    9.40
   2  -2  -1  295.97    9.50
   2  -2  -1  280.27   10.00
  -2  -2   1  301.17   10.70
  -2   2   1  275.77   10.00
   2   2  -1  272.97   10.30
  -2   2   1  282.27    8.80
   2   2  -1  289.47    9.50
  -2   2   1  282.17    9.40
   2   2  -1  281.07   10.80
  -1  -2   1 1999.70   37.50
   1  -2  -1 2008.60   36.90
   1  -2  -1 2013.20   37.50
  -1  -2   1 2073.69   37.40
   1  -2  -1 1985.60   36.00
  -1   2   1 2003.40   37.00
   1   2  -1 1997.50   37.50
  -1   2   1 2034.80   36.10
  -1   2   1 2040.40   37.50
   1   2  -1 2001.10   37.10
   1   2  -1 1989.20   38.20
   0  -2   1 3448.95   57.79
   0  -2  -1 3418.66   56.29
   0  -2  -1 3461.35   59.59
   0   2   1 2874.21   58.69
   0   2  -1 3399.66   57.69
   0   2   1 3389.16   59.39
   1  -2   1    6.30    2.30
  -1  -2  -1    6.90    2.50
   1  -2   1    3.80    2.60
  -1  -2  -1    6.40    2.80
  -1  -2  -1    5.00    2.60
   1   2   1    6.90    2.90
   1   2   1    4.70    2.30
  -1   2  -1    7.00    2.50
  -1   2  -1    3.50    2.10
   1   2   1    5.20    2.10
   2  -2   1   18.10    3.60
   2  -2   1   20.00    4.10
  -2  -2  -1   22.70    4.30
   2  -2   1   23.90    2.20
  -2  -2  -1   21.00    4.10
   2  -2   1   24.70    2.50
  -2  -2  -1   21.50    4.30
   2   2   1   20.50    4.00
  -2   2  -1   22.00    4.10
  -2   2  -1   15.60    3.80
   2   2   1   24.80    4.60
   2   2   1   18.30    3.50
   3  -2   1    1.20    1.70
  -3  -2  -1   -1.20    2.80
   3  -2   1   -1.50    2.90
   3  -2   1   -0.20    3.00
  -3  -2  -1    1.10    3.30
  -3  -2  -1    0.90    3.10
  -3   2  -1   -3.00    2.50
   3   2   1   -0.20    3.00
   3   2   1    1.70    3.20
   3   2   1    1.50    2.80
  -3   2  -1   -3.40    2.80
   4  -2   1  297.77   14.90
  -4  -2  -1  301.87   15.30
   4  -2   1  302.67   14.20
  -4  -2  -1  293.67   14.20
  -4  -2  -1  301.17   14.30
   4  -2   1  292.77   10.30
   4   2   1  291.87   15.00
   4   2   1  288.77   13.60
   4   2   1  286.57   14.20
  -4   2  -1  283.47   13.30
  -4   2  -1  297.97   15.50
  -5  -2  -1   -0.10    3.70
   5  -2   1    5.30    4.20
   5  -2   1    3.20    4.50
  -5  -2  -1    7.10    5.00
   5  -2   1    7.90    2.80
  -5   2  -1    2.80    3.50
   5   2   1    9.20    4.00
   5   2   1    7.00    5.10
   5   2   1    1.60    4.90
  -5   2  -1   12.00    6.20
   6  -2   1  338.67   14.20
   6  -2   1  331.57   19.20
  -6  -2  -1  367.86   18.10
   6  -2   1  336.77   17.70
   6  -2   1  377.96   15.00
  -6  -2  -1  364.66   20.70
  -6   2  -1  374.56   21.80
   6   2   1  358.36   17.80
   6   2   1  380.26   18.90
   6   2   1  354.46   19.90
  -6   2  -1  346.97   17.50
  -7  -2  -1    3.70    6.60
   7  -2   1   -9.80    5.10
   7  -2   1   -0.80    3.80
  -7  -2  -1    2.40    5.70
   7  -2   1    9.20    9.20
   7  -2   1    2.80    4.40
   7   2   1    2.10    6.20
  -7   2  -1   -0.30    6.90
   7   2   1    7.70    7.70
  -7   2  -1   -1.20    5.00
   7   2   1   13.20    5.50
  -8  -2  -1   -5.60    6.30
   8  -2   1   10.00    7.80
   8  -2   1    9.70    5.80
   8  -2   1    5.80    5.60
  -8  -2  -1   18.00   11.00
   8  -2   1    6.10    7.40
  -8   2  -1    4.60    6.60
  -8   2  -1    3.10   11.60
   8   2   1   16.30    7.20
   8   2   1   22.90    9.10
   8   2   1    9.10    7.80
   9  -2   1  181.88   22.30
   9  -2   1  209.18   15.50
   9  -2   1  180.68   20.70
   9  -2   1  219.28   16.00
  -9  -2  -1  177.18   22.50
  -9  -2  -1  186.88   18.10
   9   2   1  187.48   17.80
   9   2   1  169.38   21.50
   9   2   1  185.48   21.50
  -9   2  -1  147.69   23.30
  -9   2  -1  170.48   17.20
  10  -2   1    3.80    8.40
  10  -2   1   -5.90   13.80
 -10  -2  -1    8.20   10.20
 -10  -2  -1   14.10   12.90
  10  -2   1   11.50    8.30
  10  -2   1   10.20   13.00
  10   2   1   10.70   10.00
 -10   2  -1  -13.00   12.50
  10   2   1  -14.10   10.80
  10   2   1   12.90   15.00
 -10   2  -1    6.90    9.40
  11  -2   1   53.79   12.50
  11  -2   1   42.30   16.60
  11  -2   1   79.99   18.80
  11  -2   1   61.59   11.90
 -11  -2  -1   40.90   18.40
 -11  -2  -1   82.89   14.20
  11   2   1   33.40   16.20
 -11   2  -1   52.99   19.80
 -11   2  -1   26.10   12.90
  11   2   1   56.59   13.60
  11   2   1   49.80   17.80
  12  -3  -1  613.14   31.70
 -12  -3   1  556.04   32.20
  12  -3  -1  449.46   40.20
  12  -3  -1  539.65   32.20
 -12  -3   1  540.15   47.10
  12   3  -1  552.74   46.60
 -12   3   1  556.14   44.40
  12   3  -1  602.24   38.40
  12   3  -1  581.54   39.00
 -12   3   1  488.05   29.60
  12   3  -1  654.83   39.20
 -11  -3   1    3.40   11.30
 -11  -3   1    9.20   16.50
  11  -3  -1   27.00   15.10
  11  -3  -1    0.50   10.30
  11  -3  -1    3.10   11.90
  11  -3  -1   18.90    9.80
  11   3  -1    6.60   12.40
  11   3  -1   22.60   16.20
 -11   3   1   -6.60    9.90
  11   3  -1    0.70   13.20
  11   3  -1   11.00   15.00
 -11   3   1  -20.90   14.40
  10  -3  -1   -0.60   11.90
  10  -3  -1   12.90    9.70
  10  -3  -1   -1.40    7.60
  10  -3  -1    8.70    8.10
 -10  -3   1    5.50   11.40
  10   3  -1   -4.00   11.20
 -10   3   1   -3.30    8.00
 -10   3   1    2.10   11.30
  10   3  -1  -10.30    9.50
  10   3  -1  -10.20   10.30
   9  -3  -1  808.62   29.10
  -9  -3   1  732.13   35.00
  -9  -3   1  746.03   29.00
   9  -3  -1  696.93   34.10
   9  -3  -1  771.82   29.70
   9  -3  -1  768.42   27.90
  -9   3   1  730.93   27.80
  -9   3   1  768.02   36.80
   9   3  -1  705.43   35.00
   9   3  -1  751.22   29.90
   9   3  -1  700.63   35.00
  -8  -3   1  527.05   22.30
   8  -3  -1  521.65   22.60
  -8  -3   1  482.05   26.60
   8  -3  -1  499.95   26.70
   8  -3  -1  489.65   20.90
   8  -3  -1  541.55   21.90
   8   3  -1  517.15   22.90
  -8   3   1  500.45   21.10
  -8   3   1  527.15   28.30
   8   3  -1  493.25   26.80
   7  -3  -1  860.91   32.70
   7  -3  -1  889.71   27.30
  -7  -3   1  898.71   28.40
   7  -3  -1  888.91   28.00
  -7  -3   1  829.52   32.40
   7   3  -1  845.62   30.90
  -7   3   1  890.51   33.50
  -7   3   1  851.91   27.00
   7   3  -1  877.61   28.60
   7   3  -1  869.21   33.40
   6  -3  -1   82.29    9.30
   6  -3  -1   81.79    8.60
  -6  -3   1   93.19    9.00
  -6  -3   1   75.89   11.30
   6  -3  -1   78.69   11.00
   6   3  -1   96.29   10.20
   6   3  -1   93.89   10.70
  -6   3   1   83.19    8.20
   6   3  -1   95.39   11.80
  -6   3   1   98.19   12.20
   5  -3  -1 2858.61   63.59
  -5  -3   1 2927.11   64.09
   5  -3  -1 2952.10   59.09
  -5  -3   1 2909.01   59.79
   5  -3  -1 2904.11   58.19
  -5   3   1 2871.21   58.49
   5   3  -1 2898.01   64.19
   5   3  -1 2940.11   60.09
  -5   3   1 2843.12   63.39
   5   3  -1 2876.51   63.79
  -4  -3   1 4492.15   84.79
  -4  -3   1 4547.35   87.99
   4  -3  -1 4469.95   87.49
   4  -3  -1 4654.83   83.49
   4   3  -1 4474.15   88.59
  -4   3   1 4556.84   87.59
  -4   3   1 4638.54   83.89
   4   3  -1 4578.94   84.99
   4   3  -1 4540.05   88.19
   3  -3  -1 5209.18   93.39
  -3  -3   1 5294.77   95.19
   3  -3  -1 5131.69   95.79
  -3  -3   1 5363.36   97.09
   3   3  -1 5369.46   97.09
  -3   3   1 5347.46   94.19
   3   3  -1 5258.77   98.39
  -3   3   1 5254.07   93.59
   3   3  -1 5467.65   95.39
  -3   3   1 5233.48   95.99
   2  -3  -1 2548.65   47.50
   2  -3  -1 2548.65   47.70
  -2  -3   1 2583.64   48.80
  -2  -3   1 2519.65   48.80
  -2   3   1 2472.05   47.30
   2   3  -1 2541.35   48.60
  -2   3   1 2539.85   47.60
   2   3  -1 2491.15   50.39
   2   3  -1 2557.54   49.00
   1  -3  -1  465.95   12.90
   1  -3  -1  466.35   10.50
  -1  -3   1  446.76   13.40
  -1  -3   1  444.56   13.40
   1  -3  -1  450.75   13.00
   1   3  -1  439.56   13.30
   1   3  -1  446.46   11.70
  -1   3   1  471.85   10.50
  -1   3   1  463.45   12.80
   1   3  -1  446.86   13.40
  -1   3   1  468.55   13.30
   0  -3   1 1431.86   27.50
   0  -3  -1 1397.26   24.80
   0  -3   1 1436.56   27.00
   0  -3  -1 1405.56   29.70
   0  -3  -1 1338.67   29.50
   0   3   1 1381.86   24.70
   0   3  -1 1423.36   26.90
   0   3   1 1415.56   29.70
   0   3  -1 1424.96   27.40
   0   3   1 1456.45   30.10
  -1  -3  -1   40.70    5.50
   1  -3   1   46.30    4.60
   1  -3   1   43.50    2.70
  -1  -3  -1   41.80    5.60
  -1  -3  -1   42.50    4.50
   1   3   1   42.10    4.10
   1   3   1   38.10    5.30
  -1   3  -1   37.00    5.20
  -1   3  -1   42.10    4.60
  -1   3  -1   40.70    2.60
   1   3   1   38.80    5.80
  -2  -3  -1  216.98    9.80
   2  -3   1  197.08    9.60
   2  -3   1  210.88   10.40
   2   3   1  209.78   10.50
   2   3   1  203.48    9.40
   2   3   1  201.88   10.60
  -2   3  -1  209.38   10.00
  -2   3  -1  205.78   10.30
  -3  -3  -1 2601.54   54.69
  -3  -3  -1 2618.24   54.19
   3  -3   1 2663.13   54.59
   3  -3   1 2527.05   54.09
   3  -3   1 2675.53   46.20
  -3  -3  -1 2630.34   54.99
   3   3   1 2636.64   54.29
  -3   3  -1 2554.84   54.09
   3   3   1 2671.63   54.89
   3   3   1 2597.74   54.79
  -3   3  -1 2610.14   54.69
   4  -3   1  297.47    9.80
   4  -3   1  304.67    9.80
  -4  -3  -1  304.17   14.90
  -4  -3  -1  303.87   15.00
   4  -3   1  288.17   14.50
   4  -3   1  294.67   14.80
  -4  -3  -1  315.57   15.80
  -4   3  -1  290.17   14.10
   4   3   1  285.67   14.40
  -4   3  -1  292.37   15.30
   4   3   1  322.07   15.50
   4   3   1  304.87   15.00
   5  -3   1  108.49   10.90
  -5  -3  -1  100.09   11.30
   5  -3   1   88.29    6.90
   5  -3   1   92.39    6.40
  -5  -3  -1   93.89   10.20
   5  -3   1   91.19   10.10
  -5  -3  -1   93.69   11.40
   5   3   1  109.79   11.20
   5   3   1  100.39   10.00
  -5   3  -1  106.39   11.80
   5   3   1   98.09   10.60
  -5   3  -1  101.29    9.70
   6  -3   1  219.28   10.50
  -6  -3  -1  227.78   17.00
   6  -3   1  226.18   16.30
   6  -3   1  242.48   11.70
   6  -3   1  219.48   15.20
  -6  -3  -1  236.58   15.10
  -6   3  -1  212.98   14.30
   6   3   1  248.38   17.00
  -6   3  -1  238.68   17.80
   6   3   1  227.48   14.80
   6   3   1  212.58   15.60
   7  -3   1  948.31   26.90
   7  -3   1  975.40   42.90
   7  -3   1  993.50   33.50
  -7  -3  -1  977.00   37.10
  -7  -3  -1  996.60   33.60
   7  -3   1  999.10   27.70
   7   3   1 1018.40   34.10
   7   3   1  992.90   34.10
   7   3   1  951.70   41.70
  -7   3  -1  952.90   32.80
  -7   3  -1  988.60   37.40
   8  -3   1  691.03   23.60
  -8  -3  -1  724.03   30.70
   8  -3   1  632.74   29.30
   8  -3   1  678.83   32.60
   8  -3   1  729.73   24.10
  -8   3  -1  731.63   51.19
   8   3   1  737.43   34.00
   8   3   1  682.03   29.80
  -8   3  -1  729.13   28.90
   9  -3   1  389.66   18.70
   9  -3   1  389.66   18.80
   9  -3   1  355.86   26.80
  -9  -3  -1  344.57   28.40
  -9  -3  -1  327.27   22.90
   9  -3   1  342.67   24.80
   9   3   1  338.97   26.90
  -9   3  -1  344.07   29.60
   9   3   1  380.16   25.40
  -9   3  -1  351.96   22.30
   9   3   1  347.47   27.10
  10  -3   1  133.99   15.70
  10  -3   1  156.18   16.30
 -10  -3  -1   84.39   17.40
  10  -3   1  115.99   18.80
 -10  -3  -1  153.88   20.80
 -10   3  -1  108.49   19.30
  10   3   1  139.19   19.20
  10   3   1  102.29   15.30
 -10   3  -1  149.09   19.20
  10   3   1  103.09   19.20
  11  -3   1  500.75   26.60
 -11  -3  -1  441.46   39.00
  11  -3   1  476.75   35.20
  11  -3   1  545.45   25.70
  11  -3   1  518.05   39.70
 -11  -3  -1  535.65   37.70
  11   3   1  503.15   40.50
 -11   3  -1  586.64   46.00
  11   3   1  561.64   35.30
 -11   3  -1  481.25   30.60
  11   3   1  475.75   37.00
  12  -4  -1    4.00   12.30
  12  -4  -1    5.00   18.30
 -12  -4   1    5.50   20.90
 -12  -4   1   19.50   14.10
 -12   4   1    5.30   13.30
  12   4  -1   47.40   17.40
  12   4  -1    1.40   22.00
  12   4  -1   48.30   17.10
  12   4  -1   -7.20   17.40
 -11  -4   1  209.28   31.90
  11  -4  -1  113.19   18.60
 -11  -4   1  138.99   19.60
  11  -4  -1  135.79   18.30
  11   4  -1  146.49   23.50
  11   4  -1  122.59   20.80
  11   4  -1  175.58   25.70
 -11   4   1  109.49   14.90
 -11   4   1  125.09   22.60
 -10  -4   1  108.09   14.40
  10  -4  -1  103.29   14.90
  10  -4  -1   76.39   11.20
  10  -4  -1  103.59   16.70
 -10  -4   1   91.49   18.00
  10   4  -1   82.39   14.40
  10   4  -1   95.09   16.90
  10   4  -1   97.39   14.90
 -10   4   1   90.59   18.20
 -10   4   1   79.19   12.50
   9  -4  -1   30.00   11.00
  -9  -4   1   33.80   11.90
  -9  -4   1   31.30    8.50
   9  -4  -1   32.60    8.30
   9  -4  -1   26.20    7.40
   9   4  -1   24.00   10.80
   9   4  -1   23.80    8.90
  -9   4   1   30.60   12.50
   9   4  -1   27.90    9.10
  -9   4   1   20.00    7.20
   8  -4  -1   12.30    7.70
  -8  -4   1   13.30    6.70
   8  -4  -1    3.70    5.20
   8  -4  -1   -0.20    6.50
   8  -4  -1    3.60    4.90
  -8  -4   1   -7.40    6.60
  -8   4   1    4.60    7.80
   8   4  -1    5.90    7.00
   8   4  -1   -8.10    6.20
   8   4  -1    1.80    7.70
  -8   4   1    9.00    6.10
  -7  -4   1   21.30    5.70
   7  -4  -1    4.70    5.80
  -7  -4   1   18.30    7.70
   7  -4  -1   17.50    5.10
   7   4  -1   10.20    5.60
   7   4  -1   12.90    6.90
   7   4  -1   15.60    6.60
  -7   4   1   26.20    5.50
  -7   4   1   17.20    7.70
  -6  -4   1  455.85   21.40
   6  -4  -1  448.36   16.70
  -6  -4   1  447.66   18.70
   6  -4  -1  428.26   20.70
  -6   4   1  484.85   22.50
   6   4  -1  453.65   19.80
   6   4  -1  445.66   21.20
  -6   4   1  394.06   17.10
   6   4  -1  446.86   21.70
   5  -4  -1  878.71   23.70
  -5  -4   1  893.91   26.10
   5  -4  -1  875.41   27.90
  -5  -4   1  841.32   28.00
   5   4  -1  840.92   26.00
   5   4  -1  859.01   28.30
  -5   4   1  866.81   28.20
   5   4  -1  884.51   29.20
  -5   4   1  841.92   24.70
   4  -4  -1  345.47   12.40
  -4  -4   1  336.27   15.40
   4  -4  -1  328.17   14.60
  -4  -4   1  303.27   13.80
  -4   4   1  324.47   13.30
  -4   4   1  321.07   14.90
   4   4  -1  330.87   14.50
   4   4  -1  328.97   15.20
  -4   4   1  317.27   12.30
   4   4  -1  320.87   15.80
   3  -4  -1  420.16   13.30
   3  -4  -1  392.96   14.10
  -3  -4   1  393.56   14.80
  -3  -4   1  431.26   15.30
   3   4  -1  407.06   16.20
   3   4  -1  402.46   14.80
  -3   4   1  399.16   14.40
   3   4  -1  418.96   15.30
  -3   4   1  396.06   14.10
  -3   4   1  394.86   13.00
   2  -4  -1  204.18    8.20
  -2  -4   1  203.08   10.70
  -2  -4   1  207.78    9.20
   2  -4  -1  207.88    8.90
  -2  -4   1  192.58    9.90
  -2   4   1  207.38    8.30
  -2   4   1  202.18    8.60
   2   4  -1  205.78   10.40
  -2   4   1  199.78    9.50
   2   4  -1  203.88    8.80
   1  -4  -1 1949.90   34.80
  -1  -4   1 1970.00   40.50
  -1  -4   1 1957.30   41.10
   1  -4  -1 2006.20   39.60
   1  -4  -1 1950.80   40.50
   1   4  -1 1934.31   40.10
   1   4  -1 1991.30   41.20
  -1   4   1 1974.60   40.60
  -1   4   1 1968.20   39.40
  -1   4   1 1986.10   34.80
   1   4  -1 2007.20   37.20
   0  -4  -1 1291.77   30.20
   0  -4   1 1360.56   27.90
   0  -4  -1 1360.76   30.00
   0   4  -1 1306.87   27.50
   0   4   1 1300.67   29.70
   0   4   1 1371.66   30.70
   0   4  -1 1353.16   25.90
   1  -4   1   49.50    3.90
  -1  -4  -1   54.59    6.50
   1  -4   1   58.19    5.00
  -1  -4  -1   50.09    6.20
  -1  -4  -1   58.49    4.50
   1   4   1   58.89    6.30
  -1   4  -1   62.09    5.20
  -1   4  -1   58.79    3.90
   1   4   1   56.29    4.40
   1   4   1   56.69    6.60
  -2  -4  -1   50.29    5.90
   2  -4   1   39.80    5.40
  -2  -4  -1   52.59    7.00
  -2  -4  -1   45.00    6.60
  -2   4  -1   51.59    6.20
  -2   4  -1   42.70    6.60
   2   4   1   46.10    7.00
   2   4   1   49.90    5.40
   2   4   1   47.90    6.80
   3  -4   1   -0.10    2.90
   3  -4   1   -0.70    3.20
  -3  -4  -1    0.90    3.80
  -3  -4  -1    0.40    3.10
  -3  -4  -1   -1.60    3.30
  -3   4  -1   -0.50    2.80
   3   4   1    0.50    3.20
   3   4   1    1.50    3.10
  -3   4  -1   -1.90    3.40
   3   4   1    1.50    3.60
   4  -4   1   20.00    5.20
   4  -4   1   24.60    5.80
   4  -4   1   20.10    2.90
  -4  -4  -1   27.80    6.30
  -4  -4  -1   25.70    5.80
   4   4   1   23.90    5.90
   4   4   1   14.70    5.00
  -4   4  -1   25.40    5.30
  -4   4  -1   20.70    5.70
   4   4   1   26.70    6.20
   5  -4   1  181.78   13.60
   5  -4   1  221.98    8.80
   5  -4   1  206.58    8.70
  -5  -4  -1  212.28   14.10
  -5  -4  -1  217.38   15.00
   5  -4   1  220.78   14.30
  -5  -4  -1  211.88   14.50
  -5   4  -1  199.18   12.90
   5   4   1  189.28   13.80
   5   4   1  215.68   15.00
  -5   4  -1  206.18   15.20
   5   4   1  200.88   13.80
   6  -4   1  211.38   15.60
   6  -4   1  189.68    9.60
   6  -4   1  206.08   15.60
  -6  -4  -1  218.18   15.20
   6  -4   1  203.88   10.10
  -6  -4  -1  223.68   16.90
  -6   4  -1  211.18   17.60
  -6   4  -1  226.48   14.80
   6   4   1  222.88   15.50
   6   4   1  204.28   15.20
   6   4   1  223.68   16.10
   7  -4   1    8.10    7.00
   7  -4   1   13.30    4.10
  -7  -4  -1   22.00    7.30
   7  -4   1   22.90    8.00
  -7  -4  -1   17.20    7.60
   7  -4   1   16.00    5.00
  -7   4  -1    7.80    5.90
  -7   4  -1   14.10    9.00
   7   4   1   27.30    8.30
   7   4   1   21.40    8.60
   7   4   1   12.30    7.10
  -8  -4  -1  638.54   34.00
   8  -4   1  559.54   20.00
   8  -4   1  549.25   29.50
   8  -4   1  538.55   27.40
   8  -4   1  556.54   20.10
   8   4   1  553.44   29.90
  -8   4  -1  569.24   26.50
   8   4   1  586.84   28.20
   8   4   1  590.94   28.10
   9  -4   1   -9.80    6.00
   9  -4   1   -4.50    9.20
   9  -4   1    2.10    9.30
  -9  -4  -1    3.80   11.80
  -9  -4  -1    8.60   15.30
   9  -4   1   12.20    6.20
  -9   4  -1    7.70    8.20
  -9   4  -1   -2.60   11.40
   9   4   1    0.60    9.40
   9   4   1   10.90   10.30
   9   4   1    8.10    9.20
  10  -4   1   38.80   14.70
 -10  -4  -1   23.70   13.80
  10  -4   1   40.50    8.40
  10  -4   1   52.39   14.90
  10  -4   1   43.50    9.10
 -10  -4  -1   36.80   11.60
 -10   4  -1   48.20   12.10
 -10   4  -1   26.10   15.80
  10   4   1   30.50   13.60
  10   4   1   45.70   12.30
  10   4   1   47.90   13.90
  11  -4   1   38.20   10.30
 -11  -4  -1   25.00   14.90
 -11  -4  -1   30.60   16.60
  11  -4   1   12.90    9.50
  11  -4   1   -6.10   15.30
  11   4   1    2.50   16.60
 -11   4  -1   20.00   19.40
 -11   4  -1   34.90   13.70
  11   4   1    2.80   16.90
  11   4   1   22.00   13.90
  11  -5  -1   91.89   11.80
  11  -5  -1   89.19   13.70
  11  -5  -1   50.49   16.10
 -11  -5   1   86.59   14.80
 -11  -5   1  104.79   20.30
  11   5  -1   95.09   19.00
  11   5  -1   98.09   17.60
 -11   5   1   66.49   15.30
 -11   5   1   55.99   18.60
  11   5  -1   52.69   18.50
  10  -5  -1   23.40    8.10
  10  -5  -1   14.10    8.10
 -10  -5   1   -1.40    9.00
  10  -5  -1   -5.70   10.60
 -10  -5   1   -1.00   11.60
  10   5  -1   15.60   12.40
 -10   5   1    4.10   13.10
  10   5  -1   10.60   10.40
  10   5  -1   22.60   21.10
  -9  -5   1  957.00   40.60
   9  -5  -1  935.81   40.10
  -9  -5   1  975.00   39.10
   9  -5  -1  963.50   30.70
   9  -5  -1  876.41   29.70
   9   5  -1  907.21   39.70
  -9   5   1  925.31   40.50
   9   5  -1  909.81   38.40
  -9   5   1  918.91   32.50
   9   5  -1  945.31   35.70
  -8  -5   1 3493.45   84.49
  -8  -5   1 3469.65   77.79
   8  -5  -1 3340.77   82.59
   8  -5  -1 3547.15   72.79
   8   5  -1 3468.05   84.89
   8   5  -1 3581.04   78.59
   8   5  -1 3390.76   86.39
  -8   5   1 3423.66   75.69
  -8   5   1 3387.96   83.69
   7  -5  -1  311.77   19.90
  -7  -5   1  312.37   20.20
  -7  -5   1  360.06   18.50
   7  -5  -1  347.97   15.60
   7   5  -1  348.17   19.40
   7   5  -1  340.27   21.00
  -7   5   1  358.16   17.70
  -7   5   1  336.17   21.20
  -6  -5   1    7.00    6.20
   6  -5  -1    6.70    5.30
   6  -5  -1   15.20    4.10
  -6  -5   1   12.10    4.80
   6   5  -1   18.20    6.80
   6   5  -1    4.90    5.20
   6   5  -1   13.50    5.80
  -6   5   1   14.10    6.10
  -6   5   1   13.10    4.60
  -5  -5   1  137.79   10.80
   5  -5  -1  118.89   10.80
  -5  -5   1  116.39   11.30
   5  -5  -1  128.89    8.60
  -5   5   1  127.79    8.70
  -5   5   1  130.69    9.80
  -5   5   1  136.49   12.20
   5   5  -1  122.09   11.20
   5   5  -1  130.59   11.60
   5   5  -1  133.89   11.90
   4  -5  -1 1040.80   28.60
  -4  -5   1 1110.49   30.10
  -4  -5   1 1049.09   29.40
   4  -5  -1 1072.09   25.90
   4   5  -1 1051.59   29.60
  -4   5   1 1106.89   29.40
   4   5  -1 1067.99   32.00
  -4   5   1 1033.00   25.80
   4   5  -1 1041.20   29.50
  -4   5   1 1024.30   28.20
  -3  -5   1 6160.08  109.59
  -3  -5   1 5970.50  113.29
   3  -5  -1 5958.30  107.89
   3  -5  -1 6132.89  106.99
  -3  -5   1 6085.49  111.39
   3   5  -1 5951.00  109.19
  -3   5   1 6095.29  108.09
   3   5  -1 5937.41  113.19
  -3   5   1 5954.50  106.79
   3   5  -1 6116.59  111.49
  -2  -5   1 1387.36   34.00
  -2  -5   1 1429.76   30.30
   2  -5  -1 1416.36   30.80
  -2  -5   1 1364.46   33.30
   2  -5  -1 1369.56   28.40
  -2   5   1 1369.86   28.30
  -2   5   1 1377.46   30.50
  -2   5   1 1363.96   32.60
   2   5  -1 1375.16   33.50
   2   5  -1 1357.16   29.90
   1  -5  -1  242.58   10.50
  -1  -5   1  229.58   10.80
  -1  -5   1  226.18   11.30
   1  -5  -1  232.68   11.20
  -1   5   1  227.08   11.30
   1   5  -1  221.28   10.60
  -1   5   1  240.08   10.40
   1   5  -1  229.28    8.00
   0  -5  -1 2405.36   49.00
   0  -5   1 2377.66   46.50
   0  -5  -1 2343.07   49.80
   0   5  -1 2396.96   46.50
   0   5   1 2339.67   48.70
   0   5   1 2376.76   49.70
   0   5  -1 2428.46   43.30
   0   5  -1 2384.76   49.99
   1  -5   1  403.66   11.60
  -1  -5  -1  423.86   11.00
   1  -5   1  402.36   11.90
  -1  -5  -1  407.06   15.70
  -1   5  -1  426.96   12.40
   1   5   1  418.76   10.90
   1   5   1  392.66   15.50
   1   5   1  409.76   15.90
  -1   5  -1  405.06   11.60
   2  -5   1  888.81   22.70
   2  -5   1  920.61   18.60
  -2  -5  -1  907.81   22.20
  -2  -5  -1  863.31   25.90
  -2  -5  -1  902.41   26.40
  -2   5  -1  956.90   18.80
  -2   5  -1  901.91   25.80
   2   5   1  849.72   25.80
   2   5   1  841.52   25.60
  -2   5  -1  920.01   23.20
   2   5   1  876.31   21.90
   3  -5   1 2899.01   59.99
  -3  -5  -1 2915.31   62.89
  -3  -5  -1 2918.81   63.39
   3  -5   1 3011.90   51.39
  -3  -5  -1 2928.21   59.59
   3   5   1 2960.60   63.59
  -3   5  -1 2953.80   51.49
  -3   5  -1 2997.00   60.49
   3   5   1 2937.31   59.49
  -3   5  -1 2897.51   62.29
   3   5   1 2975.00   63.09
   4  -5   1  501.75   19.90
   4  -5   1  530.55   12.80
  -4  -5  -1  540.25   21.30
  -4  -5  -1  552.04   20.50
  -4  -5  -1  556.34   22.40
  -4   5  -1  531.05   20.90
   4   5   1  556.04   20.40
   4   5   1  530.35   21.80
   4   5   1  527.15   21.40
  -4   5  -1  526.95   20.60
  -5  -5  -1    6.10    5.70
  -5  -5  -1   -2.80    4.10
  -5  -5  -1   13.50    6.00
   5  -5   1    8.70    4.70
   5  -5   1    5.10    2.60
   5  -5   1    4.40    2.30
   5  -5   1    9.00    5.40
   5   5   1   -3.80    4.30
  -5   5  -1    5.20    5.30
   5   5   1    6.40    5.90
  -5   5  -1    7.90    4.50
   5   5   1    5.70    4.80
   6  -5   1  511.55   15.10
   6  -5   1  516.35   15.20
   6  -5   1  523.05   23.50
  -6  -5  -1  524.35   25.50
   6  -5   1  528.85   23.90
  -6  -5  -1  485.55   23.70
  -6  -5  -1  493.25   22.70
  -6   5  -1  502.65   22.50
   6   5   1  508.35   23.50
  -6   5  -1  536.85   25.40
   6   5   1  488.95   23.60
   6   5   1  514.55   24.00
   7  -5   1  831.62   22.00
   7  -5   1  762.02   32.50
   7  -5   1  796.22   21.80
  -7  -5  -1  769.32   30.90
  -7  -5  -1  832.62   33.40
   7  -5   1  792.52   31.10
   7   5   1  757.22   35.50
   7   5   1  831.32   34.20
  -7   5  -1  828.92   34.20
  -7   5  -1  798.22   29.80
   7   5   1  806.62   31.90
   8  -5   1  954.60   38.70
   8  -5   1  958.70   26.60
   8  -5   1 1044.70   37.60
  -8  -5  -1  992.60   36.70
   8  -5   1  941.11   26.50
   8   5   1 1015.40   38.60
   8   5   1  939.91   38.90
  -9  -5  -1  492.25   27.40
   9  -5   1  526.95   31.60
   9  -5   1  514.25   19.70
   9  -5   1  478.05   19.00
  -9  -5  -1  523.05   32.00
   9  -5   1  513.65   29.40
   9   5   1  461.65   48.10
   9   5   1  469.15   30.60
  -9   5  -1  503.45   33.60
   9   5   1  545.15   29.50
  -9   5  -1  505.45   31.20
  10  -5   1   35.20    7.80
 -10  -5  -1   28.60   11.60
  10  -5   1   23.60   13.00
  10  -5   1   36.60    8.50
  10  -5   1   35.60   14.60
 -10  -5  -1   21.80   13.90
 -10   5  -1   44.40   12.30
  10   5   1   35.00   13.60
  10   5   1   34.50   15.30
  10   5   1   40.10   15.90
 -10   5  -1   23.60   17.20
 -11  -5  -1  792.12   39.20
 -11  -5  -1  758.32   45.50
  11  -5   1  588.44   44.00
  11  -5   1  739.83   26.70
  11  -5   1  756.92   26.70
  11   5   1  713.63   46.90
  11   5   1  808.82   44.70
  11   5   1  697.63   40.70
 -11   5  -1  706.73   49.80
  11  -6  -1   98.69   12.60
 -11  -6   1  118.09   22.60
  11  -6  -1  143.79   18.60
 -11  -6   1   96.39   16.00
  11  -6  -1   91.89   18.70
 -11   6   1  151.08   21.80
  11   6  -1   84.29   18.50
  11   6  -1  127.59   19.60
 -11   6   1  118.69   22.40
  11   6  -1  135.99   23.20
 -10  -6   1   13.20   13.50
  10  -6  -1   29.60   12.50
 -10  -6   1   27.80   13.10
  10  -6  -1   39.50    8.80
  10  -6  -1   46.80    8.70
  10   6  -1   30.00   12.40
  10   6  -1   27.80   12.40
  10   6  -1    7.60   13.20
 -10   6   1   13.70   12.60
 -10   6   1   46.30   10.50
  -9  -6   1  115.79   16.10
   9  -6  -1  127.59   19.80
   9  -6  -1  152.18   13.50
   9  -6  -1  102.19   12.40
  -9  -6   1  121.19   20.60
  -9   6   1  100.19   14.50
   9   6  -1  125.99   18.90
   9   6  -1  122.09   20.00
  -9   6   1  132.19   21.60
   9   6  -1  119.89   17.30
   8  -6  -1   16.40    8.90
  -8  -6   1    6.80    8.40
   8  -6  -1    8.60    5.50
  -8  -6   1   -7.00    6.60
  -8   6   1   17.50    6.80
   8   6  -1   13.00   12.40
   8   6  -1    4.20    7.60
   8   6  -1    7.80    7.40
  -8   6   1    8.10    8.60
  -7  -6   1   22.20    7.30
   7  -6  -1   28.30    6.10
   7  -6  -1   28.50    7.70
  -7  -6   1   27.00    8.00
  -7   6   1   27.40    8.60
   7   6  -1   32.70    8.90
   7   6  -1   25.20    8.10
   7   6  -1   29.60    7.90
  -7   6   1   48.60    8.20
   6  -6  -1   18.50    4.50
   6  -6  -1   15.90    5.90
  -6  -6   1   12.30    6.20
  -6  -6   1   16.40    6.20
  -6   6   1    8.80    4.40
   6   6  -1   15.50    6.50
   6   6  -1   13.10    6.00
  -6   6   1   15.60    6.80
   6   6  -1   17.70    6.30
   5  -6  -1  443.16   19.10
  -5  -6   1  466.25   19.80
  -5  -6   1  452.75   19.80
   5  -6  -1  462.95   15.80
   5   6  -1  468.85   20.40
   5   6  -1  447.36   21.70
  -5   6   1  462.75   19.80
  -5   6   1  465.95   19.00
   5   6  -1  457.25   20.20
  -5   6   1  435.96   16.00
  -4  -6   1  540.65   19.50
  -4  -6   1  538.45   22.60
   4  -6  -1  542.55   17.10
  -4  -6   1  496.95   20.10
   4  -6  -1  526.25   18.70
   4   6  -1  510.65   19.30
  -4   6   1  531.05   16.90
  -4   6   1  536.65   19.10
  -4   6   1  536.55   19.60
   4   6  -1  534.85   21.10
   3  -6  -1   36.40    5.50
  -3  -6   1   30.20    5.10
   3  -6  -1   45.80    5.90
  -3  -6   1   30.20    6.30
  -3  -6   1   31.30    6.20
  -3   6   1   34.80    5.40
  -3   6   1   34.50    5.30
   3   6  -1   29.70    5.00
   3   6  -1   28.20    6.00
   3   6  -1   31.50    6.30
   2  -6  -1    4.40    2.10
  -2  -6   1   -0.60    3.20
   2  -6  -1   -1.20    2.70
  -2  -6   1    1.00    2.50
  -2  -6   1   -2.50    3.10
   2   6  -1   -0.90    2.50
  -2   6   1    0.10    2.10
   2   6  -1    2.20    3.50
   2   6  -1    3.30    3.60
  -2   6   1    4.00    3.30
  -2   6   1    1.70    2.40
   1  -6  -1  437.56   15.70
  -1  -6   1  429.26   15.90
   1   6  -1  443.36   17.30
   1   6  -1  445.06   16.20
  -1   6   1  430.66   15.30
  -1   6   1  435.36   16.90
   1   6  -1  440.56   12.00
   0  -6   1 1013.60   25.20
   0  -6  -1 1002.30   28.20
   0  -6  -1 1040.40   27.40
   0   6  -1 1017.00   25.20
   0   6   1 1007.30   27.00
   0   6  -1  986.50   28.10
   0   6  -1 1022.50   21.10
   0   6   1 1028.10   28.30
  -1  -6  -1   22.60    3.30
  -1  -6  -1   24.90    5.20
  -1  -6  -1   16.20    4.00
   1  -6   1   28.20    4.50
   1  -6   1   24.00    3.70
   1   6   1   20.70    4.90
  -1   6  -1   29.90    4.50
  -1   6  -1   26.90    4.40
   1   6   1   21.80    2.90
   1   6   1   17.20    4.40
   2  -6   1  207.18    9.70
   2  -6   1  195.38    7.60
  -2  -6  -1  209.48    9.40
  -2   6  -1  190.28   11.90
  -2   6  -1  204.48    9.90
  -2   6  -1  186.88    7.60
   2   6   1  197.38    9.10
   2   6   1  194.88   12.30
  -3  -6  -1  682.73   24.50
   3  -6   1  715.93   21.60
   3  -6   1  655.63   15.30
  -3  -6  -1  710.33   21.20
  -3   6  -1  681.53   15.50
   3   6   1  658.33   24.30
  -3   6  -1  704.43   24.10
   3   6   1  675.33   24.40
   3   6   1  663.53   20.60
  -3   6  -1  707.83   21.90
  -4  -6  -1  712.63   26.70
   4  -6   1  680.03   23.70
  -4  -6  -1  723.83   26.30
   4  -6   1  701.53   15.70
  -4  -6  -1  706.23   23.80
   4   6   1  701.33   23.60
  -4   6  -1  721.03   25.40
   4   6   1  736.13   26.90
  -4   6  -1  691.73   24.10
   4   6   1  711.33   26.40
   5  -6   1  458.15   20.90
  -5  -6  -1  508.95   23.80
   5  -6   1  513.15   13.00
  -5  -6  -1  505.85   21.90
  -5  -6  -1  529.65   23.30
   5   6   1  509.65   23.40
   5   6   1  500.35   23.60
  -5   6  -1  529.15   22.20
  -5   6  -1  517.25   22.50
   5   6   1  504.15   21.70
  -6  -6  -1  230.28   17.20
  -6  -6  -1  241.48   17.50
   6  -6   1  234.68    9.20
   6  -6   1  249.08   17.10
   6  -6   1  221.38    9.00
  -6  -6  -1  228.48   18.90
  -6   6  -1  207.78   15.40
  -6   6  -1  256.87   18.70
   6   6   1  214.88   17.60
   6   6   1  235.08   17.20
   6   6   1  230.08   17.90
  -7  -6  -1   26.90    9.10
   7  -6   1   25.10    4.60
   7  -6   1   20.60    7.50
   7  -6   1   12.70    3.90
  -7   6  -1   21.60    9.50
  -7   6  -1    5.30    6.80
   7   6   1   21.10    7.50
   7   6   1   12.70    8.90
   7   6   1   12.60    8.30
   8  -6   1   64.89    8.30
   8  -6   1   49.40   10.20
  -8  -6  -1   37.70   13.40
   8  -6   1   69.29    8.50
  -8  -6  -1   51.39   10.90
  -8   6  -1   49.10   17.70
  -8   6  -1   60.19   10.30
   8   6   1   59.19   12.60
   8   6   1   77.09   13.30
   8   6   1   50.99   12.60
   9  -6   1   73.59   14.00
  -9  -6  -1   79.09   15.20
   9  -6   1  115.19   10.70
   9  -6   1  104.09   10.40
  -9  -6  -1   98.79   15.10
   9   6   1   96.29   16.60
  -9   6  -1   89.39   17.00
  -9   6  -1   82.39   13.40
   9   6   1  128.99   20.70
   9   6   1  106.79   18.10
  10  -6   1  161.68   23.40
 -10  -6  -1  186.08   23.90
 -10  -6  -1  174.68   26.70
  10  -6   1  196.98   14.00
  10  -6   1  177.88   13.00
 -10   6  -1  144.39   22.50
  10   6   1  135.69   21.00
  10   6   1  130.29   18.20
 -10   6  -1  174.28   25.10
  10   6   1  210.98   24.80
  11  -6   1   74.59    9.80
 -11  -6  -1   57.69   21.00
  11  -6   1   92.69   20.90
  11  -6   1   94.49   15.00
 -11  -6  -1  113.89   18.10
 -11   6  -1  101.99   17.90
 -11   6  -1   65.19   23.20
  11   6   1   68.29   21.30
  11   6   1   73.69   18.10
  11   6   1   50.19   20.60
  11  -7  -1   97.19   15.60
  11  -7  -1   63.19   17.70
 -11  -7   1   43.90   18.00
  11  -7  -1   68.29   11.80
 -11  -7   1   49.20   14.70
  11   7  -1   32.40   17.20
 -11   7   1   93.49   14.40
  11   7  -1   62.09   19.70
 -11   7   1   69.09   21.70
  11   7  -1   33.10   17.50
  10  -7  -1   75.29   16.00
  10  -7  -1  111.19   14.40
  10  -7  -1  116.59   14.40
 -10  -7   1  100.99   18.00
 -10  -7   1  129.59   19.20
  10   7  -1   91.69   16.70
  10   7  -1   82.89   18.40
 -10   7   1  108.99   18.60
  10   7  -1   99.59   17.40
 -10   7   1   57.89   17.90
   9  -7  -1 1598.74   40.60
  -9  -7   1 1601.04   54.09
   9  -7  -1 1489.25   51.29
  -9  -7   1 1567.24   49.10
   9  -7  -1 1468.85   39.60
  -9   7   1 1559.44   53.79
   9   7  -1 1501.75   53.09
   9   7  -1 1591.74   49.99
   9   7  -1 1773.32   68.09
   8  -7  -1 3243.88   79.39
  -8  -7   1 3243.68   80.89
   8  -7  -1 3245.38   67.09
  -8   7   1 3174.68   74.19
  -8   7   1 3240.68   80.29
   8   7  -1 3172.88   82.49
   8   7  -1 3227.68   77.49
  -7  -7   1 1083.89   38.10
   7  -7  -1 1093.69   29.60
  -7  -7   1 1102.59   36.30
   7  -7  -1 1099.29   37.40
  -7   7   1 1124.09   38.40
   7   7  -1 1129.39   43.70
   7   7  -1 1117.49   37.50
  -7   7   1 1048.80   34.40
   7   7  -1 1041.60   44.00
  -6  -7   1   54.99    9.30
   6  -7  -1   58.59    9.00
  -6  -7   1   42.10    7.80
   6  -7  -1   50.79    7.60
   6   7  -1   43.60    8.60
   6   7  -1   80.59   12.00
  -6   7   1   60.79    9.90
   6   7  -1   52.39   13.80
  -6   7   1   54.49    9.40
  -5  -7   1  109.19   11.50
   5  -7  -1  100.49    8.50
  -5  -7   1  108.29   11.10
   5  -7  -1   98.49   10.00
  -5   7   1  106.59    8.70
   5   7  -1  100.99   11.90
  -5   7   1   97.69    9.90
  -5   7   1  101.29   11.30
   5   7  -1   82.89   12.30
   5   7  -1   97.19   11.30
  -4  -7   1  436.66   17.70
  -4  -7   1  432.96   21.20
  -4  -7   1  455.25   19.90
   4  -7  -1  439.46   15.50
   4  -7  -1  426.56   16.60
   4   7  -1  425.66   17.80
  -4   7   1  408.16   15.10
  -4   7   1  435.86   17.10
  -4   7   1  413.56   18.20
   4   7  -1  436.06   20.20
   4   7  -1  432.06   21.00
  -3  -7   1 1676.33   43.60
   3  -7  -1 1728.33   37.70
   3  -7  -1 1618.64   35.70
  -3  -7   1 1652.53   42.50
  -3  -7   1 1689.53   37.80
   3   7  -1 1638.94   37.60
   3   7  -1 1688.53   42.70
  -3   7   1 1654.13   41.60
   3   7  -1 1637.34   43.20
  -3   7   1 1715.13   36.30
  -3   7   1 1576.94   36.90
   2  -7  -1 1728.83   33.70
  -2  -7   1 1717.43   42.80
   2  -7  -1 1759.82   39.30
  -2  -7   1 1707.03   43.20
  -2   7   1 1784.12   33.90
  -2   7   1 1734.73   42.50
   2   7  -1 1775.72   43.50
  -2   7   1 1734.23   39.10
   2   7  -1 1716.43   36.20
   2   7  -1 1747.93   42.90
   1  -7  -1    5.80    3.40
  -1  -7   1    9.10    3.90
  -1   7   1   11.60    3.90
  -1   7   1    3.40    3.50
   1   7  -1    5.00    2.40
   1   7  -1    3.70    3.40
   1   7  -1    0.70    3.20
   0  -7  -1  726.03   23.30
   0  -7   1  777.02   21.90
   0  -7  -1  730.53   24.50
   0   7  -1  738.43   24.60
   0   7   1  714.23   23.00
   0   7   1  751.12   24.80
   0   7  -1  766.42   16.90
   0   7  -1  743.73   21.40
  -1  -7  -1 1139.49   22.00
   1  -7   1 1119.29   26.60
  -1  -7  -1 1059.69   30.80
   1  -7   1 1134.29   24.30
   1   7   1 1095.99   21.90
  -1   7  -1 1104.49   32.00
  -1   7  -1 1147.49   26.80
  -1   7  -1 1139.69   24.50
   1   7   1 1120.59   32.40
   1   7   1 1099.29   31.30
  -2  -7  -1 3642.84   76.69
  -2  -7  -1 3591.34   76.59
   2  -7   1 3746.93   68.69
  -2  -7  -1 3708.23   67.39
   2  -7   1 3615.14   66.69
   2   7   1 3652.93   76.99
  -2   7  -1 3602.14   66.49
   2   7   1 3598.74   67.19
  -2   7  -1 3739.93   68.99
   2   7   1 3579.34   76.29
  -3  -7  -1 3138.09   69.79
   3  -7   1 3221.18   57.49
  -3  -7  -1 3250.57   63.29
   3  -7   1 3150.28   63.59
  -3  -7  -1 3234.08   70.79
   3   7   1 3158.98   63.09
  -3   7  -1 3164.98   63.99
   3   7   1 3233.88   70.39
  -3   7  -1 3123.49   57.19
   3   7   1 3027.80   69.59
  -3   7  -1 3100.19   69.09
   4  -7   1  370.86   17.00
  -4  -7  -1  393.76   20.00
   4  -7   1  430.86   11.30
  -4  -7  -1  437.06   18.10
  -4  -7  -1  398.56   20.80
   4   7   1  415.96   17.70
   4   7   1  434.96   21.20
  -4   7  -1  391.86   11.10
   4   7   1  409.86   20.90
  -4   7  -1  390.96   19.30
  -4   7  -1  403.56   18.40
  -5  -7  -1 1263.97   36.80
  -5  -7  -1 1217.48   40.30
   5  -7   1 1234.08   36.40
  -5  -7  -1 1232.58   39.00
   5   7   1 1245.28   40.10
  -5   7  -1 1225.98   37.90
  -5   7  -1 1241.78   37.10
   5   7   1 1260.27   39.60
   5   7   1 1223.88   36.30
   6  -7   1  700.53   16.80
  -6  -7  -1  710.93   28.60
   6  -7   1  723.93   28.80
  -6  -7  -1  691.03   31.20
  -6  -7  -1  686.93   29.50
   6   7   1  733.93   30.80
   6   7   1  696.53   30.10
  -6   7  -1  707.83   28.40
   6   7   1  686.53   28.60
  -6   7  -1  726.83   29.70
   7  -7   1 1389.66   45.40
  -7  -7  -1 1418.16   45.80
  -7  -7  -1 1377.46   45.00
   7   7   1 1412.56   46.70
  -7   7  -1 1424.86   46.50
   7   7   1 1343.97   51.69
   7   7   1 1457.75   46.40
   8  -7   1  984.20   40.20
  -8  -7  -1  934.21   40.30
  -8  -7  -1 1030.00   39.10
  -8   7  -1 1007.10   37.60
   8   7   1 1016.90   40.90
   8   7   1 1003.50   56.89
  -8   7  -1  980.80   43.30
   8   7   1 1093.69   42.10
  -9  -7  -1  930.51   41.50
  -9  -7  -1  952.90   39.80
   9  -7   1 1002.60   61.59
  -9   7  -1  949.21   44.40
  -9   7  -1  896.31   37.20
   9   7   1  973.80   42.60
   9   7   1  970.40   44.90
 -10  -7  -1   -3.80   13.40
  10  -7   1    0.00   13.70
  10   7   1    3.90   17.20
  10   7   1   10.90   13.40
 -10   7  -1   28.90   13.60
 -10   7  -1    9.60   16.30
  10   7   1   13.30   15.20
 -11  -7  -1  411.26   39.70
 -11  -7  -1  417.06   35.50
 -11   7  -1  545.95   35.50
 -11   7  -1  471.95   47.40
  11   7   1  531.45   42.80
 -11  -8   1   24.30   14.40
  11  -8  -1   22.50   17.30
  11  -8  -1   29.90    9.60
 -11  -8   1   62.79   19.90
  11  -8  -1   29.40   10.00
 -11   8   1    2.10   13.80
  11   8  -1   15.80   18.80
 -11   8   1   22.00   20.50
  11   8  -1   18.70   19.90
  11   8  -1   71.79   19.90
 -10  -8   1  111.09   17.50
  10  -8  -1   92.29   17.30
 -10  -8   1   58.69   13.30
  10  -8  -1   99.49   13.70
  10  -8  -1   85.89   14.60
  10   8  -1   78.09   19.10
 -10   8   1   86.19   13.60
  10   8  -1   71.39   16.40
  10   8  -1  112.49   18.90
 -10   8   1   87.59   19.40
   9  -8  -1  508.35   20.50
  -9  -8   1  519.55   28.50
   9  -8  -1  530.65   31.30
  -9  -8   1  460.35   30.20
   9   8  -1  524.95   31.90
  -9   8   1  517.85   26.70
  -9   8   1  494.55   32.00
   9   8  -1  541.95   33.10
   8  -8  -1    4.70    7.70
   8  -8  -1   19.80    6.10
  -8  -8   1   -3.80    8.30
  -8  -8   1   -2.90    7.40
  -8   8   1    2.50    8.90
   8   8  -1   16.70   10.00
  -8   8   1   -2.70    8.40
   8   8  -1    6.50   10.00
   8   8  -1    2.00    9.90
   7  -8  -1   28.90    6.10
  -7  -8   1   27.30    7.90
   7  -8  -1   26.20    8.00
  -7  -8   1   29.00   14.50
  -7   8   1   21.60    6.50
   7   8  -1   33.10   10.00
   7   8  -1   19.00    8.90
  -7   8   1   23.20    9.60
  -6  -8   1  102.79   13.10
   6  -8  -1  109.79    9.60
   6  -8  -1  111.49   12.00
  -6  -8   1  120.69   12.90
  -6   8   1  134.99   13.30
   6   8  -1  119.99   15.20
   6   8  -1  112.19   14.90
   6   8  -1  132.09   14.40
  -6   8   1  106.69   13.70
  -6   8   1  101.69    9.70
   5  -8  -1    7.80    4.30
  -5  -8   1    8.40    5.40
  -5  -8   1   10.60    5.60
   5  -8  -1   11.00    5.00
  -5   8   1    2.20    4.90
  -5   8   1    8.00    4.40
   5   8  -1   13.10    7.10
  -5   8   1    2.40    4.80
   5   8  -1    4.20    5.30
   5   8  -1    6.90    5.80
   4  -8  -1  807.92   24.00
   4  -8  -1  860.41   23.80
  -4  -8   1  783.72   28.70
  -4  -8   1  805.42   25.30
  -4  -8   1  869.81   31.20
   4   8  -1  803.52   25.70
  -4   8   1  808.62   24.30
  -4   8   1  801.92   23.30
  -4   8   1  833.82   28.00
   4   8  -1  830.22   30.60
  -4   8   1  839.32   28.40
   4   8  -1  840.02   29.80
   3  -8  -1    1.20    2.70
  -3  -8   1   -0.90    3.20
   3  -8  -1    8.70    3.60
  -3  -8   1    4.50    4.80
  -3  -8   1    4.70    4.20
   3   8  -1    4.40    5.00
   3   8  -1   13.30    5.10
   3   8  -1   -2.90    2.90
  -3   8   1    1.70    3.20
  -3   8   1   -2.60    3.50
  -3   8   1    0.00    4.20
  -2  -8   1  113.09   10.90
   2  -8  -1  114.89    9.20
  -2  -8   1  117.99   11.60
   2  -8  -1  110.79    5.30
   2   8  -1  121.49   11.30
   2   8  -1  122.19   12.00
  -2   8   1  111.89    5.70
  -2   8   1   95.59    8.70
  -2   8   1  108.59   11.00
   2   8  -1  117.49    7.40
  -1  -8   1  640.34   22.10
   1  -8  -1  628.54   21.30
  -1   8   1  622.44   23.40
   1   8  -1  632.34   23.90
   1   8  -1  655.23   15.70
   1   8  -1  641.94   15.60
  -1   8   1  634.64   21.30
   1   8  -1  653.63   22.20
   0  -8  -1   12.80    4.50
   0  -8   1    7.40    3.60
   0  -8  -1    7.70    4.90
   0   8  -1    4.60    3.80
   0   8  -1   10.20    4.70
   0   8  -1    9.50    2.40
   0   8  -1    9.30    2.30
   0   8   1   12.90    5.00
   0   8   1    8.80    4.40
  -1  -8  -1   30.50    6.60
   1  -8   1   32.10    4.10
   1  -8   1   29.10    4.90
  -1  -8  -1   20.90    5.30
   1   8   1   24.60    6.20
  -1   8  -1   32.40    7.00
   1   8   1   26.30    6.20
  -1   8  -1   27.80    5.10
  -1   8  -1   29.10    4.90
  -2  -8  -1  336.07   11.50
   2  -8   1  316.87   12.00
   2  -8   1  304.47   11.80
  -2  -8  -1  319.67   17.30
  -2   8  -1  311.87   12.40
   2   8   1  318.17   17.70
   2   8   1  338.57   11.60
   2   8   1  329.27   17.60
  -2   8  -1  318.77   12.20
   3  -8   1   80.79    8.00
   3  -8   1   59.59    5.50
  -3  -8  -1   61.89   10.40
  -3  -8  -1   59.09    7.00
  -3  -8  -1   69.09   11.10
  -3   8  -1   71.69   10.40
   3   8   1   57.69    7.40
  -3   8  -1   66.19    5.60
   3   8   1   63.59   10.10
  -3   8  -1   63.19    8.20
   3   8   1   70.69   11.40
   4  -8   1 1493.65   38.70
  -4  -8  -1 1486.85   43.90
  -4  -8  -1 1554.74   45.20
  -4  -8  -1 1545.15   38.60
   4  -8   1 1546.25   30.60
  -4   8  -1 1503.05   39.20
   4   8   1 1511.95   44.20
  -4   8  -1 1516.25   30.60
   4   8   1 1464.15   44.20
   4   8   1 1513.75   38.60
  -4   8  -1 1470.35   42.90
   5  -8   1   37.40    7.90
  -5  -8  -1   53.79    8.80
  -5  -8  -1   44.80    9.00
  -5  -8  -1   41.40    8.90
   5   8   1   53.89   12.40
   5   8   1   42.40    8.30
   5   8   1   49.10   10.90
  -5   8  -1   65.89   11.20
  -5   8  -1   43.70    8.90
  -6  -8  -1  206.18   19.50
  -6  -8  -1  166.58   15.40
   6  -8   1  170.78   15.10
  -6  -8  -1  197.58   17.50
   6   8   1  141.79   17.30
   6   8   1  178.78   16.00
  -6   8  -1  180.98   17.60
  -6   8  -1  147.69   17.30
   6   8   1  170.68   17.80
  -7  -8  -1    8.60    7.50
  -7  -8  -1    2.00   12.50
   7  -8   1    6.90    8.10
   7   8   1    2.80    7.90
  -7   8  -1   16.70    9.80
   7   8   1   14.40    9.90
  -7   8  -1    9.20    7.80
   7   8   1   18.10    9.20
  -8  -8  -1  124.49   16.70
  -8  -8  -1  114.59   18.70
   8  -8   1  138.29   18.80
  -8   8  -1  146.69   18.00
   8   8   1  172.38   20.60
  -8   8  -1  119.69   18.50
   8   8   1   80.89   14.80
   8   8   1  101.69   15.90
  -9  -8  -1   70.69   15.70
  -9  -8  -1   56.59   13.40
   9   8   1   59.59   14.20
  -9   8  -1   68.49   13.20
   9   8   1   56.09   15.60
  -9   8  -1   87.19   17.90
 -10  -8  -1  235.88   29.00
  10  -8   1  232.78   32.10
 -10  -8  -1  216.18   30.70
 -10   8  -1  267.67   37.10
 -10   8  -1  254.27   35.70
  10   8   1  290.87   34.10
  10   8   1  261.97   31.60
  10   8   1  230.88   32.00
  10  -9  -1   66.19    9.40
  10  -9  -1   97.09   13.50
 -10  -9   1   90.99   18.20
  10  -9  -1   83.09   17.20
 -10   9   1   56.19   13.10
  10   9  -1   84.19   18.40
  10   9  -1   82.09   19.80
  10   9  -1   74.69   17.60
   9  -9  -1  466.55   30.00
   9  -9  -1  463.55   19.40
  -9  -9   1  485.85   31.30
  -9  -9   1  435.46   28.50
   9   9  -1  470.65   31.40
   9   9  -1  458.35   33.90
  -9   9   1  418.66   31.30
   9   9  -1  479.65   32.20
  -8  -9   1 1038.90   41.30
   8  -9  -1 1056.49   29.50
   8  -9  -1 1054.19   40.50
   8   9  -1 1033.60   40.80
  -8   9   1 1049.20   40.40
   8   9  -1 1063.29   46.70
  -8   9   1 1071.39   37.90
   7  -9  -1  703.93   29.10
  -7  -9   1  738.83   30.70
   7  -9  -1  700.33   22.60
  -7  -9   1  636.54   29.50
   7   9  -1  727.53   32.70
   7   9  -1  739.53   47.10
  -7   9   1  679.93   29.50
  -7   9   1  683.33   29.70
   7   9  -1  724.63   34.60
  -6  -9   1  419.46   21.70
   6  -9  -1  439.96   20.80
   6  -9  -1  402.76   16.70
   6   9  -1  392.66   21.50
  -6   9   1  420.06   21.20
  -6   9   1  414.26   17.10
   6   9  -1  419.96   24.40
  -6   9   1  422.86   21.90
   5  -9  -1 1141.29   30.50
  -5  -9   1 1207.68   34.80
   5  -9  -1 1097.89   32.40
  -5  -9   1 1214.48   39.00
   5   9  -1 1217.68   41.20
  -5   9   1 1111.69   32.90
  -5   9   1 1128.29   30.40
  -5   9   1 1183.68   37.40
  -5   9   1 1137.99   36.70
   5   9  -1 1211.98   35.20
   5   9  -1 1182.08   38.90
  -4  -9   1 1369.06   41.50
   4  -9  -1 1388.66   34.60
   4  -9  -1 1317.97   33.50
  -4  -9   1 1451.15   36.20
  -4  -9   1 1367.16   42.80
  -4   9   1 1376.66   40.30
  -4   9   1 1373.56   34.30
   4   9  -1 1397.16   36.10
  -4   9   1 1410.56   41.00
   4   9  -1 1400.46   42.20
   4   9  -1 1401.16   43.10
  -4   9   1 1375.66   34.00
   3  -9  -1 2428.06   48.10
  -3  -9   1 2519.55   60.59
  -3  -9   1 2452.65   60.09
   3  -9  -1 2454.55   53.29
  -3   9   1 2450.25   48.30
  -3   9   1 2432.66   52.99
   3   9  -1 2434.06   60.09
   3   9  -1 2467.35   60.19
  -3   9   1 2425.36   58.89
   3   9  -1 2402.26   50.69
  -2  -9   1 1464.45   40.80
   2  -9  -1 1481.25   37.30
  -2  -9   1 1449.95   42.00
  -2   9   1 1490.25   41.70
   2   9  -1 1463.75   31.70
  -2   9   1 1471.25   37.20
   2   9  -1 1500.25   41.00
   2   9  -1 1483.15   42.30
   1  -9  -1  353.96   16.20
  -1  -9   1  329.47   16.20
   1   9  -1  313.47    9.90
   1   9  -1  327.87   10.00
   1   9  -1  303.27   17.50
  -1   9   1  339.17   17.80
  -1   9   1  323.17   15.80
   1   9  -1  330.07   16.00
   0  -9  -1  130.49   12.40
   0  -9  -1  114.19   11.10
   0  -9   1  128.99   10.40
   0   9  -1  140.19    6.00
   0   9   1  112.49   10.80
   0   9  -1  135.49   10.30
   0   9   1  123.59   12.30
   0   9  -1  139.59   12.50
  -1  -9  -1 1290.37   38.50
  -1  -9  -1 1254.97   37.00
   1  -9   1 1314.77   32.60
  -1   9  -1 1295.77   26.90
  -1   9  -1 1310.57   38.60
   1   9   1 1247.58   38.30
  -1   9  -1 1268.07   32.20
   1   9   1 1233.38   36.50
   2  -9   1 1214.38   29.60
  -2  -9  -1 1228.68   26.50
  -2  -9  -1 1168.78   36.90
   2  -9   1 1206.88   27.80
  -2  -9  -1 1193.68   37.70
  -2   9  -1 1199.18   29.30
  -2   9  -1 1259.77   28.60
   2   9   1 1228.48   37.40
   2   9   1 1215.58   26.60
   2   9   1 1202.68   37.90
  -2   9  -1 1196.98   37.40
   3  -9   1 1789.02   37.90
   3  -9   1 1821.62   40.90
  -3  -9  -1 1890.11   40.50
  -3  -9  -1 1841.32   50.29
  -3  -9  -1 1786.52   49.60
  -3   9  -1 1744.43   48.90
   3   9   1 1752.92   49.40
   3   9   1 1800.82   40.20
  -3   9  -1 1796.42   41.20
  -3   9  -1 1753.42   37.80
   3   9   1 1868.01   50.69
  -4  -9  -1  144.69   15.10
   4  -9   1  171.28   11.80
  -4  -9  -1  134.59   11.00
  -4  -9  -1  149.29   15.70
   4  -9   1  137.09    7.40
   4   9   1  148.49   15.50
  -4   9  -1  141.89   14.10
   4   9   1  148.49   11.70
  -4   9  -1  144.79   13.00
  -4   9  -1  141.09    7.80
  -5  -9  -1   -1.60    5.20
   5  -9   1   -8.30    4.80
  -5  -9  -1    4.10    7.40
  -5  -9  -1    1.50    7.40
   5   9   1    7.90    6.00
  -5   9  -1    8.50    6.60
   5   9   1    4.40    6.80
  -5   9  -1    7.00    6.90
   5   9   1   -0.40    7.00
  -6  -9  -1  832.72   31.30
   6  -9   1  893.91   32.20
  -6  -9  -1  778.22   44.40
  -6  -9  -1  882.81   36.70
   6   9   1  891.01   37.10
  -6   9  -1  925.71   33.80
  -6   9  -1  895.51   34.30
   6   9   1  841.92   32.30
   6   9   1  902.51   36.60
  -7  -9  -1 1114.89   39.60
   7  -9   1 1058.49   38.80
  -7  -9  -1 1097.19   41.40
   7   9   1 1109.79   40.20
   7   9   1 1074.59   44.80
   7   9   1 1189.58   45.20
  -7   9  -1 1120.79   41.70
  -8  -9  -1  882.31   38.50
   8  -9   1  867.31   37.60
  -8  -9  -1  886.61   37.80
  -8   9  -1  870.91   37.60
   8   9   1  878.71   40.50
   8   9   1  850.61   37.80
   8   9   1  856.01   41.20
  -8   9  -1  870.71   40.40
  -9  -9  -1  296.07   27.10
  -9  -9  -1  306.07   28.30
   9  -9   1  287.27   36.00
  -9   9  -1  386.16   33.80
   9   9   1  378.46   32.70
   9   9   1  340.07   30.60
  -9   9  -1  336.77   26.80
   9   9   1  365.46   31.10
  10  -9   1    5.00   17.40
 -10  -9  -1   -6.60   16.80
 -10  -9  -1   65.89   16.70
  10   9   1   21.90   17.80
  10   9   1   16.70   20.60
 -10   9  -1   45.90   15.30
  10   9   1   26.00   17.20
 -10   9  -1   14.40   19.80
  10 -10  -1    3.20    7.70
  10 -10  -1   41.20    7.90
  10 -10  -1   24.10   16.10
 -10 -10   1   16.00   14.80
 -10 -10   1   23.50   16.00
  10  10  -1   16.40   17.80
 -10  10   1   31.80   13.20
 -10  10   1   35.30   18.00
  10  10  -1   25.50   17.30
   9 -10  -1  291.17   27.40
  -9 -10   1  337.97   28.30
   9 -10  -1  308.97   16.40
  -9 -10   1  358.66   27.80
  -9  10   1  259.07   27.80
   9  10  -1  329.07   30.90
   9  10  -1  281.47   29.10
   9  10  -1  326.77   33.10
  -9  10   1  289.67   25.60
   8 -10  -1   73.09   13.00
   8 -10  -1   90.19   11.30
  -8  10   1   81.99   15.50
   8  10  -1  127.29   19.70
   8  10  -1   73.59   15.10
   8  10  -1   93.39   16.30
   7 -10  -1   67.59   10.20
  -7 -10   1   66.69   12.30
  -7 -10   1   63.69   12.00
   7 -10  -1   57.39   11.50
  -7  10   1   78.99   12.40
   7  10  -1   68.99   12.40
   7  10  -1   83.59   15.70
  -7  10   1   61.59   10.10
   7  10  -1   71.39   14.50
   6 -10  -1   28.40    7.90
  -6 -10   1   32.80    9.30
  -6 -10   1   42.80    9.40
   6 -10  -1   38.70    6.50
   6  10  -1   30.20   10.60
  -6  10   1   47.20    9.20
  -6  10   1   39.80    8.80
   6  10  -1   29.50    8.50
  -6  10   1   36.50    6.80
   6  10  -1   51.29   11.70
  -5 -10   1   55.69   10.30
  -5 -10   1   95.19   11.20
   5 -10  -1   84.29    9.70
   5 -10  -1   67.09    8.80
  -5 -10   1   69.79   12.60
  -5  10   1   65.59   11.10
   5  10  -1   66.59   12.80
  -5  10   1   90.89   13.60
   5  10  -1   73.29   11.70
  -5  10   1   69.69    9.70
  -5  10   1   84.19   13.30
   5  10  -1   67.19   12.30
  -4 -10   1   20.90    7.20
   4 -10  -1   22.40    5.70
  -4 -10   1   23.90    5.50
   4 -10  -1   25.10    5.20
  -4 -10   1   22.10    7.30
   4  10  -1   18.80    9.40
  -4  10   1   24.90    5.90
  -4  10   1   15.50    6.50
   4  10  -1   24.40    8.10
  -4  10   1   14.10    5.40
   4  10  -1   19.90    5.90
   3 -10  -1  472.55   14.20
  -3 -10   1  469.95   23.00
   3 -10  -1  477.75   18.80
  -3 -10   1  455.85   23.80
   3  10  -1  461.95   23.10
  -3  10   1  473.65   14.50
   3  10  -1  458.45   16.50
  -3  10   1  472.35   22.90
   3  10  -1  463.85   23.70
  -3  10   1  449.66   18.60
   2 -10  -1   76.89    9.40
  -2 -10   1  108.79   12.20
   2  10  -1   92.69   13.50
  -2  10   1   84.69   10.20
   2  10  -1   84.09   10.80
   2  10  -1   88.59    6.80
  -2  10   1  102.29   12.80
   1 -10  -1 1115.99   33.30
  -1 -10   1 1136.59   34.10
   1  10  -1 1120.69   36.90
   1  10  -1 1136.39   23.20
  -1  10   1 1158.38   36.80
   1  10  -1 1121.49   33.80
  -1  10   1 1109.59   33.10
   0 -10   1  284.67   15.60
   0 -10  -1  285.47   18.00
   0 -10  -1  288.07   16.20
   0  10  -1  268.47   15.10
   0  10   1  308.37   18.50
   0  10  -1  282.47   18.50
   0  10   1  297.27   16.60
  -1 -10  -1  145.99   12.90
  -1 -10  -1  153.48   14.00
   1 -10   1  131.69   10.20
  -1  10  -1  123.19   13.40
   1  10   1  136.19   12.70
  -1  10  -1  121.59    6.80
  -1  10  -1  128.99   10.50
   1  10   1  132.89   14.60
  -2 -10  -1  787.42   18.50
   2 -10   1  792.32   23.00
  -2 -10  -1  784.52   29.60
   2 -10   1  771.22   20.10
  -2 -10  -1  780.52   30.50
  -2  10  -1  764.72   30.20
  -2  10  -1  757.02   22.70
  -2  10  -1  780.22   20.60
   2  10   1  770.82   30.70
   2  10   1  753.22   18.40
   2  10   1  762.12   29.40
  -3 -10  -1   49.60    6.90
  -3 -10  -1   46.60    8.90
   3 -10   1   46.80    6.50
   3 -10   1   47.80    6.80
  -3 -10  -1   62.69   13.00
   3  10   1   41.40    9.80
  -3  10  -1   45.20    6.20
  -3  10  -1   40.10    9.10
  -3  10  -1   48.00    9.70
  -3  10  -1   52.99    8.70
   3  10   1   56.09    7.80
   3  10   1   43.00    9.90
  -4 -10  -1  521.95   25.70
   4 -10   1  475.75   15.00
   4 -10   1  477.15   19.40
  -4 -10  -1  494.85   19.20
  -4 -10  -1  509.05   26.80
   4  10   1  455.15   25.10
  -4  10  -1  484.15   20.70
  -4  10  -1  469.45   15.00
   4  10   1  533.25   27.10
   4  10   1  492.85   19.60
  -5 -10  -1   -4.00    8.40
   5 -10   1    3.40    3.00
  -5 -10  -1   -1.40    5.60
   5 -10   1    5.90    6.10
  -5 -10  -1    1.00    7.70
   5  10   1   -4.20    5.70
  -5  10  -1   -2.90    3.00
  -5  10  -1    3.00    6.80
   5  10   1   16.50    9.60
   5  10   1   -9.80    7.00
  -5  10  -1    0.00    6.90
   6 -10   1   16.90    7.40
  -6 -10  -1   20.00    9.80
  -6 -10  -1   33.50    8.50
  -6 -10  -1   50.09   10.80
  -6  10  -1   21.80    9.20
   6  10   1   17.90   13.10
   6  10   1   24.10    9.90
   6  10   1   20.70    8.10
   7 -10   1   20.50    9.40
  -7 -10  -1   29.20    9.90
  -7 -10  -1    9.80   11.70
  -7 -10  -1   22.80   10.00
   7  10   1   21.60   10.10
  -7  10  -1   10.90    9.70
   7  10   1   21.70   12.30
  -7  10  -1   12.50   10.70
   8 -10   1    9.30   10.60
  -8 -10  -1   -5.20   10.70
   8  10   1   12.60   12.30
  -8  10  -1   14.70   12.30
   8  10   1   13.00   13.70
   8  10   1    7.40   11.10
   9 -10   1   88.29   17.80
  -9 -10  -1  149.09   24.10
  -9 -10  -1   90.29   16.50
   9  10   1   69.59   18.50
   9  10   1   95.59   18.70
   9  10   1   76.79   17.90
  -9  10  -1   97.89   20.80
  -9  10  -1  111.99   18.30
  10 -10   1  129.29   23.30
 -10 -10  -1  222.38   33.70
 -10 -10  -1  195.38   31.00
  10  10   1  195.28   27.00
  10  10   1  177.98   25.10
 -10  10  -1  173.68   29.50
  10  10   1  208.68   35.30
 -10  10  -1  153.18   27.50
 -10 -11   1   98.09   19.70
  10 -11  -1   53.89   17.40
 -10 -11   1   78.19   19.90
 -10  11   1   89.99   17.10
  10  11  -1   55.69   21.80
  10  11  -1   96.39   22.10
  10  11  -1  104.09   22.90
 -10  11   1  106.99   23.30
  -9 -11   1  215.88   27.10
   9 -11  -1  258.47   14.40
  -9 -11   1  199.28   27.00
   9 -11  -1  219.08   24.90
  -9  11   1  225.28   29.20
   9  11  -1  312.37   34.20
   9  11  -1  265.67   33.60
  -9  11   1  154.88   23.50
  -8 -11   1  172.98   24.10
   8 -11  -1  214.38   13.80
   8 -11  -1  141.39   20.10
  -8 -11   1  153.18   22.30
   8  11  -1  182.38   26.30
  -8  11   1  190.08   23.00
   8  11  -1  240.48   28.00
  -8  11   1  186.28   21.80
   8  11  -1  151.78   21.90
  -8  11   1  183.78   21.20
   7 -11  -1 1076.59   29.60
  -7 -11   1 1097.49   38.60
   7 -11  -1 1037.30   36.80
  -7 -11   1 1106.79   42.00
   7  11  -1 1031.40   38.30
  -7  11   1 1041.70   37.80
  -7  11   1  994.00   41.00
  -7  11   1  960.50   45.20
   7  11  -1 1089.79   44.20
   7  11  -1 1099.99   45.90
   6 -11  -1   36.30    6.80
   6 -11  -1   41.10    8.20
  -6 -11   1   35.90    9.80
  -6 -11   1   47.50    8.60
  -6  11   1   52.39    9.00
  -6  11   1   39.50    8.80
   6  11  -1   62.79   14.10
  -6  11   1   29.40    9.90
  -6  11   1   35.40    7.70
   6  11  -1   39.50    9.10
  -5 -11   1   43.30   16.90
   5 -11  -1   41.40    7.00
  -5 -11   1   56.79   11.50
   5 -11  -1   45.30    7.50
  -5 -11   1   49.40    8.30
  -5  11   1   23.90    8.00
   5  11  -1   47.60    8.80
   5  11  -1   40.30   10.80
  -5  11   1   33.50    7.80
   5  11  -1   49.99   11.40
  -5  11   1   38.60    9.40
  -5  11   1   47.60    7.70
  -4 -11   1 1370.36   45.10
   4 -11  -1 1291.97   35.10
   4 -11  -1 1287.37   31.60
  -4 -11   1 1313.07   43.90
  -4  11   1 1308.67   32.10
  -4  11   1 1302.67   42.50
   4  11  -1 1333.97   44.20
   4  11  -1 1314.87   34.70
  -4  11   1 1268.27   34.90
   4  11  -1 1347.87   44.30
  -3 -11   1 1083.39   38.00
   3 -11  -1 1022.40   31.00
   3 -11  -1 1033.40   23.00
  -3 -11   1 1052.59   39.50
  -3  11   1 1079.39   23.60
   3  11  -1 1071.59   27.20
  -3  11   1 1025.10   31.20
   3  11  -1 1068.19   38.40
  -3  11   1 1104.39   37.60
   3  11  -1 1009.80   49.00
   2 -11  -1  890.41   28.60
  -2 -11   1  818.52   30.80
   2  11  -1  876.31   33.90
   2  11  -1  853.91   20.50
   2  11  -1  844.92   20.50
  -2  11   1  824.02   28.20
   2  11  -1  807.62   30.80
  -2  11   1  813.62   31.80
  -1 -11   1  689.83   26.70
   1 -11  -1  673.93   25.70
   1  11  -1  684.13   26.60
  -1  11   1  725.53   29.80
  -1  11   1  700.53   26.30
   1  11  -1  711.93   30.10
   0 -11   1   13.70    5.40
   0 -11  -1   10.20    6.00
   0  11   1    5.60    5.50
   0  11  -1    2.70    6.10
   0  11  -1   10.30    5.30
   0  11   1    4.10    6.30
   1 -11   1 1809.82   45.00
  -1 -11  -1 1870.81   50.79
  -1 -11  -1 1753.82   73.69
  -1  11  -1 1922.01   45.70
   1  11   1 1857.51   53.09
   1  11   1 1829.82   50.19
  -1  11  -1 1927.71   53.49
  -2 -11  -1  810.22   33.40
  -2 -11  -1  879.71   33.10
   2 -11   1  810.42   25.00
  -2  11  -1  814.42   25.00
  -2  11  -1  830.42   21.20
   2  11   1  837.32   33.90
   2  11   1  801.12   33.00
  -2  11  -1  855.91   33.40
  -3 -11  -1  161.78   17.60
   3 -11   1  179.38   10.10
  -3 -11  -1  187.88   10.10
   3 -11   1  169.18   10.80
  -3 -11  -1  169.48   17.30
   3  11   1  166.68   10.20
  -3  11  -1  150.88   16.40
  -3  11  -1  180.08   17.70
  -3  11  -1  155.98   10.50
   3  11   1  176.28   18.20
  -3  11  -1  189.68   12.00
   3  11   1  175.88   16.90
  -4 -11  -1  887.31   37.40
   4 -11   1  927.21   27.60
  -4 -11  -1  779.72   48.60
   4 -11   1  918.51   23.60
  -4 -11  -1  963.80   27.20
  -4  11  -1  903.01   35.90
   4  11   1  961.70   37.70
   4  11   1  783.42   43.20
  -4  11  -1  939.51   35.90
   4  11   1  928.11   27.70
  -4  11  -1  871.11   23.40
  -4  11  -1  909.81   28.60
  -5 -11  -1  210.38   15.00
   5 -11   1  212.38    9.40
  -5 -11  -1  224.18   20.80
  -5 -11  -1  204.28   21.10
   5 -11   1  215.28   15.30
   5  11   1  255.27   23.60
  -5  11  -1  207.28   16.80
  -5  11  -1  173.18   29.30
   5  11   1  232.98   16.30
   5  11   1  224.58   20.90
  -6 -11  -1  305.87   19.60
  -6 -11  -1  386.06   26.60
  -6 -11  -1  341.87   27.90
   6 -11   1  380.16   21.60
  -6  11  -1  378.06   23.30
  -6  11  -1  367.86   24.60
   6  11   1  372.26   27.60
   6  11   1  325.47   25.90
   6  11   1  314.67   20.90
  -7 -11  -1 1542.45   48.40
   7 -11   1 1568.94   49.00
  -7 -11  -1 1575.74   58.89
  -7 -11  -1 1594.04   63.89
   7  11   1 1545.45   55.29
  -7  11  -1 1566.44   51.99
  -7  11  -1 1502.05   49.70
   7  11   1 1511.85   55.29
   7  11   1 1548.74   49.20
  -8 -11  -1  279.87   25.60
   8 -11   1  328.47   26.20
  -8 -11  -1  241.38   27.60
   8  11   1  336.67   33.70
   8  11   1  380.76   32.60
  -8  11  -1  301.57   30.20
   8  11   1  336.27   28.20
  -8  11  -1  259.57   44.00
  -9 -11  -1  -17.00   14.30
   9 -11   1   30.90   14.80
   9  11   1  -22.20   17.20
  -9  11  -1    1.00   15.40
  -9  11  -1  -26.60   16.50
   9  11   1   25.90   16.70
   9  11   1   15.90   17.20
   9 -12  -1   34.10   14.80
  -9 -12   1    4.30   14.50
  -9 -12   1   11.80   15.70
  -9  12   1   36.50   14.20
   9  12  -1   14.10   21.30
   9  12  -1   37.30   21.00
  -9  12   1   -3.10   17.40
  -9  12   1   27.90   15.60
   9  12  -1   15.90   18.80
  -8 -12   1   17.60   12.10
  -8 -12   1   21.90   12.80
   8 -12  -1  -10.30   12.10
  -8  12   1   -5.70   11.70
   8  12  -1    6.00   12.10
   8  12  -1   20.90   14.90
  -8  12   1    6.00   13.20
   8  12  -1   -6.70   14.30
  -8  12   1   -3.50   12.00
   7 -12  -1   53.99   10.70
  -7 -12   1   44.10   10.60
   7 -12  -1   58.29    7.80
  -7 -12   1   61.89   13.50
  -7  12   1   77.39   13.60
  -7  12   1   50.29   13.90
   7  12  -1   66.29   16.40
   7  12  -1   54.99   12.60
  -7  12   1   71.19   13.40
   7  12  -1   67.89   15.70
  -6 -12   1  193.18   16.30
   6 -12  -1  177.58   13.00
  -6 -12   1  197.98   21.30
   6 -12  -1  198.58   15.80
   6  12  -1  185.98   22.80
  -6  12   1  212.28   20.20
  -6  12   1  179.38   17.40
  -6  12   1  172.08   14.20
   6  12  -1  171.38   16.90
   5 -12  -1  256.07   14.90
  -5 -12   1  271.47   22.40
   5 -12  -1  254.67   14.70
   5  12  -1  227.08   22.90
   5  12  -1  239.88   16.40
  -5  12   1  263.77   15.50
   5  12  -1  296.07   24.30
  -5  12   1  281.87   21.20
  -5  12   1  241.68   15.50
  -4 -12   1  201.68   20.30
  -4 -12   1  169.88   23.50
   4 -12  -1  193.28   13.80
   4 -12  -1  227.48   11.20
   4  12  -1  180.98   19.30
  -4  12   1  220.58   19.50
  -4  12   1  200.78   14.60
   4  12  -1  245.38   22.60
   4  12  -1  177.18   12.70
  -4  12   1  211.28   12.10
  -3 -12   1    2.80    6.70
  -3 -12   1   -1.30    7.40
   3 -12  -1    3.50    5.50
   3  12  -1    1.10    4.00
  -3  12   1    2.80    5.30
   3  12  -1    7.80    7.40
  -3  12   1    4.30    7.40
   3  12  -1   -1.00    7.60
   2 -12  -1   -2.90    5.40
  -2 -12   1    1.40    6.70
  -2  12   1    7.10    7.30
   2  12  -1   -6.90    5.90
  -2  12   1   -0.70    5.30
   2  12  -1   -1.60    8.00
   1 -12  -1  164.18   14.20
  -1 -12   1  200.38   16.00
   1  12  -1  201.08   15.70
  -1  12   1  170.98   14.80
   1  12  -1  196.18   19.10
  -1  12   1  173.18   17.30
   0 -12   1  560.24   23.50
   0 -12  -1  534.35   24.80
   0  12   1  531.45   24.90
   0  12  -1  515.55   23.00
   0  12  -1  531.65   27.60
   0  12   1  539.45   27.70
   1 -12   1  162.68   13.40
  -1 -12  -1  174.68   17.00
  -1 -12  -1  193.48   16.40
  -1  12  -1  176.08   17.70
   1  12   1  177.38   19.30
   1  12   1  167.98   18.60
  -1  12  -1  184.38   14.10
  -2 -12  -1   -5.30    6.60
   2 -12   1    3.70    5.20
  -2 -12  -1   -0.10    8.20
   2  12   1    6.20    6.80
  -2  12  -1    0.20    4.70
   2  12   1   -4.30    7.00
  -2  12  -1    9.30    7.70
  -2  12  -1    3.50    3.90
  -3 -12  -1   -1.30    7.50
  -3 -12  -1   15.40    9.30
   3 -12   1   -4.40    4.50
   3 -12   1   -0.30    3.90
  -3  12  -1    3.70    5.10
   3  12   1   -3.30    3.90
  -3  12  -1   -1.40    7.10
  -3  12  -1    2.70    4.80
   3  12   1    6.30    9.10
   4 -12   1  407.76   15.30
   4 -12   1  376.06   16.80
  -4 -12  -1  383.66   16.40
  -4 -12  -1  337.07   25.50
  -4 -12  -1  360.76   26.00
   4  12   1  380.86   17.00
   4  12   1  358.36   26.00
  -4  12  -1  386.96   18.80
   4  12   1  380.86   25.30
  -4  12  -1  380.26   24.30
  -4  12  -1  380.16   15.30
  -5 -12  -1  158.68   20.90
   5 -12   1  151.98    9.20
  -5 -12  -1  166.28   14.30
  -5 -12  -1  164.28   20.80
   5 -12   1  180.58   14.90
   5  12   1  157.08   21.10
  -5  12  -1  150.98   16.50
  -5  12  -1  176.28   20.20
  -5  12  -1  180.78   19.80
   5  12   1  143.89   14.30
   5  12   1  163.58   22.10
  -5  12  -1  149.09    9.90
  -6 -12  -1  200.68   27.60
   6 -12   1  195.68   18.10
  -6 -12  -1  252.77   18.60
  -6 -12  -1  240.48   26.40
  -6  12  -1  194.88   20.20
   6  12   1  223.28   24.20
  -6  12  -1  227.68   22.90
   6  12   1  210.68   25.70
   6  12   1  212.88   18.60
  -7 -12  -1   10.30    9.50
  -7 -12  -1  -22.70   13.40
   7 -12   1    7.00   10.10
  -7 -12  -1   10.30   12.30
   7  12   1  -14.10   12.40
  -7  12  -1    5.20   11.30
   7  12   1   -1.50   13.70
   7  12   1    4.50   11.50
  -8 -12  -1  142.09   22.60
   8 -12   1  179.78   25.60
  -8 -12  -1  100.99   17.90
   8  12   1  126.89   21.40
  -8  12  -1  152.88   25.80
   8  12   1  113.99   18.70
   8  12   1  137.39   23.00
  -8  12  -1  122.99   20.40
  -9 -12  -1   36.30   17.90
  -9 -12  -1  -26.50   15.90
   9 -12   1   25.40   16.60
   9  12   1  -24.20   17.40
   9  12   1    7.90   20.50
  -9  12  -1   11.00   17.40
   9  12   1    9.30   19.40
  -9  12  -1   -2.20   18.90
  -9 -13   1  251.47   31.10
  -9 -13   1  318.67   35.10
   9 -13  -1  281.87   29.60
   9  13  -1  313.27   40.90
  -9  13   1  289.67   31.30
  -9  13   1  253.27   31.60
  -9  13   1  286.07   33.40
   9  13  -1  289.17   35.30
  -8 -13   1  253.57   24.10
  -8 -13   1  282.77   30.10
   8 -13  -1  213.38   14.10
   8 -13  -1  282.97   25.20
   8  13  -1  277.67   34.10
  -8  13   1  208.58   27.20
   8  13  -1  222.58   33.00
  -8  13   1  244.58   27.20
  -8  13   1  261.27   26.80
   8  13  -1  255.67   28.30
   7 -13  -1  718.53   29.90
  -7 -13   1  718.13   32.00
   7 -13  -1  708.13   24.50
  -7 -13   1  715.63   37.90
   7  13  -1  759.82   33.50
   7  13  -1  817.52   43.70
  -7  13   1  745.73   32.60
   7  13  -1  758.32   41.10
  -7  13   1  748.13   26.10
  -7  13   1  749.92   37.20
  -7  13   1  799.12   37.70
   6 -13  -1  308.17   17.90
   6 -13  -1  230.98   15.00
  -6 -13   1  255.97   31.50
  -6  13   1  246.48   22.90
  -6  13   1  242.88   17.00
   6  13  -1  261.67   26.80
  -6  13   1  251.57   18.80
  -6  13   1  259.77   23.60
   6  13  -1  213.58   19.20
   6  13  -1  213.08   25.10
   5 -13  -1  103.39   12.30
  -5 -13   1  144.39   21.30
   5 -13  -1  128.79   11.50
  -5  13   1   95.49   14.60
  -5  13   1  118.99   17.90
  -5  13   1  117.49   13.30
   5  13  -1  109.39   13.60
  -5  13   1  127.29   13.20
   5  13  -1  112.79   17.30
   5  13  -1   90.19   15.50
  -4 -13   1  490.75   29.90
  -4 -13   1  480.25   28.80
   4 -13  -1  485.65   14.60
   4 -13  -1  431.16   20.60
   4  13  -1  475.65   18.90
   4  13  -1  483.15   27.60
  -4  13   1  493.25   15.80
  -4  13   1  465.05   21.60
  -4  13   1  477.95   29.60
   4  13  -1  505.75   29.70
  -3 -13   1  124.29   17.80
   3 -13  -1   84.19   12.40
   3  13  -1  124.39   19.20
   3  13  -1   97.99   16.50
  -3  13   1   80.89   12.40
   3  13  -1  106.19    9.00
   3  13  -1  112.09    8.60
  -2 -13   1  599.74   28.70
   2 -13  -1  608.04   25.00
  -2  13   1  633.04   32.00
  -2  13   1  590.54   26.20
   2  13  -1  572.24   37.90
   2  13  -1  599.14   28.30
  -1 -13   1  383.86   21.60
   1 -13  -1  419.66   21.90
  -1  13   1  369.16   25.40
  -1  13   1  390.06   21.30
   1  13  -1  358.66   21.30
   0 -13   1   -0.50    5.80
   0 -13  -1   10.30    7.20
   0  13   1    0.90   10.40
   0  13  -1   12.00    7.50
   1 -13   1  659.83   25.70
  -1 -13  -1  650.23   29.60
  -1  13  -1  657.73   25.90
   1  13   1  695.63   30.70
   2 -13   1 1192.18   34.40
  -2 -13  -1 1157.28   42.10
  -2 -13  -1 1158.38   44.00
   2  13   1 1182.58   44.50
  -2  13  -1 1186.28   45.20
  -2  13  -1 1118.29   33.70
   3 -13   1  404.46   17.90
  -3 -13  -1  430.96   27.80
  -3 -13  -1  442.96   27.90
  -3  13  -1  413.36   26.90
  -3  13  -1  393.76   26.70
  -3  13  -1  427.76   15.90
   3  13   1  418.46   26.00
   3  13   1  430.16   28.20
  -3  13  -1  381.36   17.80
  -4 -13  -1  215.48   12.80
  -4 -13  -1  221.28   23.80
  -4 -13  -1  211.38   23.00
   4 -13   1  213.28   12.40
   4 -13   1  220.08   12.80
  -4  13  -1  231.18   21.90
   4  13   1  198.48   21.30
  -4  13  -1  235.18   13.70
   4  13   1  219.88   23.40
   4  13   1  211.68   13.90
  -4  13  -1  199.68   21.50
  -4  13  -1  223.98   15.50
   5 -13   1   40.80    5.80
   5 -13   1   37.90    7.70
  -5 -13  -1   43.90   12.70
  -5 -13  -1   57.89    8.70
  -5  13  -1   52.69   12.00
  -5  13  -1   51.39   13.00
   5  13   1   34.70   12.70
   5  13   1   44.10   13.10
  -5  13  -1   30.00    6.40
   5  13   1   58.49    9.80
  -5  13  -1   43.40    9.80
   6 -13   1  630.74   27.00
  -6 -13  -1  639.14   39.00
  -6 -13  -1  620.24   26.60
  -6 -13  -1  535.75   34.60
   6  13   1  628.84   38.20
  -6  13  -1  637.64   29.50
  -6  13  -1  648.74   35.20
  -6  13  -1  597.04   41.90
   6  13   1  563.04   27.70
   6  13   1  564.94   37.50
  -7 -13  -1  493.95   27.30
  -7 -13  -1  478.75   35.00
   7 -13   1  486.75   28.10
   7  13   1  467.55   37.10
   7  13   1  447.76   29.20
  -7  13  -1  449.16   30.50
  -7  13  -1  511.95   33.40
  -7  13  -1  446.26   34.30
   7  13   1  521.95   38.70
   8 -13   1  446.06   31.20
  -8 -13  -1  515.95   32.50
  -8 -13  -1  440.46   37.50
   8  13   1  564.44   44.60
  -8  13  -1  440.96   35.00
  -8  13  -1  408.76   35.30
   8  13   1  470.05   35.20
   8 -14  -1   31.50   13.60
  -8 -14   1  -21.60   16.80
  -8 -14   1    6.90   12.90
  -8  14   1   26.00   15.80
   8  14  -1   46.90   19.90
   8  14  -1   16.30   19.40
  -8  14   1   25.50   15.70
  -8  14   1    3.70   15.40
   8  14  -1  -16.20   15.40
  -7 -14   1   10.70   14.60
   7 -14  -1    0.80    7.30
   7 -14  -1   14.70    9.50
  -7  14   1    2.30   13.20
  -7  14   1    7.10    8.70
   7  14  -1    2.70   12.00
  -7  14   1   -1.60   13.60
   7  14  -1    2.70   15.00
   7  14  -1   11.50   15.60
  -7  14   1   33.70   12.20
   6 -14  -1  757.12   26.00
   6 -14  -1  734.73   26.20
  -6 -14   1  746.63   39.60
  -6  14   1  740.23   38.10
   6  14  -1  786.62   31.10
   6  14  -1  710.03   40.50
   6  14  -1  808.92   41.70
  -6  14   1  765.12   28.60
  -6  14   1  734.23   27.40
   5 -14  -1  616.54   19.90
   5 -14  -1  627.04   24.80
  -5 -14   1  670.33   36.40
  -5  14   1  670.83   22.30
   5  14  -1  609.44   24.90
   5  14  -1  628.94   36.50
   5  14  -1  622.64   35.10
  -5  14   1  634.74   25.70
  -5  14   1  705.03   34.40
  -5  14   1  675.13   35.50
   4 -14  -1   11.00    7.50
  -4 -14   1   -3.90   10.70
   4  14  -1    9.70    6.30
   4  14  -1    4.70   10.00
  -4  14   1    2.90    7.90
   4  14  -1   26.30   11.10
  -4  14   1   -5.10    9.80
  -3 -14   1   16.40    9.80
   3 -14  -1   17.50    7.40
  -3  14   1    2.50    9.30
   3  14  -1   12.20    9.30
   3  14  -1   19.30    9.90
   2 -14  -1   20.00    7.80
  -2 -14   1   34.30    9.90
  -2  14   1   10.30    9.60
   2  14  -1   23.10   11.50
  -2  14   1   28.30    8.30
  -1 -14   1  151.18   17.40
   1 -14  -1  156.68   16.60
   1  14  -1  152.48   17.80
  -1  14   1  182.98   20.70
   1  14  -1  199.78   21.20
  -1  14   1  185.58   22.10
   0 -14  -1  894.91   34.40
   0 -14   1  776.02   31.10
   0  14   1  836.82   38.10
   0  14  -1  850.61   38.00
   0  14  -1  797.42   31.50
   0  14   1  766.82   32.90
   1 -14   1   36.70    8.50
  -1 -14  -1   30.30   10.20
   1  14   1   16.80   11.20
  -1  14  -1   33.20   11.90
   1  14   1   16.80   10.30
  -1  14  -1   35.80    8.90
   2 -14   1   65.19    9.90
  -2 -14  -1   46.30   12.50
  -2 -14  -1   56.79   12.70
  -2  14  -1   49.60    9.30
   2  14   1   38.20   11.50
  -2  14  -1   36.70   12.20
   2  14   1   34.10   12.50
  -3 -14  -1  357.36   32.30
  -3 -14  -1  326.47   25.80
   3 -14   1  353.56   17.80
  -3  14  -1  352.56   18.00
  -3  14  -1  355.96   26.20
  -3  14  -1  318.97   26.50
   3  14   1  367.66   26.30
   3  14   1  336.67   27.70
  -4 -14  -1   40.90   12.80
   4 -14   1   31.10    7.00
   4 -14   1   43.70    6.80
  -4 -14  -1   45.50   13.90
  -4  14  -1   47.90   12.60
   4  14   1   35.00   13.50
  -4  14  -1   31.80    7.90
   4  14   1   49.40   15.20
  -4  14  -1   44.90    7.90
   5 -14   1  592.74   22.60
  -5 -14  -1  568.54   35.10
   5 -14   1  624.74   19.10
  -5 -14  -1  581.24   36.90
  -5 -14  -1  591.04   23.00
   5  14   1  614.44   35.60
  -5  14  -1  591.54   19.60
  -5  14  -1  623.94   35.70
  -5  14  -1  601.34   34.70
   5  14   1  599.34   24.20
  -5  14  -1  614.34   25.80
   5  14   1  581.94   36.50
   6 -14   1  831.12   30.40
  -6 -14  -1  804.82   42.50
  -6 -14  -1  916.71   48.00
  -6 -14  -1  830.22   30.30
  -6  14  -1  839.92   42.90
   6  14   1  805.62   46.00
  -6  14  -1  756.02   40.60
   6  14   1  811.72   43.70
   6  14   1  838.52   32.40
  -6  14  -1  758.92   32.70
  -7 -14  -1   16.50   11.70
  -7 -14  -1   -4.50   16.30
  -7  14  -1   -4.10   13.10
  -7  14  -1   36.20   16.00
  -7  14  -1   14.80   15.10
   7  14   1   11.10   18.20
   7  14   1   -5.80   15.80
   7 -15  -1  447.46   20.30
  -7 -15   1  419.76   38.00
   7 -15  -1  514.65   24.00
   7  15  -1  489.05   42.40
   7  15  -1  394.76   38.90
  -7  15   1  469.35   27.70
  -7  15   1  394.36   34.90
   7  15  -1  480.25   33.90
  -7  15   1  470.85   36.60
  -7  15   1  442.96   23.30
   6 -15  -1   18.40    7.40
   6 -15  -1   13.80    8.50
  -6 -15   1   12.10   14.70
   6  15  -1   -3.20   16.60
   6  15  -1    7.60   10.70
  -6  15   1   -5.40   13.40
  -6  15   1    5.40    9.60
  -6  15   1   18.20   14.80
   6  15  -1    4.60   15.20
  -6  15   1    6.60    9.70
   5 -15  -1   86.49   14.70
  -5  15   1   79.29   14.50
   5  15  -1  106.19   15.10
   5  15  -1   83.49   16.90
   5  15  -1   96.99   19.60
  -5  15   1   77.79   11.90
  -5  15   1   68.49   15.50
  -4 -15   1  463.35   31.90
   4 -15  -1  433.36   22.60
  -4  15   1  401.46   23.30
   4  15  -1  453.55   32.10
  -4  15   1  390.96   30.70
   4  15  -1  409.66   31.60
   4  15  -1  419.36   16.60
   3 -15  -1  782.42   31.10
  -3 -15   1  774.02   37.50
   3  15  -1  826.82   37.40
  -3  15   1  751.92   32.20
  -3  15   1  794.02   39.00
   3  15  -1  801.82   40.80
   2 -15  -1  297.47   21.40
  -2 -15   1  287.27   24.20
  -2  15   1  322.57   26.90
   2  15  -1  289.47   29.50
  -2  15   1  282.27   21.90
   2  15  -1  294.97   23.90
   1 -15  -1   60.49   11.90
  -1 -15   1   43.70   11.40
  -1  15   1   33.00   12.20
  -1  15   1   46.40   10.50
   1  15  -1   29.00   12.30
   0 -15   1   -9.80    8.10
   0  15  -1   14.80    9.30
   0  15  -1  -16.20    9.60
   0  15   1   -6.70   10.40
   0  15   1   -3.80    9.00
  -1 -15  -1  180.18   21.40
   1 -15   1  206.48   17.60
   1  15   1  195.48   21.40
   1  15   1  157.38   22.80
  -1  15  -1  194.38   17.70
  -1  15  -1  199.58   24.60
   2 -15   1  541.85   24.30
  -2 -15  -1  550.24   31.60
   2  15   1  562.74   34.80
  -2  15  -1  562.54   34.50
   2  15   1  576.44   33.40
  -2  15  -1  557.24   25.40
   3 -15   1  443.26   20.80
  -3 -15  -1  406.66   32.10
  -3 -15  -1  404.46   30.80
  -3  15  -1  432.06   29.80
   3  15   1  472.15   32.70
  -3  15  -1  419.46   21.40
   3  15   1  447.46   33.30
  -3  15  -1  472.05   32.90
   4 -15   1  216.08   15.50
  -4 -15  -1  218.28   28.80
  -4 -15  -1  211.88   26.90
  -4  15  -1  205.68   14.10
   4  15   1  220.48   28.80
  -4  15  -1  172.98   25.30
   4  15   1  221.08   25.70
  -4  15  -1  226.18   16.30
  -4  15  -1  198.78   27.20
   5 -15   1   78.69   12.10
  -5 -15  -1  120.39   19.70
   5 -15   1   81.59   11.40
  -5 -15  -1   52.69   17.90
  -5  15  -1   65.89   11.20
   5  15   1  105.99   15.20
   5  15   1   76.49   19.10
   5  15   1   50.09   15.60
  -5  15  -1   69.29    8.90
  -5  15  -1   94.49   17.60
  -5  15  -1   61.39   15.90
  -6 -15  -1  133.19   23.10
  -6 -15  -1  170.08   27.10
   6  15   1  132.19   22.70
   6  15   1  121.19   20.70
  -6  15  -1  100.69   19.60
  -6  15  -1  133.39   21.80
  -6  15  -1  120.79   21.00
   6  15   1  184.48   27.80
  -7 -15  -1  250.47   24.10
   7 -15   1  320.17   23.30
  -7 -15  -1  254.17   37.40
   7  15   1  287.87   43.00
  -7  15  -1  343.17   36.70
  -7  15  -1  352.96   37.00
  -7  15  -1  257.97   29.00
   7  15   1  293.17   29.20
   7  15   1  352.06   46.70
   6 -16  -1  494.95   23.60
   6  16  -1  513.05   41.70
  -6  16   1  483.05   38.50
  -6  16   1  517.65   38.50
  -6  16   1  446.76   26.30
   6  16  -1  468.65   42.30
   6  16  -1  464.05   25.80
   5 -16  -1  238.88   20.30
  -5  16   1  250.27   21.90
   5  16  -1  229.08   32.40
   5  16  -1  288.37   34.80
  -5  16   1  230.18   30.20
  -5  16   1  264.17   29.60
   5  16  -1  239.38   16.80
   4 -16  -1    2.00    9.10
  -4  16   1   16.20   13.60
   4  16  -1    5.90   14.20
   4  16  -1   44.40   13.80
  -3 -16   1   10.90   13.10
   3 -16  -1    9.20    9.40
   3  16  -1  -11.60   14.10
  -3  16   1   -5.40    9.30
   3  16  -1   15.40   12.90
  -3  16   1   18.00   13.60
  -2 -16   1   29.70   12.80
   2 -16  -1   25.20   10.20
   2  16  -1   41.30   13.40
  -2  16   1   39.10   13.40
   2  16  -1   17.30   14.70
  -1 -16   1  481.15   28.50
   1 -16  -1  387.76   32.00
   1  16  -1  453.25   28.90
  -1  16   1  435.06   27.40
  -1  16   1  441.76   33.10
   1  16  -1  385.46   33.10
   0 -16   1  919.41   36.90
   0 -16  -1  886.71   39.30
   0  16   1 1018.50   46.10
   0  16   1  919.81   38.50
   0  16  -1  910.61   44.10
   0  16  -1  840.42   53.79
  -1 -16  -1  104.89   15.90
   1 -16   1  108.39   14.60
  -1  16  -1  120.49   19.30
   1  16   1  148.99   22.30
   1  16   1  167.48   22.30
  -1  16  -1  109.09   17.30
  -2 -16  -1   16.00   12.70
   2 -16   1   16.20    9.10
  -2  16  -1   25.00   13.80
  -2  16  -1   12.90    9.80
   2  16   1   -3.70   12.70
   2  16   1   31.50   13.60
   3 -16   1   17.00    8.80
  -3 -16  -1   41.00   13.70
  -3  16  -1   17.80   14.70
  -3  16  -1   23.80   13.80
   3  16   1    4.30   14.50
   3  16   1   16.40   14.60
  -3  16  -1    0.80    9.40
  -4 -16  -1   99.39   19.10
   4 -16   1  132.59   15.10
  -4 -16  -1   95.39   19.60
   4  16   1   75.99   19.30
  -4  16  -1   93.29   18.40
  -4  16  -1  114.49   16.60
   4  16   1   72.69   19.60
  -4  16  -1   76.19   17.40
  -5 -16  -1  302.87   35.00
  -5 -16  -1  427.16   38.70
  -5  16  -1  339.17   34.40
  -5  16  -1  335.87   18.60
   5  16   1  338.47   34.80
  -5  16  -1  333.37   34.80
  -5  16  -1  368.56   19.20
   5  16   1  330.07   36.90
  -6 -16  -1   94.29   23.60
   6 -16   1  116.69   16.10
  -6 -16  -1  127.59   24.60
   6  16   1  165.58   21.30
   6  16   1   78.89   21.70
  -6  16  -1  114.79   15.90
  -6  16  -1   75.39   20.10
   6  16   1  112.09   24.70
  -6  16  -1  208.88   34.80
   5 -17  -1    8.80   11.70
  -5  17   1  -17.70   16.60
  -5  17   1   30.20   18.00
   5  17  -1    3.60   17.90
   5  17  -1   15.60   20.60
   4 -17  -1  167.78   22.10
  -4  17   1  153.58   24.30
  -4  17   1  143.79   21.70
  -4  17   1  190.28   24.50
   4  17  -1  125.19   23.60
   4  17  -1  132.69   23.00
   3 -17  -1  962.90   40.00
  -3 -17   1  975.70   47.00
  -3  17   1  997.80   49.10
   3  17  -1 1016.70   45.70
  -3  17   1  790.72   44.80
   3  17  -1 1018.10   52.69
  -2 -17   1  287.37   29.30
   2 -17  -1  325.27   26.20
  -2  17   1  351.66   33.10
   2  17  -1  251.47   34.60
  -2  17   1  323.87   26.90
   2  17  -1  280.67   30.00
  -1 -17   1   53.39   14.00
   1 -17  -1   35.90   12.10
  -1  17   1    5.80   12.60
   1  17  -1   32.10   13.10
  -1  17   1   79.29   16.80
   1  17  -1   57.29   18.00
   0 -17   1  130.29   21.70
   0 -17  -1  114.09   17.10
   0  17   1   88.19   19.10
   0  17   1   79.69   17.90
   0  17  -1   85.29   15.00
   0  17  -1   92.79   18.10
   1 -17   1   86.99   14.10
  -1 -17  -1   62.99   15.20
  -1  17  -1   66.99   17.30
   1  17   1   56.49   19.60
  -1  17  -1   52.19   16.80
   1  17   1   53.69   15.50
   2 -17   1  325.47   22.80
  -2 -17  -1  272.37   28.80
  -2  17  -1  308.47   33.80
   2  17   1  336.87   34.20
  -2  17  -1  302.77   25.00
   2  17   1  343.57   32.10
  -3 -17  -1  472.35   36.60
   3 -17   1  507.95   25.80
   3  17   1  471.65   36.60
  -3  17  -1  443.86   36.20
  -3  17  -1  458.75   39.00
   3  17   1  476.15   41.80
  -3  17  -1  409.76   25.40
   4 -17   1  178.78   17.90
  -4 -17  -1  156.18   23.50
  -4  17  -1  267.97   35.30
  -4  17  -1  184.78   25.20
   4  17   1  167.48   26.70
  -4  17  -1  191.38   20.60
   4  17   1  181.28   27.60
  -5 -17  -1  -11.40   20.80
  -5 -17  -1   13.20   20.30
  -5  17  -1   29.80   20.10
   5  17   1   26.40   21.10
  -5  17  -1   17.50    9.80
  -5  17  -1    8.50   19.90
   5  17   1    0.10   21.20
   4  18  -1  141.99   26.90
   3 -18  -1   -7.30   13.30
  -3  18   1   25.10   16.20
  -3  18   1   21.00   19.20
   3  18  -1    2.90   20.90
   3  18  -1   28.20   18.40
   2 -18  -1  106.39   17.20
  -2 -18   1   62.19   17.30
   2  18  -1   81.09   23.10
   2  18  -1   95.99   18.80
  -2  18   1   94.39   21.40
  -2  18   1   81.99   17.60
  -1 -18   1  250.47   28.90
   1 -18  -1  235.48   26.70
  -1  18   1  304.87   37.60
  -1  18   1  208.08   28.60
   1  18  -1  237.68   37.40
   1  18  -1  236.18   29.70
   0 -18   1  404.46   30.80
   0 -18  -1  430.86   32.90
   0  18  -1  419.66   31.10
   0  18   1  431.16   33.60
   0  18   1  403.26   39.60
   0  18  -1  454.25   41.60
   1 -18   1  199.78   25.60
  -1 -18  -1  249.28   30.30
   1  18   1  226.58   28.90
   1  18   1  207.28   27.30
  -1  18  -1  186.38   26.10
  -1  18  -1  268.07   36.40
  -2 -18  -1   22.80   17.50
   2 -18   1   14.10   12.60
  -2  18  -1   47.30   20.90
   2  18   1    4.30   16.40
   2  18   1   39.30   20.10
  -3 -18  -1   96.79   20.40
   3 -18   1   76.39   13.90
   3  18   1   64.49   20.40
  -3  18  -1   79.79   16.60
  -3  18  -1   50.39   19.40
  -3  18  -1   74.19   21.60
   3  18   1   91.09   25.30
  12   0  -2  280.07   32.50
  12   0  -2  288.97   26.00
  12   0  -2  249.38   34.80
 -12   0   2  315.87   38.30
 -12   0   2  327.27   24.80
  12   0  -2  289.77   28.10
 -11   0   2 1209.78   52.19
  11   0  -2 1075.09   42.20
  11   0  -2 1140.69   38.30
 -11   0   2 1110.39   36.40
  11   0  -2 1082.19   49.50
  11   0  -2 1096.59   41.80
  10   0  -2  115.99   18.20
 -10   0   2  145.69   22.00
  10   0  -2  118.49   16.70
 -10   0   2  131.89   14.30
  10   0  -2  113.09   15.40
   9   0  -2   15.60    6.90
   9   0  -2    6.90    7.50
  -9   0   2    1.10    8.20
  -9   0   2   17.20    6.40
   9   0  -2   16.20    9.80
   8   0  -2  425.06   21.80
   8   0  -2  447.26   18.80
   8   0  -2  391.16   20.70
   8   0  -2  438.56   25.10
  -8   0   2  403.66   17.40
  -8   0   2  444.66   25.50
   7   0  -2  592.94   19.80
   7   0  -2  576.94   23.40
  -7   0   2  533.35   25.30
   7   0  -2  585.64   23.60
   7   0  -2  531.75   25.50
  -7   0   2  552.04   18.70
   6   0  -2 4350.86   91.99
  -6   0   2 4419.86   92.29
   6   0  -2 4392.96   81.89
   6   0  -2 4484.15   89.09
  -6   0   2 4415.56   81.79
  -5   0   2 2776.72   53.49
  -5   0   2 2905.61   62.79
   5   0  -2 2777.02   62.29
   5   0  -2 2825.82   60.19
   5   0  -2 2884.31   53.79
   4   0  -2  149.19    6.60
   4   0  -2  143.69   10.20
  -4   0   2  145.39    6.20
   4   0  -2  147.19    9.80
  -4   0   2  131.49   10.10
   3   0  -2  340.77   13.50
  -3   0   2  369.36   14.00
   3   0  -2  369.46    8.60
  -3   0   2  362.66    8.40
   3   0  -2  373.56   13.70
  -2   0   2 5706.03  100.39
   2   0  -2 5762.22  100.39
   2   0  -2 5608.24  100.29
  -2   0   2 5744.53  100.39
   1   0  -2 2784.02   49.20
   1   0  -2 2854.91   52.29
  -1   0   2 2988.80   49.30
   0   0   2 9999.00  164.58
   0   0  -2 9665.73  165.08
   1   0   2 4935.01   84.09
  -1   0  -2 4855.41   87.09
   1   0   2 4923.71   87.09
  -1   0  -2 4958.70   84.19
  -1   0  -2 4839.52   87.09
   1   0   2 4793.02   86.99
   2   0   2  326.07   10.40
  -2   0  -2  302.97   12.60
  -2   0  -2  331.77   10.50
   2   0   2  302.47   12.80
   2   0   2  309.77   12.70
   3   0   2 2080.69   45.50
   3   0   2 1958.90   45.70
  -3   0  -2 1976.60   45.10
   3   0   2 2113.09   41.40
  -3   0  -2 2052.99   46.30
  -3   0  -2 2081.79   41.40
  -4   0  -2 2205.58   45.70
  -4   0  -2 2135.79   49.70
   4   0   2 2155.08   45.50
   4   0   2 2097.09   50.79
   4   0   2 2253.07   50.49
  -4   0  -2 2235.08   51.99
  -5   0  -2 2741.33   62.19
  -5   0  -2 2755.42   64.99
   5   0   2 2871.21   58.09
   5   0   2 2724.53   64.39
   5   0   2 2832.42   63.19
   6   0   2  750.82   24.10
   6   0   2  713.53   29.20
  -6   0  -2  722.13   27.20
  -6   0  -2  731.43   30.10
   6   0   2  752.92   28.30
   7   0   2  738.43   25.70
  -7   0  -2  747.93   33.20
   7   0   2  717.33   31.60
  -7   0  -2  728.73   28.90
   7   0   2  768.02   30.60
   8   0   2 2233.18   55.39
  -8   0  -2 2272.67   66.59
   8   0   2 2359.56   62.19
  -8   0  -2 2333.67   61.69
   8   0   2 2218.78   65.09
   9   0   2  865.01   31.50
  -9   0  -2  713.63   39.30
   9   0   2  788.72   35.90
  -9   0  -2  833.92   41.30
 -10   0  -2  282.77   32.80
  10   0   2  247.98   27.30
  10   0   2  293.77   21.80
  10   0   2  253.27   28.10
 -10   0  -2  217.88   23.40
 -11   0  -2  349.77   41.30
 -11   0  -2  336.27   29.70
  11   0   2  364.26   33.90
  11   0   2  290.47   35.80
  12  -1  -2   12.60   17.90
 -12  -1   2    2.00   11.10
  12  -1  -2    7.90   13.10
  12  -1  -2   16.00   13.80
 -12  -1   2    0.10   18.60
  12  -1  -2   29.90   13.00
  12   1  -2  -12.00   18.80
  12   1  -2    1.20   14.30
  12   1  -2   21.30   13.80
  12   1  -2    5.20   13.20
 -12   1   2   25.70   13.60
 -12   1   2   29.00   18.40
  11  -1  -2  -16.20    9.80
 -11  -1   2   23.20   16.00
 -11  -1   2   10.50    8.90
  11  -1  -2   14.70   11.20
  11  -1  -2    4.20    9.60
  11  -1  -2   13.40   15.10
  11   1  -2   -0.20   13.00
 -11   1   2    0.30   15.40
  11   1  -2    8.00    9.90
  11   1  -2   -7.90   10.70
  11   1  -2    3.00    9.50
 -11   1   2    0.60    8.60
 -10  -1   2   43.10   14.30
  10  -1  -2   25.30    9.30
 -10  -1   2   20.70    7.70
  10  -1  -2   40.80   10.00
  10  -1  -2   16.40    8.60
 -10   1   2   21.80    7.70
  10   1  -2   41.60   12.60
 -10   1   2   22.60   13.30
  10   1  -2   31.90   16.30
  10   1  -2   19.60    8.90
  10   1  -2   40.20    9.90
   9  -1  -2  129.49   18.20
  -9  -1   2  126.09   18.70
   9  -1  -2  126.69   13.60
  -9  -1   2  136.19   13.00
   9  -1  -2  118.49   14.20
   9  -1  -2  131.99   14.80
   9   1  -2  138.19   19.20
   9   1  -2  117.79   14.80
   9   1  -2  159.78   14.60
   9   1  -2  112.79   15.60
  -9   1   2  125.39   12.00
  -8  -1   2   26.70    6.20
   8  -1  -2   23.40    6.60
   8  -1  -2   30.70    7.00
   8  -1  -2   18.10    8.40
   8  -1  -2   35.00    8.00
  -8  -1   2   23.70    8.90
  -8   1   2    6.40    6.90
   8   1  -2   21.80    6.60
   8   1  -2   27.20    8.10
  -8   1   2   29.30    6.20
   8   1  -2   32.30    9.90
   8   1  -2   23.00    6.70
   7  -1  -2  260.17   18.30
   7  -1  -2  257.57   13.30
  -7  -1   2  252.87   18.00
  -7  -1   2  268.57   12.80
   7  -1  -2  257.27   15.80
  -7   1   2  249.78   17.70
   7   1  -2  276.47   18.20
   7   1  -2  212.28   14.90
  -7   1   2  241.58   12.10
   7   1  -2  259.37   13.60
  -6  -1   2  131.29   12.30
   6  -1  -2  134.59    8.90
  -6  -1   2  149.99    9.00
   6  -1  -2  158.68   11.60
   6  -1  -2  135.09   12.60
   6   1  -2  153.78    9.60
  -6   1   2  134.49    8.40
  -6   1   2  126.79   12.40
   6   1  -2  126.09   12.10
  -5  -1   2   90.99    9.90
   5  -1  -2   94.49   10.30
   5  -1  -2   97.49    6.70
  -5  -1   2  111.09    6.90
   5  -1  -2   94.39    9.10
   5   1  -2   97.89    7.00
  -5   1   2   98.29    6.50
   5   1  -2   91.29   10.10
  -5   1   2   92.59   10.00
   4  -1  -2  233.38   11.50
  -4  -1   2  222.38   12.40
  -4  -1   2  225.68    8.30
   4  -1  -2  227.78    8.00
   4  -1  -2  223.48   12.30
   4   1  -2  219.88   12.30
   4   1  -2  219.58    8.40
  -4   1   2  214.48    7.60
  -4   1   2  210.28   11.90
   3  -1  -2  144.49    9.00
   3  -1  -2  154.78    8.80
  -3  -1   2  155.18    5.90
   3   1  -2  158.18    6.00
  -3   1   2  155.28    8.70
   3   1  -2  161.58    9.30
  -3   1   2  154.68    5.10
   2  -1  -2   14.60    3.10
  -2  -1   2   19.20    3.60
   2  -1  -2   20.90    3.70
  -2   1   2   27.00    2.10
  -2   1   2   26.70    4.10
  -2   1   2   22.30    3.70
   2   1  -2   19.10    3.60
   2   1  -2   17.20    3.30
   1  -1  -2  300.47    7.80
   1  -1  -2  295.57    9.90
  -1  -1   2  289.67    9.50
   1   1  -2  295.07    8.10
   1   1  -2  301.87    9.80
  -1   1   2  306.47    8.00
   0  -1   2 2112.79   40.00
   0  -1  -2 2125.19   40.10
   0  -1  -2 2174.88   39.90
   0  -1   2 2103.89   40.40
   0  -1  -2 2105.39   39.90
   0  -1   2 2058.09   38.10
   0   1  -2 2130.89   40.10
   0   1  -2 2154.48   38.30
   0   1   2 2144.79   40.00
   0   1   2 2105.79   39.70
   0   1   2 2080.09   40.00
   1  -1   2  108.19    7.30
  -1  -1  -2  119.79    6.60
   1  -1   2  100.39    7.00
  -1  -1  -2  112.19    7.10
  -1  -1  -2  101.99    7.10
   1  -1   2  100.19    4.40
   1   1   2  106.09    7.30
  -1   1  -2  110.19    7.20
   1   1   2  105.99    6.40
   1   1   2  108.49    6.80
  -1   1  -2  102.39    4.60
  -2  -1  -2   95.49    8.00
  -2  -1  -2   93.39    8.00
   2  -1   2   88.59    7.60
   2  -1   2   96.49    8.10
  -2  -1  -2   86.29    6.60
   2  -1   2  100.29    5.00
  -2   1  -2  102.29    8.20
   2   1   2   95.39    6.80
   2   1   2   94.29    7.60
   2   1   2   98.29    8.20
  -2   1  -2   95.39    5.10
  -2   1  -2   96.19    7.80
  -3  -1  -2  657.03   21.80
  -3  -1  -2  692.23   19.60
   3  -1   2  651.33   21.30
  -3  -1  -2  651.03   21.30
   3  -1   2  684.23   16.70
   3   1   2  669.23   19.20
  -3   1  -2  662.43   21.20
  -3   1  -2  673.53   16.70
   3   1   2  650.83   21.60
   3   1   2  671.93   21.50
   4  -1   2  251.17   14.30
  -4  -1  -2  259.47   15.20
  -4  -1  -2  248.28   13.90
  -4  -1  -2  251.77   12.30
   4  -1   2  257.37   10.50
   4   1   2  265.47   14.90
   4   1   2  258.97   12.20
   4   1   2  252.67   14.20
  -4   1  -2  254.27   14.10
  -4   1  -2  267.57   15.50
   5  -1   2   86.49   10.50
  -5  -1  -2   65.29   10.40
   5  -1   2   76.09   11.10
   5  -1   2   74.99    7.10
  -5  -1  -2   67.39    8.80
  -5  -1  -2   74.59    9.50
   5   1   2   65.99   10.00
   5   1   2   89.99    8.60
  -5   1  -2   76.59   11.40
   5   1   2   62.49   10.00
  -5   1  -2   78.09    9.70
  -6  -1  -2   25.60    7.50
  -6  -1  -2    2.30    4.80
   6  -1   2   14.30    6.60
   6  -1   2   10.40    4.00
   6  -1   2    5.10    6.20
   6   1   2    7.90    5.90
  -6   1  -2   23.20    6.70
   6   1   2   11.30    6.50
  -6   1  -2   14.80    7.90
   6   1   2   12.30    5.10
   7  -1   2   56.49    8.80
   7  -1   2   36.90    9.40
  -7  -1  -2   43.20   10.40
   7  -1   2   59.99   11.70
  -7  -1  -2   49.90    9.10
  -7   1  -2   48.80   11.50
   7   1   2   57.89   11.00
   7   1   2   57.69    8.90
   7   1   2   57.09   11.60
  -7   1  -2   55.29    9.80
  -8  -1  -2   46.50   12.10
   8  -1   2   75.79   13.20
  -8  -1  -2   66.19   11.30
   8  -1   2   56.79   11.80
   8  -1   2   65.49   10.80
   8   1   2   58.59   12.40
  -8   1  -2   50.19    9.70
   8   1   2   79.19   12.70
  -8   1  -2   53.39   12.20
   8   1   2   48.50   12.00
  -9  -1  -2    9.50   12.90
  -9  -1  -2    0.90    8.60
   9  -1   2   26.30    8.30
   9  -1   2   24.30   11.70
   9  -1   2   38.20    8.50
  -9   1  -2    2.10   10.10
   9   1   2   24.10   12.10
  -9   1  -2   13.80   11.70
  10  -1   2  152.38   26.10
 -10  -1  -2  148.99   18.50
 -10  -1  -2  182.08   29.50
  10  -1   2  199.18   18.80
  10  -1   2  201.28   18.10
  10  -1   2  149.49   25.50
 -10   1  -2  186.08   22.20
 -10   1  -2  173.88   29.40
  10   1   2  209.38   27.90
  10   1   2  251.37   29.00
  10   1   2  152.08   22.10
  11  -1   2   -1.30   18.30
 -11  -1  -2   32.90   20.40
  11  -1   2   -4.90   12.30
 -11  -1  -2   -8.80   14.40
  11  -1   2   12.60   10.90
  11  -1   2    6.60   16.60
  11   1   2   28.40   18.40
  11   1   2   17.30   12.30
  11   1   2  -18.20   15.50
 -11   1  -2   20.70   13.80
 -11   1  -2   17.50   19.00
 -12  -2   2  562.04   29.10
  12  -2  -2  564.54   42.30
 -12  -2   2  621.94   46.30
  12  -2  -2  550.24   32.30
  12  -2  -2  547.85   32.70
  12   2  -2  634.34   37.20
 -12   2   2  667.73   35.70
  12   2  -2  503.05   44.20
 -12   2   2  562.24   46.30
  12   2  -2  558.24   37.40
  12   2  -2  589.24   32.90
  11  -2  -2  635.74   32.10
 -11  -2   2  672.13   29.00
 -11  -2   2  746.23   42.50
  11  -2  -2  659.43   39.40
  11  -2  -2  692.43   39.90
  11  -2  -2  723.63   30.80
  11   2  -2  669.83   31.30
  11   2  -2  616.34   39.40
  11   2  -2  685.73   36.00
 -11   2   2  626.24   27.20
 -11   2   2  744.13   43.40
  11   2  -2  687.23   35.40
  10  -2  -2  761.92   31.00
  10  -2  -2  763.22   29.20
 -10  -2   2  772.22   38.90
  10  -2  -2  798.52   32.20
 -10  -2   2  749.73   28.20
  10   2  -2  708.73   33.70
 -10   2   2  754.12   38.70
  10   2  -2  699.73   46.40
  10   2  -2  711.03   33.00
 -10   2   2  708.03   26.80
  10   2  -2  765.02   30.30
   9  -2  -2  186.68   16.00
  -9  -2   2  179.98   14.00
  -9  -2   2  187.88   20.70
   9  -2  -2  197.78   15.40
   9  -2  -2  177.98   19.90
   9  -2  -2  199.08   16.40
   9   2  -2  186.68   20.40
  -9   2   2  178.28   20.20
   9   2  -2  187.88   15.80
   9   2  -2  165.48   17.00
  -9   2   2  197.28   13.80
   9   2  -2  186.38   17.50
  -8  -2   2   48.30    7.50
  -8  -2   2   73.39   12.80
   8  -2  -2   53.09    8.20
   8  -2  -2   66.39   11.00
   8  -2  -2   44.10   10.60
  -8   2   2   40.20    6.80
   8   2  -2   52.29    8.60
   8   2  -2   55.49   11.30
   8   2  -2   52.59    9.50
  -8   2   2   54.69   10.90
  -7  -2   2  227.38   17.20
   7  -2  -2  219.98   12.70
  -7  -2   2  213.88   12.20
   7  -2  -2  210.68   16.50
   7  -2  -2  233.28   14.50
  -7   2   2  219.08   11.60
   7   2  -2  218.18   15.40
  -7   2   2  219.38   16.50
   7   2  -2  225.08   13.00
   7   2  -2  236.98   17.50
  -6  -2   2 2796.12   57.29
  -6  -2   2 2881.41   66.09
   6  -2  -2 2790.52   65.19
   6  -2  -2 2918.21   61.49
   6  -2  -2 2901.21   56.69
   6   2  -2 2849.11   57.69
  -6   2   2 2818.52   65.09
   6   2  -2 2713.13   63.79
   6   2  -2 2795.12   65.69
  -6   2   2 2809.62   56.09
  -5  -2   2 3123.89   61.29
   5  -2  -2 3217.78   65.29
   5  -2  -2 3292.37   60.59
   5  -2  -2 3125.89   68.29
  -5  -2   2 3196.58   68.99
  -5   2   2 3241.48   68.69
   5   2  -2 3143.79   68.99
   5   2  -2 3163.28   68.29
   5   2  -2 3338.77   61.89
  -5   2   2 3199.98   60.29
   4  -2  -2  315.97   13.20
   4  -2  -2  307.27   14.30
  -4  -2   2  303.87   14.50
  -4  -2   2  298.07   10.70
  -4   2   2  310.77   10.00
  -4   2   2  298.17   12.90
   4   2  -2  310.17   14.60
  -4   2   2  319.47   14.50
   4   2  -2  306.37   11.00
  -3  -2   2   40.40    4.30
   3  -2  -2   41.70    5.70
  -3  -2   2   31.40    5.30
   3  -2  -2   34.90    6.00
  -3   2   2   39.00    5.40
   3   2  -2   36.90    4.40
   3   2  -2   42.80    6.20
  -3   2   2   42.40    3.70
  -3   2   2   41.20    6.20
   2  -2  -2  847.82   20.50
   2  -2  -2  842.82   20.90
  -2  -2   2  862.91   21.50
   2   2  -2  857.51   18.70
  -2   2   2  818.12   20.70
   2   2  -2  852.91   21.30
  -2   2   2  869.71   17.80
  -2   2   2  860.81   20.60
  -1   2   2 8296.17  142.59
  -1   2   2 8409.26  140.39
   0  -2   2 4757.42   84.49
   0  -2   2 4762.02   85.09
   0  -2  -2 4749.22   84.69
   0  -2  -2 4758.42   85.19
   0  -2  -2 4888.01   83.19
   0   2   2 4858.91   84.89
   0   2   2 4759.82   85.19
   0   2  -2 4907.81   81.99
   0   2  -2 4835.22   84.49
   0   2   2 4768.32   83.09
   0   2  -2 4828.62   85.09
  -1  -2  -2 2586.84   49.90
   1  -2   2 2512.25   43.50
  -1  -2  -2 2656.53   49.20
   1  -2   2 2577.84   49.80
  -1  -2  -2 2593.04   50.59
  -1   2  -2 2524.45   50.39
  -1   2  -2 2510.55   43.40
   1   2   2 2493.25   49.60
   1   2   2 2618.04   50.59
   1   2   2 2525.55   48.90
  -1   2  -2 2624.84   49.99
  -2  -2  -2  887.51   23.40
   2  -2   2  882.01   23.90
  -2  -2  -2  863.61   23.00
   2  -2   2  887.31   16.60
  -2  -2  -2  849.61   23.80
   2  -2   2  896.01   24.10
  -2   2  -2  890.01   24.00
   2   2   2  897.71   24.30
   2   2   2  845.92   23.10
   2   2   2  857.21   22.90
  -2   2  -2  901.31   16.70
  -2   2  -2  870.81   23.80
   3  -2   2 2786.52   50.59
  -3  -2  -2 2805.92   57.59
  -3  -2  -2 2865.11   59.69
   3  -2   2 2919.51   59.69
  -3  -2  -2 2845.92   59.49
   3  -2   2 2750.72   59.49
  -3   2  -2 2845.32   59.39
  -3   2  -2 2927.61   60.29
   3   2   2 2841.52   59.49
   3   2   2 2834.72   57.79
   3   2   2 2883.01   59.69
   4  -2   2 2148.19   42.70
  -4  -2  -2 2185.38   51.79
  -4  -2  -2 2276.37   49.60
   4  -2   2 2262.17   51.49
  -4  -2  -2 2192.08   51.09
   4  -2   2 2152.88   51.69
   4   2   2 2275.17   49.60
   4   2   2 2187.78   51.69
  -4   2  -2 2272.57   52.79
   4   2   2 2277.77   51.79
  -4   2  -2 2154.08   50.69
  -5  -2  -2 2209.98   54.79
  -5  -2  -2 2246.18   53.49
  -5  -2  -2 2284.97   51.89
   5  -2   2 2144.39   54.69
   5  -2   2 2250.77   45.10
   5  -2   2 2164.28   53.09
  -5   2  -2 2141.59   54.79
   5   2   2 2260.77   51.49
   5   2   2 2163.68   54.49
   5   2   2 2272.57   53.79
  -5   2  -2 2177.58   52.79
  -6  -2  -2  776.32   30.60
   6  -2   2  776.72   22.10
   6  -2   2  744.83   28.30
   6  -2   2  716.43   29.50
  -6  -2  -2  719.33   27.40
   6   2   2  784.92   28.80
   6   2   2  727.43   26.00
  -6   2  -2  750.82   30.50
  -6   2  -2  693.83   27.00
   6   2   2  732.13   29.70
   7  -2   2   50.69    8.00
  -7  -2  -2   32.00    8.90
  -7  -2  -2   29.20    7.50
   7  -2   2   29.90    8.40
   7  -2   2   10.70    7.00
  -7   2  -2   31.80    8.40
   7   2   2   32.70    8.60
  -7   2  -2   30.70   10.40
   7   2   2   39.50    8.80
   7   2   2   25.50    8.80
   8  -2   2  436.46   27.60
   8  -2   2  437.16   25.30
   8  -2   2  430.06   18.90
  -8  -2  -2  440.36   28.60
  -8  -2  -2  452.15   24.60
   8  -2   2  469.35   19.70
   8   2   2  471.05   26.40
   8   2   2  456.55   22.90
   8   2   2  397.56   26.40
  -8   2  -2  440.06   30.00
  -8   2  -2  450.15   23.90
  -9  -2  -2  587.54   35.60
   9  -2   2  593.04   23.90
   9  -2   2  564.24   32.20
  -9  -2  -2  510.95   28.20
   9  -2   2  579.14   23.50
  -9   2  -2  599.84   37.00
  -9   2  -2  488.35   29.60
   9   2   2  630.44   28.60
  10  -2   2 1153.28   36.70
  10  -2   2 1146.39   46.30
 -10  -2  -2 1126.59   44.20
  10  -2   2 1149.78   35.90
  10  -2   2 1093.39   50.19
 -10  -2  -2 1104.49   51.49
 -10   2  -2 1114.89   51.89
 -10   2  -2 1080.49   42.20
  10   2   2 1095.99   41.10
  10   2   2 1081.09   49.50
  10   2   2 1115.09   47.40
  11  -2   2   26.30   16.70
  11  -2   2  -23.60   17.50
  11  -2   2   23.70   11.10
 -11  -2  -2   40.50   20.10
 -11  -2  -2   28.50   14.50
  11   2   2    5.20   17.90
  11   2   2   23.80   17.90
 -11   2  -2   21.50   14.30
 -11   2  -2    9.60   20.90
  11   2   2   10.50   13.10
 -12  -3   2  130.79   17.00
  12  -3  -2  158.28   24.10
 -12  -3   2  126.39   23.80
  12  -3  -2  162.08   23.80
  12  -3  -2  155.58   21.90
  12   3  -2  120.89   25.80
  12   3  -2  135.19   21.30
 -12   3   2  117.89   15.20
  12   3  -2  178.78   27.50
 -12   3   2  172.88   26.40
  12   3  -2  169.88   29.00
  11  -3  -2    1.50   10.10
  11  -3  -2    1.40   10.40
  11  -3  -2  -24.70   13.00
 -11  -3   2   15.80   15.40
  11   3  -2  -18.90   11.20
  11   3  -2   -4.50   11.40
 -11   3   2    7.40   14.90
  11   3  -2  -12.50   13.10
  11   3  -2  -12.10   11.80
 -11   3   2   -2.80    8.30
 -10  -3   2   21.50    8.20
 -10  -3   2   25.20   13.20
  10  -3  -2   40.10    9.60
 -10   3   2   31.80    7.80
  10   3  -2   40.60   10.50
  10   3  -2   36.60   10.90
  10   3  -2   21.00   12.70
 -10   3   2   25.60   12.20
  -9  -3   2   41.10   12.40
   9  -3  -2   33.80   11.10
   9  -3  -2   42.30    8.30
   9  -3  -2   39.90    8.60
   9  -3  -2   42.80    8.70
  -9  -3   2   36.30    8.00
   9   3  -2   26.50    8.50
  -9   3   2   48.70   11.60
  -9   3   2   33.30    7.60
   9   3  -2   44.70   17.00
   9   3  -2   35.50   11.30
   8  -3  -2   79.29   11.10
  -8  -3   2   53.79   11.10
   8  -3  -2   90.99   11.60
   8  -3  -2   62.99   11.90
  -8  -3   2   90.09   10.20
  -8   3   2   55.59   10.90
   8   3  -2   87.39   17.40
  -8   3   2   73.79    9.30
   8   3  -2   49.99   10.90
   8   3  -2   64.49    9.60
  -7  -3   2  324.67   20.10
   7  -3  -2  308.27   19.50
  -7  -3   2  290.17   14.40
   7  -3  -2  303.97   14.90
   7  -3  -2  305.97   16.10
   7   3  -2  296.07   19.80
  -7   3   2  283.87   19.20
  -7   3   2  305.77   14.00
   7   3  -2  316.77   18.60
   7   3  -2  313.07   15.70
   6  -3  -2  185.38   12.20
  -6  -3   2  201.58   11.20
   6  -3  -2  200.48   14.90
  -6  -3   2  173.88   14.40
   6   3  -2  184.18   13.80
  -6   3   2  188.48   14.30
  -6   3   2  203.28   10.40
   6   3  -2  198.18   11.90
   6   3  -2  187.08   14.40
  -5  -3   2    3.90    3.90
   5  -3  -2    1.30    3.30
   5  -3  -2    5.70    4.20
  -5  -3   2   -2.00    2.90
   5   3  -2    5.90    4.70
  -5   3   2   -2.10    2.60
   5   3  -2    0.00    3.60
   5   3  -2    6.50    3.90
  -5   3   2    4.30    4.60
   4  -3  -2 1380.36   32.50
  -4  -3   2 1351.96   34.90
  -4  -3   2 1385.86   30.90
   4  -3  -2 1334.67   34.00
   4   3  -2 1405.66   31.00
  -4   3   2 1361.26   29.40
   4   3  -2 1342.57   34.80
  -4   3   2 1369.16   32.60
   4   3  -2 1302.97   35.10
  -4   3   2 1389.06   34.20
  -3  -3   2 1555.04   32.60
   3  -3  -2 1542.55   34.30
  -3  -3   2 1573.44   35.60
   3  -3  -2 1530.55   33.90
   3   3  -2 1475.05   32.30
  -3   3   2 1512.75   33.70
   3   3  -2 1496.15   36.20
  -3   3   2 1526.95   34.20
   3   3  -2 1517.45   35.20
  -2  -3   2    4.80    3.00
   2  -3  -2    4.70    2.50
   2  -3  -2    3.70    2.70
  -2   3   2    3.90    2.50
  -2   3   2    3.60    2.30
  -2   3   2    3.10    2.50
   2   3  -2    4.60    2.80
   2   3  -2    2.00    2.30
   1  -3  -2  179.88    8.00
   1  -3  -2  179.78    6.90
   1  -3  -2  178.98    8.90
  -1   3   2  195.98    8.40
   0  -3  -2   12.50    3.30
   0  -3  -2   15.50    2.70
   0  -3   2   15.20    3.10
   0  -3  -2   11.70    3.30
   0   3  -2   13.70    3.10
   0   3   2   18.70    2.70
   0   3  -2   14.20    3.60
   0   3   2   13.60    3.40
   0   3   2   11.20    3.20
  -1  -3  -2   80.39    7.30
  -1  -3  -2   97.89    6.40
   1  -3   2   91.99    7.40
  -1  -3  -2   90.29    7.50
   1  -3   2   90.79    6.90
   1   3   2   88.59    6.10
   1   3   2   86.09    7.80
  -1   3  -2   82.59    6.70
  -1   3  -2   91.59    7.30
   1   3   2   88.09    7.30
  -2  -3  -2    2.90    3.20
  -2  -3  -2    3.90    3.00
   2  -3   2    0.60    3.00
  -2  -3  -2   -2.30    2.70
   2  -3   2    3.90    3.10
   2   3   2    1.10    2.90
  -2   3  -2    1.70    3.20
   2   3   2   -0.20    3.00
  -2   3  -2    3.80    2.80
   2   3   2    2.20    3.40
  -3  -3  -2  367.36   15.70
   3  -3   2  365.96   16.10
   3  -3   2  332.67   15.30
  -3  -3  -2  357.46   15.90
  -3  -3  -2  347.97   15.10
  -3   3  -2  368.36   15.80
   3   3   2  331.27   14.90
   3   3   2  370.26   16.50
   3   3   2  354.56   15.30
  -3   3  -2  365.76   16.00
  -4  -3  -2    1.70    3.90
   4  -3   2    0.40    4.30
   4  -3   2    1.70    2.10
  -4  -3  -2    1.20    4.20
   4  -3   2    3.60    2.10
  -4  -3  -2    2.40    3.90
   4  -3   2    1.80    4.20
  -4   3  -2   -0.40    3.80
   4   3   2   -1.60    3.70
   4   3   2   -3.80    3.80
   4   3   2    3.10    3.90
  -4   3  -2    4.00    4.50
   5  -3   2  399.66   19.80
   5  -3   2  392.76   12.60
   5  -3   2  411.96   20.10
  -5  -3  -2  363.46   18.00
   5  -3   2  402.96   12.50
  -5  -3  -2  395.16   20.00
  -5  -3  -2  351.86   18.50
   5   3   2  395.26   19.50
   5   3   2  395.06   19.70
  -5   3  -2  385.26   20.10
  -5   3  -2  385.16   18.70
   5   3   2  391.46   18.10
  -6  -3  -2   -3.30    5.10
  -6  -3  -2    1.70    5.80
   6  -3   2    9.90    3.30
   6  -3   2   11.70    3.50
   6  -3   2    7.60    6.10
  -6  -3  -2    3.80    6.50
   6  -3   2    5.40    6.50
  -6   3  -2    6.30    5.50
   6   3   2   13.40    6.30
  -6   3  -2    8.60    6.10
   6   3   2   -1.60    5.80
   6   3   2   15.90    5.80
   7  -3   2  187.38   11.70
  -7  -3  -2  196.98   19.40
   7  -3   2  200.58   11.20
  -7  -3  -2  204.38   17.00
   7  -3   2  180.38   17.40
   7  -3   2  221.48   19.00
  -7   3  -2  186.08   16.50
   7   3   2  196.68   17.60
   7   3   2  201.18   15.80
   7   3   2  214.48   18.50
  -7   3  -2  226.38   21.00
  -8  -3  -2   11.80    8.40
   8  -3   2    5.20    5.30
   8  -3   2   -4.80    8.30
  -8  -3  -2   -1.10   10.10
   8  -3   2   -9.40    8.90
   8  -3   2   -5.10    4.90
  -8   3  -2   -2.50    7.10
  -8   3  -2    4.70   10.10
   8   3   2    3.80    8.20
   8   3   2   10.90    9.20
   8   3   2   -3.10    8.00
  -9  -3  -2   -7.60   12.10
   9  -3   2  -10.20   14.00
  -9  -3  -2   -1.90    8.70
   9  -3   2   12.40    6.70
   9  -3   2    2.90    6.20
   9   3   2   15.40   11.80
  -9   3  -2   -9.90    8.70
  -9   3  -2    7.20   13.20
  10  -3   2   98.19   14.60
  10  -3   2  130.69   15.60
 -10  -3  -2  105.59   20.70
 -10  -3  -2  113.29   16.80
  10  -3   2   60.59   16.20
 -10   3  -2   99.99   15.50
 -10   3  -2   97.49   22.80
  10   3   2  114.89   19.40
  10   3   2   81.59   17.30
  10   3   2  126.29   21.10
  11  -3   2    8.50   18.10
 -11  -3  -2    6.70   15.90
 -11  -3  -2   20.80   19.40
  11  -3   2   42.80   19.30
  11  -3   2   -1.90   11.10
  11  -3   2   15.40    9.80
  11   3   2   29.80   14.40
  11   3   2   -6.90   16.50
  11   3   2    1.90   17.30
 -11   3  -2  -17.10   14.10
 -11   3  -2   25.00   21.30
  12  -4  -2  595.44   32.60
  12  -4  -2  603.44   44.60
 -12  -4   2  595.44   32.10
  12  -4  -2  638.84   31.20
  12   4  -2  615.34   43.30
 -12   4   2  545.15   28.50
  12   4  -2  655.13   41.50
  12   4  -2  645.74   45.00
  12   4  -2  499.05   39.40
 -12   4   2  765.12   51.09
  11  -4  -2  465.75   25.00
  11  -4  -2  395.96   33.50
  11  -4  -2  391.96   25.30
 -11  -4   2  424.16   24.70
 -11  -4   2  418.86   35.80
  11   4  -2  393.56   34.30
  11   4  -2  410.86   30.60
  11   4  -2  381.36   29.50
 -11   4   2  400.26   22.40
  11   4  -2  417.16   28.60
 -11   4   2  399.46   35.40
  10  -4  -2 1141.89   37.60
 -10  -4   2 1110.29   47.20
  10  -4  -2 1081.49   37.00
 -10  -4   2 1035.70   36.20
  10   4  -2 1164.38   47.10
  10   4  -2 1091.29   37.80
  10   4  -2 1110.09   43.70
 -10   4   2 1133.79   47.10
 -10   4   2 1082.49   34.70
   9  -4  -2  914.51   31.10
   9  -4  -2  884.31   37.50
  -9  -4   2  829.82   30.30
  -9  -4   2  922.21   39.30
   9   4  -2  845.62   36.00
  -9   4   2  860.41   28.90
  -9   4   2  865.91   38.10
   9   4  -2  869.71   38.70
   9   4  -2  889.01   31.90
  -8  -4   2   24.70    9.10
   8  -4  -2   24.40    8.50
  -8  -4   2   10.40    5.90
   8  -4  -2   22.90    6.20
   8   4  -2   20.20    7.50
   8   4  -2   27.80    8.70
  -8   4   2   20.00    8.60
  -8   4   2   17.90    6.10
   8   4  -2   18.90    7.50
  -7  -4   2  344.87   16.40
  -7  -4   2  309.57   20.10
   7  -4  -2  319.37   16.00
   7  -4  -2  309.27   19.20
   7   4  -2  332.17   19.70
   7   4  -2  298.07   16.40
  -7   4   2  303.27   19.60
   7   4  -2  332.47   20.30
  -7   4   2  309.87   14.50
   6  -4  -2 1458.45   41.50
   6  -4  -2 1484.45   37.40
  -6  -4   2 1442.36   36.90
  -6  -4   2 1534.05   43.00
   6   4  -2 1496.95   43.00
  -6   4   2 1539.75   36.00
   6   4  -2 1491.45   42.60
  -6   4   2 1432.56   41.40
   6   4  -2 1485.75   37.30
  -5  -4   2 1208.98   35.00
   5  -4  -2 1248.18   31.60
   5  -4  -2 1229.28   34.30
  -5  -4   2 1270.07   31.60
   5   4  -2 1255.37   31.70
   5   4  -2 1213.28   36.00
  -5   4   2 1230.08   31.60
   5   4  -2 1183.48   34.80
  -5   4   2 1247.28   34.70
  -5   4   2 1246.58   29.90
  -4  -4   2  819.82   22.90
   4  -4  -2  837.52   23.20
  -4  -4   2  845.12   25.60
   4  -4  -2  788.52   24.00
   4   4  -2  840.82   26.70
   4   4  -2  841.82   23.20
  -4   4   2  791.52   22.80
  -4   4   2  826.92   21.70
  -4   4   2  810.42   24.30
   4   4  -2  815.72   25.10
   3  -4  -2 2081.39   42.90
  -3  -4   2 2007.60   43.80
   3  -4  -2 1987.90   42.10
  -3  -4   2 2010.50   42.50
  -3   4   2 2051.69   42.30
   3   4  -2 1955.90   43.40
   3   4  -2 1936.41   45.40
   3   4  -2 2050.49   42.70
  -3   4   2 2064.79   41.40
  -3   4   2 2016.50   42.60
   2  -4  -2 5281.17   94.19
   2  -4  -2 5507.35   97.59
   2   4  -2 5364.16   97.39
  -2   4   2 5362.16   97.29
   2   4  -2 5352.16   98.99
  -2   4   2 5432.46   94.39
   2   4  -2 5496.85   96.79
  -2   4   2 5405.26   96.29
   1  -4  -2 3973.40   74.29
   1  -4  -2 3989.30   68.69
   1  -4  -2 3923.11   73.49
  -1   4   2 3911.41   74.09
   1   4  -2 3908.81   74.09
  -1   4   2 4122.49   73.99
   1   4  -2 3971.10   73.19
   0  -4  -2 2567.84   45.40
   0  -4   2 2504.75   48.10
   0  -4  -2 2447.66   50.59
   0  -4  -2 2533.85   51.09
   0   4  -2 2566.44   48.00
   0   4   2 2552.94   51.09
   0   4   2 2501.95   45.20
   0   4  -2 2501.85   46.70
   0   4   2 2482.65   51.09
  -1  -4  -2   24.10    4.60
  -1  -4  -2   21.90    4.30
  -1  -4  -2   30.70    4.60
   1  -4   2   26.00    4.40
  -1   4  -2   21.80    4.70
   1   4   2   19.40    4.10
   1   4   2   20.40    4.30
  -1   4  -2   27.20    2.70
  -1   4  -2   21.80    3.80
   1   4   2   29.60    4.40
   2  -4   2  226.78   11.50
  -2  -4  -2  217.68   10.60
  -2  -4  -2  212.88   12.00
  -2  -4  -2  219.28   12.10
   2  -4   2  230.38   12.40
  -2   4  -2  223.18   12.30
   2   4   2  218.58   10.60
   2   4   2  233.68   12.30
  -2   4  -2  242.08   11.80
   2   4   2  225.88   12.90
   3  -4   2 1409.96   36.50
  -3  -4  -2 1397.96   34.60
   3  -4   2 1363.16   35.10
  -3  -4  -2 1350.66   36.10
  -3   4  -2 1363.76   35.90
   3   4   2 1353.36   35.70
  -3   4  -2 1398.56   35.50
   3   4   2 1390.96   36.50
   3   4   2 1354.46   34.30
  -4  -4  -2 2723.73   61.69
   4  -4   2 2652.73   60.69
  -4  -4  -2 2693.53   60.39
  -4  -4  -2 2741.13   61.29
   4  -4   2 2891.81   62.39
   4   4   2 2686.93   60.39
   4   4   2 2826.32   62.39
   4   4   2 2700.53   60.79
  -4   4  -2 2671.23   60.89
  -4   4  -2 2746.93   61.59
  -5  -4  -2 1624.74   44.30
   5  -4   2 1654.13   32.00
  -5  -4  -2 1658.13   45.00
   5  -4   2 1545.65   31.60
   5  -4   2 1641.14   44.50
   5  -4   2 1619.84   45.00
  -5  -4  -2 1647.44   44.70
   5   4   2 1637.84   44.00
  -5   4  -2 1597.94   43.70
   5   4   2 1654.73   44.70
   5   4   2 1654.63   44.90
  -5   4  -2 1662.93   45.60
   6  -4   2  410.06   22.50
  -6  -4  -2  454.95   22.10
   6  -4   2  429.66   22.00
  -6  -4  -2  435.86   22.30
   6  -4   2  419.86   13.40
  -6  -4  -2  460.55   23.80
   6  -4   2  420.16   13.60
   6   4   2  429.26   22.50
   6   4   2  468.55   22.00
   6   4   2  439.66   22.40
  -6   4  -2  428.16   21.00
  -6   4  -2  426.36   23.60
   7  -4   2   27.40    4.90
  -7  -4  -2   36.60   10.90
   7  -4   2   24.20    8.40
   7  -4   2   26.60    4.70
   7  -4   2   15.80    8.20
  -7   4  -2   22.20   10.10
   7   4   2   22.00    9.10
   7   4   2   18.90    8.50
  -7   4  -2   17.90    7.00
   7   4   2   46.50    8.90
   8  -4   2   25.90    5.50
  -8  -4  -2   12.00   11.00
  -8  -4  -2   27.70    9.60
   8  -4   2   21.40    5.70
   8  -4   2   15.70   10.00
   8  -4   2   24.90   10.90
   8   4   2   23.50    9.30
   8   4   2   21.00    8.00
  -8   4  -2   20.70   11.70
  -8   4  -2   21.30    8.60
   8   4   2   20.70    9.40
   9  -4   2  810.82   25.60
   9  -4   2  833.42   43.70
  -9  -4  -2  859.21   36.80
  -9  -4  -2  817.62   41.00
   9  -4   2  852.01   25.60
   9  -4   2  797.72   45.10
   9   4   2  838.62   52.09
   9   4   2  778.52   37.40
   9   4   2  833.82   35.40
  -9   4  -2  843.72   42.70
  -9   4  -2  837.62   35.10
  10  -4   2 1069.49   30.20
 -10  -4  -2 1009.00   48.70
  10  -4   2 1018.60   47.70
  10  -4   2 1069.79   46.20
  10  -4   2  987.50   30.80
 -10  -4  -2  948.41   64.49
  10   4   2  937.41   47.00
  10   4   2  967.70   41.60
 -10   4  -2 1033.60   42.70
 -10   4  -2  933.21   49.99
  10   4   2 1136.19   47.40
  11  -4   2  152.48   17.50
 -11  -4  -2  158.88   26.80
  11  -4   2  161.98   17.40
  11  -4   2  156.98   23.50
 -11  -4  -2  204.38   28.30
  11  -4   2  115.99   22.50
  11   4   2  107.79   22.70
  11   4   2  189.28   27.40
 -11   4  -2  137.19   25.10
  11   4   2  244.28   36.60
 -11   4  -2  211.48   27.40
  12  -5  -2   59.29   13.80
 -12  -5   2   46.50   14.00
  12  -5  -2    6.30   18.00
 -12  -5   2   70.89   21.90
 -12   5   2   56.79   12.70
  12   5  -2   63.29   20.70
  12   5  -2   84.59   20.80
  12   5  -2   89.09   20.00
  12   5  -2   24.10   21.90
 -12   5   2   18.30   22.40
  11  -5  -2   22.60   10.10
  11  -5  -2   11.70   14.70
 -11  -5   2   29.90   15.80
 -11  -5   2   16.40   10.50
  11  -5  -2  -13.60    9.90
  11   5  -2    5.20   12.20
 -11   5   2    9.10   15.50
 -11   5   2   12.20   11.00
  11   5  -2  -14.60   14.30
 -10  -5   2   34.50   13.00
  10  -5  -2   27.60   18.60
  10  -5  -2    8.80    8.30
  10  -5  -2   22.20    8.90
 -10   5   2   20.40   13.00
  10   5  -2   48.60   13.60
  10   5  -2   -0.80   19.10
 -10   5   2   24.20    8.40
  10   5  -2    9.50    9.80
   9  -5  -2  438.66   27.30
   9  -5  -2  461.35   21.80
  -9  -5   2  441.46   22.40
  -9  -5   2  403.16   28.30
  -9   5   2  454.65   21.30
   9   5  -2  459.15   24.20
  -9   5   2  415.16   28.50
   9   5  -2  456.45   26.80
   9   5  -2  400.66   27.00
   8  -5  -2   81.79   13.30
  -8  -5   2   64.89    9.50
   8  -5  -2   90.29   11.30
  -8  -5   2   64.29   12.60
   8   5  -2   65.59   12.20
  -8   5   2   69.49   11.80
   8   5  -2   75.49   12.80
  -8   5   2   84.99   10.40
   8   5  -2   87.39   14.00
  -7  -5   2   50.49    9.90
   7  -5  -2   65.89    9.10
   7  -5  -2   41.90    8.80
  -7  -5   2   56.09    9.00
   7   5  -2   53.99    9.80
   7   5  -2   57.39    9.00
  -7   5   2   42.10    8.90
  -7   5   2   57.39    9.10
  -6  -5   2    5.20    4.00
  -6  -5   2   -4.40    5.00
   6  -5  -2   -6.20    4.50
   6  -5  -2    5.80    4.10
   6   5  -2   -3.00    4.90
  -6   5   2    3.30    5.30
   6   5  -2    9.00    5.00
  -6   5   2    6.60    4.10
   6   5  -2   -6.10    4.70
  -5  -5   2  862.31   26.00
  -5  -5   2  862.01   28.30
   5  -5  -2  840.92   27.20
   5  -5  -2  908.01   25.50
   5   5  -2  849.12   29.30
  -5   5   2  822.92   24.30
   5   5  -2  892.01   26.40
  -5   5   2  848.52   27.40
   5   5  -2  853.21   28.30
  -5   5   2  848.82   25.10
  -4  -5   2   93.49    9.60
  -4  -5   2  103.29    8.60
   4  -5  -2   90.49    8.50
   4  -5  -2  103.99    8.30
   4   5  -2  118.69    9.60
  -4   5   2  114.09    8.60
  -4   5   2   99.79    7.80
   4   5  -2  115.89    9.70
   4   5  -2  109.49   10.30
  -4   5   2   95.29    9.00
  -3  -5   2   18.00    4.30
  -3  -5   2   14.40    4.10
   3  -5  -2   11.20    3.50
   3  -5  -2   12.30    3.90
   3   5  -2   13.80    3.90
  -3   5   2    9.20    3.40
  -3   5   2   11.80    3.60
  -3   5   2   16.70    4.10
   3   5  -2   15.00    5.00
   3   5  -2   19.50    4.50
   2  -5  -2   24.80    3.90
   2  -5  -2   27.80    5.20
   2   5  -2   21.40    4.80
  -2   5   2   24.90    4.70
   2   5  -2   17.70    4.40
   2   5  -2   17.90    3.70
  -2   5   2   24.80    4.50
  -2   5   2   22.30    3.40
   1  -5  -2  113.39    8.60
   1  -5  -2  114.89    4.80
   1  -5  -2  113.79    8.30
   1   5  -2  125.69    9.10
  -1   5   2  115.39    8.40
   1   5  -2  120.29    7.80
  -1   5   2  123.79    8.90
   0  -5  -2    6.60    3.50
   0  -5  -2    1.80    3.10
   0  -5  -2    2.70    1.80
   0   5   2    3.90    3.60
   0   5   2   -0.80    2.70
   0   5  -2    3.20    2.50
   0   5   2    2.60    1.50
  -1  -5  -2 1447.76   29.50
  -1  -5  -2 1406.76   35.20
   1  -5   2 1419.36   31.40
  -1  -5  -2 1385.06   35.00
  -1   5  -2 1389.96   27.50
  -1   5  -2 1498.85   32.00
   1   5   2 1425.96   35.30
  -1   5  -2 1349.96   34.90
   1   5   2 1452.25   29.50
   2  -5   2  105.09    8.30
  -2  -5  -2   91.29    7.70
  -2  -5  -2   89.49    9.20
  -2  -5  -2  112.19    9.80
  -2   5  -2   93.29    8.50
  -2   5  -2   95.09    9.10
   2   5   2   93.19    7.20
   2   5   2  113.09   10.10
   2   5   2  102.99    9.30
  -3  -5  -2  328.27   16.80
  -3  -5  -2  341.77   15.10
   3  -5   2  343.77   15.40
  -3  -5  -2  348.07   16.90
   3   5   2  347.87   17.00
   3   5   2  373.56   17.80
  -3   5  -2  319.77   16.10
   3   5   2  350.16   15.00
  -3   5  -2  341.97   15.90
  -4  -5  -2    7.20    5.20
   4  -5   2    2.30    4.70
   4  -5   2   10.20    4.40
  -4  -5  -2    8.50    4.50
  -4  -5  -2    5.20    4.30
   4   5   2    6.90    4.30
   4   5   2    9.50    4.90
  -4   5  -2    6.70    5.00
  -4   5  -2    2.00    4.30
   4   5   2   -0.80    3.80
  -5  -5  -2  290.97   18.30
   5  -5   2  268.87   16.60
  -5  -5  -2  267.07   16.90
  -5  -5  -2  275.87   17.30
   5  -5   2  292.67   18.20
  -5   5  -2  280.67   17.70
  -5   5  -2  256.27   16.50
   5   5   2  305.07   17.40
   5   5   2  297.47   17.50
   5   5   2  287.97   18.60
   6  -5   2  333.37   20.20
  -6  -5  -2  331.97   21.00
   6  -5   2  354.56   20.80
  -6  -5  -2  344.97   19.90
  -6  -5  -2  352.36   21.00
  -6   5  -2  338.37   21.60
   6   5   2  340.27   19.70
  -6   5  -2  322.17   19.30
   6   5   2  346.17   21.00
   6   5   2  347.87   21.10
   7  -5   2    2.10    3.10
   7  -5   2   -4.00    7.20
   7  -5   2   -0.50    3.40
  -7  -5  -2  -11.70    7.70
   7  -5   2    0.30    7.20
  -7  -5  -2   -0.60    6.50
  -7   5  -2   -2.10    8.40
   7   5   2    4.80    7.40
   7   5   2   -3.60    7.10
   7   5   2    7.60    6.60
   8  -5   2   -9.60    8.60
  -8  -5  -2    7.30   10.00
   8  -5   2   11.10    4.50
  -8  -5  -2    4.70    9.40
   8  -5   2   21.50   10.90
   8  -5   2    4.40    4.40
  -8   5  -2   14.50   12.10
  -8   5  -2   -2.20    7.90
   8   5   2   15.30    9.20
   8   5   2   16.60    9.50
   8   5   2   11.70    8.40
  -9  -5  -2   -0.30    9.60
   9  -5   2    2.60   11.60
   9  -5   2  -21.60   10.20
   9  -5   2    0.90    5.10
   9  -5   2   14.30    5.50
  -9  -5  -2    9.10   12.70
  -9   5  -2   21.80    9.50
   9   5   2   17.90   10.30
   9   5   2   -5.50   11.60
   9   5   2   11.30   11.90
  -9   5  -2   -3.60   13.80
  10  -5   2   97.59   19.40
 -10  -5  -2  105.09   16.50
  10  -5   2   84.69   12.10
 -10  -5  -2  101.89   20.10
  10  -5   2   76.39   12.30
  10  -5   2   65.29   16.10
  10   5   2   54.99   17.20
  10   5   2  101.29   19.20
  10   5   2   98.09   16.60
 -10   5  -2   94.39   19.90
 -10   5  -2   90.49   22.10
  11  -5   2   20.00    8.90
 -11  -5  -2  -11.50   18.40
 -11  -5  -2    1.60   15.60
  11  -5   2    1.40   18.80
  11  -5   2  -30.00   18.20
  11  -5   2    0.70    8.60
 -11   5  -2   -9.20   22.40
  11   5   2  -20.70   19.90
  11   5   2   16.00   16.30
 -11   5  -2   -4.30   15.20
  11   5   2   51.49   22.00
  11  -6  -2  136.89   19.80
 -11  -6   2  121.99   20.00
  11  -6  -2  113.99   20.40
 -11  -6   2  154.88   22.70
 -11   6   2  116.79   22.10
  11   6  -2  101.49   18.90
  11   6  -2  156.68   22.50
  11   6  -2  140.09   24.70
  10  -6  -2  264.57   19.00
 -10  -6   2  279.37   21.30
  10  -6  -2  305.57   30.70
 -10  -6   2  357.26   29.50
  10  -6  -2  323.27   20.20
 -10   6   2  326.17   29.70
 -10   6   2  331.77   20.30
  10   6  -2  347.97   29.40
  10   6  -2  326.87   27.50
  10   6  -2  338.87   24.60
  -9  -6   2  408.46   27.40
   9  -6  -2  445.66   20.90
  -9  -6   2  403.56   22.40
   9  -6  -2  366.96   25.80
   9   6  -2  426.36   24.40
   9   6  -2  399.16   26.80
   9   6  -2  408.76   28.10
  -9   6   2  401.16   20.70
  -9   6   2  426.66   28.00
   8  -6  -2  229.98   19.10
  -8  -6   2  288.57   21.30
  -8  -6   2  252.27   17.30
   8  -6  -2  264.77   15.80
   8   6  -2  240.68   20.40
  -8   6   2  206.88   20.20
   8   6  -2  269.37   19.20
   8   6  -2  288.47   22.70
  -8   6   2  260.77   15.90
   7  -6  -2 2000.50   47.40
  -7  -6   2 1945.21   49.70
  -7  -6   2 1913.61   53.99
   7  -6  -2 2007.80   53.69
  -7   6   2 1953.70   47.80
   7   6  -2 2049.20   50.89
   7   6  -2 1956.80   54.79
   7   6  -2 1940.91   55.79
  -7   6   2 1987.70   53.89
  -6  -6   2 1283.87   36.80
   6  -6  -2 1325.17   34.60
  -6  -6   2 1342.77   39.80
   6  -6  -2 1244.88   37.80
  -6   6   2 1369.76   35.70
   6   6  -2 1332.87   39.80
  -6   6   2 1302.17   34.60
   6   6  -2 1337.97   41.90
   6   6  -2 1325.47   37.40
  -6   6   2 1325.17   38.80
  -5  -6   2  149.29   12.10
   5  -6  -2  141.89   10.10
   5  -6  -2  157.68   11.80
  -5  -6   2  147.69   11.40
   5   6  -2  127.99   11.80
  -5   6   2  131.19   10.10
  -5   6   2  130.79   11.40
  -5   6   2  141.69   10.30
   5   6  -2  152.98   12.90
   5   6  -2  151.58   11.70
   4  -6  -2 1774.12   41.00
  -4  -6   2 1778.42   42.80
   4  -6  -2 1755.02   40.60
  -4  -6   2 1823.02   43.40
  -4   6   2 1756.12   40.70
  -4   6   2 1826.32   41.90
   4   6  -2 1796.12   43.30
   4   6  -2 1728.93   45.80
   4   6  -2 1751.02   42.60
  -4   6   2 1786.52   41.60
  -4   6   2 1834.82   41.30
  -3  -6   2   79.59    8.60
   3  -6  -2   90.79    6.80
   3  -6  -2   91.29    8.10
  -3  -6   2   76.39    7.80
  -3   6   2   82.09    7.50
  -3   6   2   94.79    7.30
   3   6  -2   69.59    7.10
   3   6  -2   76.59    9.10
   3   6  -2   90.29    9.60
  -3   6   2   88.79    8.40
   2  -6  -2 2493.65   52.19
   2  -6  -2 2450.95   46.20
  -2   6   2 2471.05   52.79
   2   6  -2 2487.35   53.79
   2   6  -2 2479.85   53.79
  -2   6   2 2417.96   51.89
  -2   6   2 2521.45   46.30
   2   6  -2 2552.64   49.90
  -1  -6   2 4267.07   80.29
   1  -6  -2 4186.08   81.79
   1  -6  -2 4313.77   81.49
   1   6  -2 4170.98   79.79
   1   6  -2 4311.27   76.59
   1   6  -2 4159.08   82.39
   1   6  -2 4148.79   76.29
  -1   6   2 4273.77   82.09
  -1   6   2 4099.59   80.89
   0  -6  -2  725.43   22.90
   0  -6  -2  714.83   22.90
   0  -6  -2  730.33   14.80
   0  -6   2  717.13   19.40
   0   6  -2  702.03   18.50
   0   6  -2  716.23   19.30
   0   6   2  721.33   22.90
   0   6   2  727.83   23.30
  -1  -6  -2  323.47   15.50
  -1  -6  -2  353.06   10.90
  -1  -6  -2  355.16   16.10
   1  -6   2  359.66   11.00
   1  -6   2  337.77   12.40
   1   6   2  333.87   15.90
  -1   6  -2  371.26   13.00
   1   6   2  337.37   10.70
  -1   6  -2  337.87   10.90
  -2  -6  -2 1554.64   33.60
   2  -6   2 1486.15   34.90
  -2  -6  -2 1512.85   39.40
   2   6   2 1517.75   33.50
  -2   6  -2 1501.65   35.20
   2   6   2 1475.15   39.00
  -2   6  -2 1487.95   39.30
  -2   6  -2 1403.86   27.60
   2   6   2 1530.75   39.70
  -3  -6  -2  539.95   18.90
   3  -6   2  546.15   19.70
  -3  -6  -2  503.85   21.60
   3   6   2  506.75   21.40
   3   6   2  551.44   22.80
   3   6   2  526.25   18.80
  -3   6  -2  554.74   20.40
  -3   6  -2  561.44   22.20
  -4  -6  -2 4095.39   87.49
   4  -6   2 4153.68   84.49
  -4  -6  -2 3842.32   86.09
  -4  -6  -2 4095.99   83.39
   4   6   2 4092.19   83.29
  -4   6  -2 4125.69   86.69
   4   6   2 4144.39   87.39
   4   6   2 3989.30   86.69
  -4   6  -2 4272.07   85.29
  -5  -6  -2  877.41   31.90
   5  -6   2  858.91   30.50
  -5  -6  -2  912.01   31.20
  -5  -6  -2  913.01   33.00
   5   6   2  860.31   30.40
  -5   6  -2  894.71   31.50
   5   6   2  905.01   32.70
  -5   6  -2  876.21   31.40
   5   6   2  930.11   33.60
  -6  -6  -2  121.79   16.00
  -6  -6  -2  109.99   15.70
   6  -6   2   89.39   13.40
  -6  -6  -2  128.39   15.20
   6   6   2  112.59   14.80
  -6   6  -2  139.99   16.20
  -6   6  -2  120.79   14.40
   6   6   2  124.09   15.80
  -7  -6  -2  105.29   15.60
  -7  -6  -2  142.69   17.30
  -7  -6  -2  126.29   18.00
   7  -6   2  136.19   17.70
   7  -6   2  104.69   16.10
   7   6   2  121.09   16.10
  -7   6  -2  143.29   19.90
   7   6   2  103.39   17.20
   7   6   2  107.29   16.70
  -7   6  -2  160.28   16.50
   8  -6   2   57.59   13.60
  -8  -6  -2   51.99   12.90
  -8  -6  -2   59.09   12.00
  -8   6  -2   60.49   14.50
   8   6   2   77.09   13.40
   8   6   2   53.39   13.50
   8   6   2   70.69   14.40
  -8   6  -2   79.09   17.40
  -9  -6  -2  650.43   37.20
   9  -6   2  596.44   34.90
  -9  -6  -2  587.14   32.50
   9   6   2  669.13   36.30
  -9   6  -2  614.34   33.20
   9   6   2  645.94   35.00
  -9   6  -2  748.73   41.10
   9   6   2  683.93   37.70
 -10  -6  -2 1072.99   50.19
 -10  -6  -2 1123.09   46.40
  10  -6   2 1012.00   49.10
 -10   6  -2 1000.20   45.40
  10   6   2 1034.20   49.80
 -10   6  -2 1074.39   53.79
  10   6   2 1103.89   45.90
  10   6   2 1034.50   47.90
 -11  -7   2  117.29   20.10
 -11  -7   2   62.49   13.70
  11  -7  -2  109.19   17.80
  11  -7  -2   60.49   17.60
  11  -7  -2   95.49   13.60
  11   7  -2  107.69   21.50
  11   7  -2   83.49   18.40
 -11   7   2   70.79   21.70
 -11   7   2   96.89   13.50
  11   7  -2  109.29   19.80
  10  -7  -2  -18.30   11.60
  10  -7  -2   20.90    8.30
  10  -7  -2    1.60    8.50
 -10  -7   2   11.00   12.40
  10   7  -2   -7.30   11.70
  10   7  -2    5.60   12.30
  10   7  -2    1.90   13.10
  -9  -7   2   47.20   12.70
  -9  -7   2   29.30    9.20
   9  -7  -2   84.09   13.00
   9  -7  -2   69.39   12.40
   9   7  -2   53.99   14.20
  -9   7   2   34.80   12.70
  -9   7   2   56.49   10.00
   9   7  -2   29.70   10.90
   9   7  -2   57.59   14.80
   8  -7  -2  266.67   20.80
  -8  -7   2  331.07   20.00
   8  -7  -2  337.67   17.70
  -8  -7   2  325.87   22.90
  -8   7   2  295.77   22.80
  -8   7   2  315.77   18.70
   8   7  -2  340.47   24.70
   8   7  -2  313.67   21.60
  -7  -7   2   10.40    6.80
  -7  -7   2   11.50    6.30
   7  -7  -2    1.30    4.80
   7  -7  -2    9.10    6.40
   7   7  -2   11.50    7.90
   7   7  -2    0.30    6.90
  -7   7   2   -4.10    6.20
  -7   7   2    4.90    5.30
   7   7  -2    5.50    7.40
   6  -7  -2  388.96   16.90
   6  -7  -2  359.96   18.60
  -6  -7   2  357.66   18.60
  -6  -7   2  369.56   20.10
  -6   7   2  348.17   16.60
  -6   7   2  384.06   17.80
   6   7  -2  399.86   20.30
   6   7  -2  359.56   20.10
  -6   7   2  363.56   19.20
   5  -7  -2  201.28   12.70
  -5  -7   2  191.98   13.60
   5  -7  -2  211.68   12.30
  -5  -7   2  211.18   14.50
  -5   7   2  221.78   12.50
   5   7  -2  193.18   14.10
   5   7  -2  176.48   14.60
   5   7  -2  195.98   14.40
  -5   7   2  236.88   13.70
  -5   7   2  200.08   12.80
  -5   7   2  202.28   13.50
  -4  -7   2   31.10    6.40
   4  -7  -2   42.30    7.20
  -4  -7   2   34.30    6.40
   4  -7  -2   30.10    5.30
   4   7  -2   36.50    7.30
   4   7  -2   23.50    6.50
  -4   7   2   33.60    5.70
  -4   7   2   28.00    5.80
   4   7  -2   35.40    6.30
  -4   7   2   31.20    5.60
   3  -7  -2 1105.99   29.70
   3  -7  -2 1121.39   26.40
  -3  -7   2 1117.49   32.50
   3   7  -2 1109.29   33.00
  -3   7   2 1113.19   31.30
  -3   7   2 1118.19   29.70
   3   7  -2 1100.69   28.90
  -3   7   2 1122.69   26.50
   3   7  -2 1139.79   32.70
   2  -7  -2  736.83   23.00
  -2  -7   2  732.83   24.40
   2  -7  -2  736.73   16.90
  -2   7   2  753.62   24.30
   2   7  -2  730.33   20.30
   2   7  -2  708.53   23.70
  -2   7   2  748.23   23.10
   2   7  -2  736.33   24.70
   1  -7  -2    4.20    3.90
  -1  -7   2    4.90    3.50
   1  -7  -2    8.50    3.70
   1   7  -2    3.10    2.80
   1   7  -2    3.30    2.40
   1   7  -2   -0.80    2.70
  -1   7   2    3.20    3.60
  -1   7   2   -1.60    3.30
   1   7  -2    2.10    4.00
   0  -7   2  224.38   10.70
   0  -7  -2  220.88   13.00
   0  -7  -2  201.28   13.00
   0   7  -2  223.98    9.50
   0   7   2  238.48   13.90
   0   7   2  224.48   13.20
   0   7  -2  221.68   10.70
   0   7  -2  220.98   13.50
  -1  -7  -2   63.99    8.90
  -1  -7  -2   62.39    5.00
   1  -7   2   56.29    5.70
  -1  -7  -2   59.69    8.60
   1  -7   2   67.79    5.80
  -1   7  -2   61.19    6.50
   1   7   2   62.09    4.90
   1   7   2   71.69    9.40
  -1   7  -2   66.09    5.70
   1   7   2   74.99    9.40
  -2  -7  -2  264.07   11.10
  -2  -7  -2  240.98   14.80
   2  -7   2  256.67    8.60
   2  -7   2  247.88   11.60
  -2  -7  -2  221.18   14.60
   2   7   2  246.18   11.00
  -2   7  -2  239.28   14.80
   2   7   2  249.58   14.80
  -2   7  -2  248.28    8.40
   2   7   2  242.18   15.30
  -2   7  -2  249.78   12.30
  -3  -7  -2  123.99   12.30
   3  -7   2  138.09   10.30
  -3  -7  -2  160.58   10.80
  -3   7  -2  148.49   12.50
   3   7   2  163.68   10.90
   3   7   2  155.88   13.70
  -3   7  -2  159.28   11.90
   3   7   2  145.19   12.60
  -4  -7  -2  223.48   16.20
  -4  -7  -2  219.28   14.30
  -4  -7  -2  234.68   17.20
   4  -7   2  241.18   14.30
  -4   7  -2  237.58   15.70
   4   7   2  234.18   14.70
   4   7   2  243.18   16.70
   4   7   2  250.57   17.10
  -4   7  -2  243.48   15.80
  -5  -7  -2  329.17   19.90
  -5  -7  -2  328.27   20.80
  -5  -7  -2  336.27   19.00
   5  -7   2  332.67   18.70
   5   7   2  338.47   19.10
   5   7   2  347.07   21.20
   5   7   2  360.36   21.70
  -5   7  -2  342.47   20.20
  -5   7  -2  312.17   18.90
  -6  -7  -2   31.20    8.30
   6  -7   2   45.90    9.00
  -6  -7  -2   46.00   10.40
  -6  -7  -2   50.59    9.90
   6   7   2   45.60    9.80
   6   7   2   40.40   10.20
   6   7   2   42.80   10.10
  -6   7  -2   53.29   11.20
   7  -7   2  178.58   18.80
  -7  -7  -2  126.39   25.30
  -7  -7  -2  168.18   24.80
  -7  -7  -2  197.38   19.10
  -7   7  -2  167.88   17.90
   7   7   2  216.58   19.80
  -7   7  -2  204.28   22.10
   7   7   2  202.58   20.00
   7   7   2  157.78   19.90
   8  -7   2   -7.90   10.00
  -8  -7  -2    8.00    9.90
  -8  -7  -2  -12.50    9.50
   8   7   2    4.70    9.40
  -8   7  -2    8.60    9.10
   8   7   2    6.80   10.10
   8   7   2   -6.40   10.10
  -8   7  -2   10.70   11.90
  -9  -7  -2  182.88   25.30
   9  -7   2  129.19   19.90
  -9   7  -2  122.99   15.70
   9   7   2  105.99   19.10
  -9   7  -2  134.19   22.00
   9   7   2  104.69   18.90
   9   7   2  111.19   16.30
  10  -7   2  130.79   21.10
 -10  -7  -2  106.69   20.10
 -10  -7  -2  140.49   19.30
  10   7   2  131.49   22.50
 -10   7  -2  187.28   26.90
  10   7   2  160.28   26.00
  10   7   2  134.09   23.70
 -10   7  -2  135.29   24.80
 -11  -8   2   86.69   21.00
  11  -8  -2   98.39   14.00
 -11  -8   2   94.09   15.50
  11  -8  -2   87.69   13.10
  11  -8  -2   64.09   18.20
  11   8  -2   50.79   20.70
  11   8  -2   73.69   20.10
 -11   8   2  102.99   23.20
 -11   8   2   70.69   15.40
  11   8  -2   90.49   19.40
 -10  -8   2  330.27   24.10
  10  -8  -2  327.27   20.00
 -10  -8   2  375.36   31.10
  10  -8  -2  312.37   27.70
 -10   8   2  303.57   22.20
 -10   8   2  263.77   30.60
  10   8  -2  289.07   33.90
  10   8  -2  341.07   30.20
  10   8  -2  299.97   27.90
   9  -8  -2   60.79   13.50
  -9  -8   2  107.99   16.60
   9  -8  -2  106.39   13.90
  -9  -8   2   78.19   14.50
   9   8  -2   95.09   15.90
  -9   8   2   99.79   16.80
   9   8  -2   72.59   14.20
  -9   8   2   84.89   12.40
   9   8  -2   54.79   12.90
   8  -8  -2  201.58   18.60
  -8  -8   2  228.98   22.40
   8  -8  -2  165.38   14.30
  -8  -8   2  223.98   20.80
  -8   8   2  168.98   19.60
   8   8  -2  213.18   20.50
   8   8  -2  196.88   21.60
  -8   8   2  180.58   16.00
   7  -8  -2  764.92   25.80
  -7  -8   2  788.02   31.40
   7  -8  -2  711.03   28.90
  -7  -8   2  768.22   30.20
  -7   8   2  718.83   30.30
  -7   8   2  754.02   27.80
   7   8  -2  774.92   34.50
   7   8  -2  773.72   31.30
   6  -8  -2 1539.65   39.20
  -6  -8   2 1556.84   44.60
   6  -8  -2 1514.85   42.30
  -6  -8   2 1589.54   44.80
   6   8  -2 1576.24   48.80
  -6   8   2 1620.54   43.60
   6   8  -2 1551.94   45.00
  -6   8   2 1543.85   39.70
   6   8  -2 1545.85   44.60
  -6   8   2 1587.94   43.00
  -6   8   2 1554.84   42.60
  -5  -8   2 1026.40   33.80
   5  -8  -2 1085.09   31.00
   5  -8  -2 1142.49   31.00
  -5  -8   2 1073.99   32.90
  -5   8   2 1088.59   31.60
   5   8  -2 1078.19   33.40
  -5   8   2 1134.99   33.80
  -5   8   2 1046.90   30.10
   5   8  -2 1094.79   37.60
  -5   8   2 1046.30   32.70
   5   8  -2 1050.19   34.40
   4  -8  -2   20.30    4.40
  -4  -8   2   14.00    5.00
   4  -8  -2   14.10    4.80
  -4  -8   2   20.60    6.00
   4   8  -2    7.50    5.80
   4   8  -2   17.30    5.40
  -4   8   2   15.00    5.00
  -4   8   2   19.30    4.90
   4   8  -2   17.60    5.90
  -4   8   2   13.60    5.10
  -3  -8   2    5.40    4.70
   3  -8  -2    2.30    3.90
   3  -8  -2    5.20    2.80
  -3   8   2    4.50    3.20
  -3   8   2    8.10    4.50
   3   8  -2    4.30    4.20
   3   8  -2    1.20    3.40
   3   8  -2   -4.00    4.50
  -3   8   2    5.60    4.10
   2  -8  -2 1884.41   44.50
  -2  -8   2 1903.51   46.20
   2   8  -2 1832.02   39.70
   2   8  -2 1865.01   45.80
  -2   8   2 1897.21   46.60
  -2   8   2 1822.72   44.20
   2   8  -2 1872.31   47.30
  -1  -8   2 2372.06   52.69
   1  -8  -2 2446.26   54.19
   1  -8  -2 2373.96   55.59
   1   8  -2 2392.36   46.80
   1   8  -2 2415.36   56.39
   1   8  -2 2312.47   46.60
  -1   8   2 2340.17   53.59
   1   8  -2 2327.97   52.19
  -1   8   2 2405.76   55.49
   0  -8  -2 1614.14   42.80
   0  -8   2 1601.54   37.70
   0  -8  -2 1621.04   41.90
   0   8  -2 1639.24   43.50
   0   8   2 1630.24   41.90
   0   8  -2 1637.24   34.30
   0   8  -2 1569.04   37.30
   0   8   2 1682.63   43.50
  -1  -8  -2 1209.78   24.00
  -1  -8  -2 1170.28   34.80
   1  -8   2 1162.78   28.00
  -1  -8  -2 1162.18   35.10
   1  -8   2 1177.18   27.80
  -1   8  -2 1155.68   27.80
   1   8   2 1167.68   23.60
   1   8   2 1179.18   34.90
  -1   8  -2 1169.18   27.90
   1   8   2 1195.68   35.70
   2  -8   2   35.40    5.40
  -2  -8  -2   24.40    6.70
  -2  -8  -2   28.80    6.70
  -2  -8  -2   26.70    4.50
   2  -8   2   34.00    4.70
   2   8   2   29.30    7.50
   2   8   2   28.40    7.60
  -2   8  -2   32.30    5.70
  -2   8  -2   30.60    4.70
   2   8   2   27.70    4.40
  -2   8  -2   25.60    6.30
  -3  -8  -2  455.15   17.20
  -3  -8  -2  462.95   22.40
   3  -8   2  473.35   18.30
  -3  -8  -2  486.25   22.60
   3   8   2  449.66   22.40
  -3   8  -2  525.35   19.80
   3   8   2  456.15   21.80
   3   8   2  463.85   17.40
  -3   8  -2  472.05   22.30
   4  -8   2 2394.56   55.69
  -4  -8  -2 2382.46   61.69
  -4  -8  -2 2421.26   54.69
  -4  -8  -2 2351.86   60.89
   4   8   2 2322.47   54.19
  -4   8  -2 2416.06   60.69
   4   8   2 2326.97   60.89
  -4   8  -2 2424.56   56.39
   4   8   2 2402.26   61.39
  -5  -8  -2 1617.94   49.99
  -5  -8  -2 1663.23   44.90
   5  -8   2 1559.94   44.60
  -5  -8  -2 1685.73   51.69
   5   8   2 1642.14   44.80
  -5   8  -2 1599.34   49.40
  -5   8  -2 1587.64   45.40
   5   8   2 1656.93   49.80
   5   8   2 1653.83   49.80
  -6  -8  -2    3.60    7.60
  -6  -8  -2   12.20    7.10
   6  -8   2   10.20    7.50
  -6  -8  -2    1.50    7.30
  -6   8  -2    3.80    7.40
  -6   8  -2   11.90    8.10
   6   8   2    5.10    9.50
   6   8   2   10.80    9.80
   6   8   2    3.80    6.90
  -7  -8  -2   31.90   11.20
  -7  -8  -2   48.00   10.60
   7  -8   2   22.00    8.90
  -7  -8  -2   22.90   12.00
   7   8   2   31.50   12.90
   7   8   2   19.20    9.70
  -7   8  -2   13.60    9.60
   7   8   2   41.00   11.50
  -7   8  -2   41.40   12.70
  -8  -8  -2  115.99   19.90
   8  -8   2  121.79   20.20
  -8  -8  -2  100.49   15.40
  -8   8  -2  174.58   25.20
   8   8   2   87.79   15.30
   8   8   2   98.29   16.30
  -8   8  -2  150.88   19.80
  -9  -8  -2  839.42   41.20
  -9  -8  -2  822.02   40.60
   9  -8   2  879.01   42.30
   9   8   2  841.62   42.20
  -9   8  -2  890.81   46.60
   9   8   2  873.31   41.70
   9   8   2  869.91   44.10
 -10  -8  -2  620.04   39.10
 -10  -8  -2  594.04   40.30
  10  -8   2  597.34   42.10
  10   8   2  664.73   44.00
  10   8   2  710.23   45.00
 -10   8  -2  658.43   39.70
 -10   8  -2  615.04   47.40
  10   8   2  615.34   39.70
 -11  -9   2   -3.00   19.70
  11  -9  -2   34.90   11.50
  11  -9  -2    3.10   10.40
  11  -9  -2   14.60   16.70
 -11  -9   2   19.80   15.30
 -11   9   2    4.90   13.90
  11   9  -2   -6.70   18.40
 -11   9   2   45.50   21.20
  11   9  -2   -1.80   19.80
 -10  -9   2   10.60   15.40
 -10  -9   2   23.30   12.30
  10  -9  -2   29.80    9.90
  10  -9  -2    5.10   13.90
  10   9  -2    2.30   13.70
 -10   9   2    8.10   16.00
  10   9  -2   35.00   15.80
  -9  -9   2  317.47   27.90
  -9  -9   2  320.17   24.10
   9  -9  -2  316.37   19.00
   9  -9  -2  251.67   24.00
  -9   9   2  359.36   28.70
   9   9  -2  374.16   30.50
   9   9  -2  334.37   27.60
  -9   9   2  305.47   22.30
  -8  -9   2  635.74   29.90
   8  -9  -2  603.74   28.90
   8  -9  -2  600.64   23.40
  -8  -9   2  587.04   35.60
   8   9  -2  605.44   31.90
   8   9  -2  600.34   31.20
  -8   9   2  608.94   28.20
  -8   9   2  604.54   30.90
   8   9  -2  602.84   42.20
   7  -9  -2   14.60    7.60
  -7  -9   2   40.00    9.30
   7  -9  -2   21.60    6.30
  -7  -9   2   23.90    8.90
  -7   9   2   20.70    7.10
  -7   9   2   17.90    6.80
  -7   9   2   30.90    8.40
  -7   9   2   30.10    9.40
   7   9  -2   30.90   10.10
   7   9  -2   23.30   10.70
  -6  -9   2   95.79   13.30
  -6  -9   2   88.59   13.40
   6  -9  -2   79.59   11.50
   6  -9  -2   85.99   10.70
  -6   9   2   96.69   13.00
  -6   9   2  112.29   12.50
  -6   9   2   91.99   13.10
  -6   9   2   86.39   10.70
   6   9  -2   99.49   13.50
   6   9  -2   76.79   12.10
   5  -9  -2  170.38   12.10
   5  -9  -2  176.38   12.30
  -5  -9   2  181.48   13.60
  -5  -9   2  174.68   15.60
   5   9  -2  178.58   17.40
  -5   9   2  193.28   14.40
  -5   9   2  190.18   13.10
  -5   9   2  179.08   13.00
   5   9  -2  174.48   13.90
   5   9  -2  185.48   16.10
  -5   9   2  169.28   14.60
  -4  -9   2   46.70    9.20
   4  -9  -2   39.60    7.00
   4  -9  -2   42.20    6.10
   4   9  -2   45.50    8.60
  -4   9   2   41.50    6.60
  -4   9   2   52.79    9.00
   4   9  -2   39.40    6.90
   4   9  -2   38.00    7.70
  -4   9   2   58.09    8.80
  -3  -9   2 1030.60   33.70
   3  -9  -2  977.50   23.30
   3  -9  -2  991.50   29.70
   3   9  -2 1048.00   34.30
  -3   9   2 1003.90   32.30
   3   9  -2 1040.20   33.80
  -3   9   2  988.50   29.90
   3   9  -2 1062.99   27.80
  -3   9   2 1011.50   23.70
   2  -9  -2  805.32   26.10
  -2  -9   2  747.93   26.90
   2   9  -2  717.43   26.20
   2   9  -2  744.43   28.10
  -2   9   2  804.62   28.00
  -2   9   2  779.52   25.80
   2   9  -2  759.12   21.00
   1  -9  -2  481.95   20.50
  -1  -9   2  536.85   20.50
   1  -9  -2  508.15   22.00
   1   9  -2  512.95   20.00
  -1   9   2  475.85   20.10
  -1   9   2  514.05   22.30
   1   9  -2  499.95   22.50
   1   9  -2  484.65   14.90
   1   9  -2  496.45   15.00
   0  -9  -2  455.65   20.20
   0  -9   2  439.66   17.40
   0  -9  -2  459.65   21.40
   0   9   2  454.65   21.70
   0   9  -2  418.36   17.00
   0   9   2  449.86   20.10
   0   9  -2  446.06   14.00
   0   9  -2  431.96   20.90
  -1  -9  -2    4.50    5.10
  -1  -9  -2    7.60    5.20
   1  -9   2    7.20    3.60
  -1   9  -2   12.10    4.10
  -1   9  -2   11.30    3.70
  -1   9  -2    3.40    5.60
   1   9   2    8.90    6.00
   1   9   2    6.60    4.70
   2  -9   2  181.48    9.10
  -2  -9  -2  159.28   14.40
  -2  -9  -2  164.58    8.70
   2  -9   2  168.18    9.60
  -2  -9  -2  185.78   14.90
   2   9   2  171.48   14.70
  -2   9  -2  161.38   14.50
  -2   9  -2  164.68    8.90
  -2   9  -2  186.58   11.20
   2   9   2  175.98   14.90
   2   9   2  172.38    8.90
  -3  -9  -2  235.28   17.30
  -3  -9  -2  250.37   17.70
  -3  -9  -2  243.68   12.30
   3  -9   2  212.18   12.40
   3  -9   2  227.68    8.60
  -3   9  -2  233.08   17.20
   3   9   2  218.68   16.60
   3   9   2  239.18   17.90
   3   9   2  222.38   12.40
  -3   9  -2  237.48   14.20
  -3   9  -2  232.38    8.70
  -4  -9  -2  143.49   15.80
  -4  -9  -2  155.38   19.60
  -4  -9  -2  138.39   11.70
   4  -9   2  114.59   11.40
  -4   9  -2  127.69   15.00
   4   9   2  116.29   12.10
   4   9   2  138.79   15.60
  -4   9  -2  137.69   13.50
   4   9   2  140.79   15.80
  -5  -9  -2  871.91   30.00
  -5  -9  -2  863.81   34.90
  -5  -9  -2  874.31   36.30
   5  -9   2  861.11   30.80
  -5   9  -2  856.11   33.80
   5   9   2  786.82   42.20
   5   9   2  868.31   36.00
  -5   9  -2  884.01   32.00
   5   9   2  834.12   29.90
  -6  -9  -2  427.36   25.90
   6  -9   2  433.96   24.40
  -6  -9  -2  446.56   23.50
  -6  -9  -2  428.76   27.70
   6   9   2  437.66   23.90
  -6   9  -2  419.66   25.30
   6   9   2  476.75   27.00
  -6   9  -2  358.86   36.90
  -7  -9  -2   -5.90   11.50
  -7  -9  -2  -11.80    8.10
  -7  -9  -2  -11.30    9.00
   7  -9   2   18.70   14.60
   7   9   2   17.40   11.90
  -7   9  -2    7.80   11.30
   7   9   2    3.60    9.60
  -7   9  -2   -4.60    8.50
   7   9   2   -2.90    8.80
  -8  -9  -2   -5.40   19.20
   8  -9   2   21.90   12.40
  -8  -9  -2   17.30   10.90
  -8   9  -2   27.00   11.10
   8   9   2   -0.90   11.70
   8   9   2   13.80   12.00
  -8   9  -2   24.70   14.70
   8   9   2   14.60   12.00
  -9  -9  -2  259.67   27.50
   9  -9   2  248.28   29.90
  -9  -9  -2  228.78   28.50
   9   9   2  243.08   29.50
   9   9   2  255.37   32.70
  -9   9  -2  334.67   34.50
  -9   9  -2  318.37   27.90
   9   9   2  285.17   30.10
 -10  -9  -2  125.29   21.80
 -10   9  -2  116.29   25.50
  10   9   2   75.59   23.40
  10   9   2  116.39   25.60
  10   9   2   94.29   20.90
 -10   9  -2   90.09   19.00
  10 -10  -2  183.58   17.70
 -10 -10   2  161.48   23.60
  10 -10  -2  180.38   27.20
  10  10  -2  138.19   22.20
 -10  10   2  210.08   31.70
  10  10  -2  177.38   25.10
 -10  10   2  178.38   23.30
 -10  10   2  175.18   24.10
  10  10  -2  124.29   22.40
   9 -10  -2    9.50    8.30
   9 -10  -2   19.20   11.20
  -9 -10   2   29.30   11.50
  -9 -10   2    6.20   12.20
  -9  10   2    9.20   10.80
   9  10  -2   53.29   15.50
   9  10  -2   16.80   14.80
   9  10  -2   23.90   13.30
  -9  10   2   28.10   14.30
   8 -10  -2   -0.30    6.80
  -8 -10   2  -10.60    8.80
   8 -10  -2    9.50    8.90
  -8  10   2    4.10    8.40
   8  10  -2   14.10   11.50
  -8  10   2   11.40    9.20
   8  10  -2  -11.70    9.50
  -8  10   2    3.70    9.90
  -7 -10   2  393.76   23.80
   7 -10  -2  378.36   18.60
   7 -10  -2  350.66   21.00
  -7 -10   2  405.56   23.50
   7  10  -2  398.66   24.90
  -7  10   2  374.46   22.80
   7  10  -2  381.06   27.50
   7  10  -2  416.26   26.50
  -7  10   2  368.76   19.00
  -7  10   2  381.26   23.50
   6 -10  -2  528.15   21.30
   6 -10  -2  519.05   22.00
  -6 -10   2  518.25   26.50
  -6 -10   2  526.05   24.20
  -6  10   2  567.14   22.20
   6  10  -2  520.35   25.30
  -6  10   2  550.24   25.70
   6  10  -2  518.55   29.00
  -6  10   2  543.65   25.20
   6  10  -2  553.54   27.60
  -6  10   2  553.24   23.50
  -5 -10   2 1512.65   40.80
   5 -10  -2 1446.56   38.90
  -5 -10   2 1466.35   55.79
   5 -10  -2 1464.25   37.70
  -5  10   2 1496.55   44.10
  -5  10   2 1442.96   43.20
  -5  10   2 1516.55   38.40
   5  10  -2 1480.25   41.00
  -5  10   2 1480.55   39.10
   5  10  -2 1510.25   46.40
   5  10  -2 1486.75   47.90
   4 -10  -2  352.36   14.00
   4 -10  -2  342.67   17.20
  -4 -10   2  360.56   20.70
   4  10  -2  353.46   21.40
  -4  10   2  347.97   17.20
  -4  10   2  376.26   14.90
  -4  10   2  353.16   20.00
   4  10  -2  323.07   16.40
   3 -10  -2   99.49   10.60
   3 -10  -2   91.19    6.00
  -3 -10   2  105.39   13.60
  -3  10   2  104.89   11.10
  -3  10   2  124.49   12.50
   3  10  -2  109.59   12.80
   3  10  -2  111.69    9.70
   3  10  -2   90.09   13.50
   2 -10  -2  423.86   19.70
  -2 -10   2  449.06   21.20
   2  10  -2  456.45   22.60
  -2  10   2  431.96   19.90
  -2  10   2  419.96   21.10
   2  10  -2  444.86   15.40
   2  10  -2  447.96   15.30
   2  10  -2  459.45   21.40
   1 -10  -2 1933.51   49.30
  -1 -10   2 1997.60   48.80
   1  10  -2 1978.90   39.60
   1  10  -2 2001.00   52.79
  -1  10   2 1924.11   51.59
  -1  10   2 1867.11   48.80
   1  10  -2 1951.10   39.60
   1  10  -2 1910.11   47.80
   0 -10  -2 1913.71   51.79
   0 -10  -2 1916.21   49.99
   0 -10   2 1957.40   45.90
   0  10  -2 1886.41   51.79
   0  10  -2 1902.01   38.80
   0  10   2 1900.61   51.79
   0  10  -2 1895.41   45.50
   0  10   2 1879.11   49.40
  -1 -10  -2  212.28   15.80
   1 -10   2  200.88   11.70
  -1 -10  -2  238.98   17.40
  -1  10  -2  207.98   11.80
   1  10   2  198.98   15.70
   1  10   2  225.28   17.40
  -1  10  -2  220.48   10.60
  -1  10  -2  205.18   16.60
  -2 -10  -2  368.36   21.40
   2 -10   2  406.36   14.70
  -2 -10  -2  389.46   21.60
   2 -10   2  392.66   14.90
  -2 -10  -2  386.36   12.40
  -2  10  -2  424.36   22.40
  -2  10  -2  420.66   16.20
   2  10   2  377.56   12.60
   2  10   2  379.46   21.50
  -2  10  -2  405.96   14.70
   2  10   2  368.56   21.30
   3 -10   2 1067.69   24.30
  -3 -10  -2 1076.29   38.40
   3 -10   2 1033.60   29.00
  -3 -10  -2 1045.80   27.40
  -3 -10  -2  962.70   36.60
   3  10   2  992.30   36.90
   3  10   2 1069.09   38.10
  -3  10  -2 1039.60   24.10
  -3  10  -2 1075.19   30.50
   3  10   2 1032.60   27.60
   4 -10   2 1032.00   31.10
  -4 -10  -2  977.50   29.40
  -4 -10  -2 1024.20   38.90
  -4 -10  -2  988.40   37.90
  -4  10  -2 1018.30   37.30
   4  10   2 1014.20   38.60
  -4  10  -2 1009.20   32.10
   4  10   2  972.80   37.70
   4  10   2  978.30   29.50
  -5 -10  -2  728.73   27.20
  -5 -10  -2  701.43   33.90
  -5 -10  -2  767.22   33.70
   5 -10   2  753.22   28.50
   5  10   2  716.63   52.99
  -5  10  -2  722.93   29.30
   5  10   2  715.33   27.80
  -5  10  -2  686.03   44.50
   5  10   2  763.72   34.50
  -6 -10  -2  481.85   30.90
  -6 -10  -2  498.25   28.70
  -6 -10  -2  450.95   23.40
   6 -10   2  489.55   28.70
  -6  10  -2  465.75   27.30
   6  10   2  464.75   29.50
   6  10   2  471.65   29.80
  -6  10  -2  437.56   26.10
   6  10   2  454.85   24.50
  -7 -10  -2    3.10   10.60
  -7 -10  -2  -20.20   11.60
  -7 -10  -2    4.40    9.10
   7  10   2    5.40   11.30
  -7  10  -2   10.90    9.90
   7  10   2    4.90   12.60
  -7  10  -2    9.40   12.30
   7  10   2   -7.30    9.50
   8 -10   2  694.83   36.30
  -8 -10  -2  635.04   33.70
  -8 -10  -2  673.43   36.70
  -8  10  -2  768.02   43.90
  -8  10  -2  724.13   39.80
   8  10   2  694.93   39.00
   8  10   2  692.43   36.60
   8  10   2  756.02   41.30
  -9 -10  -2  198.88   28.10
   9 -10   2  214.58   31.30
  -9 -10  -2  252.87   30.40
  -9  10  -2  277.87   29.60
  -9  10  -2  212.08   34.60
   9  10   2  244.98   32.90
   9  10   2  284.57   34.40
   9  10   2  186.68   25.90
 -10 -11   2   41.60   16.60
  10 -11  -2   27.60   15.90
  10 -11  -2   16.80    9.30
 -10  11   2   26.00   13.80
  10  11  -2   12.20   18.40
 -10  11   2   -4.20   14.20
  10  11  -2  -22.90   16.80
 -10  11   2   65.89   20.10
   9 -11  -2  240.48   24.70
  -9 -11   2  189.78   36.60
  -9 -11   2  261.17   26.80
   9 -11  -2  248.78   17.30
   9  11  -2  195.08   31.50
  -9  11   2  217.38   22.50
  -9  11   2  221.78   27.90
   9  11  -2  217.28   32.40
   9  11  -2  224.68   30.30
  -9  11   2  208.48   24.70
  -8 -11   2  494.35   35.00
   8 -11  -2  513.15   28.00
   8 -11  -2  579.04   23.10
  -8 -11   2  535.75   30.80
   8  11  -2  561.74   31.30
  -8  11   2  506.65   30.70
  -8  11   2  540.85   35.00
  -8  11   2  589.44   31.30
   8  11  -2  560.64   34.10
   8  11  -2  521.65   36.00
  -7 -11   2   48.10   10.70
   7 -11  -2   35.50    8.00
  -7 -11   2   33.30    9.90
   7 -11  -2   27.50    9.50
   7  11  -2   27.60   16.00
   7  11  -2   36.90   11.50
   7  11  -2   17.60   12.30
  -7  11   2   14.70    9.00
  -7  11   2   29.90   10.10
  -7  11   2   30.30   10.40
  -7  11   2   22.50    8.40
   6 -11  -2   -5.70    5.80
   6 -11  -2    7.20    6.60
  -6 -11   2   -1.20    7.00
   6  11  -2   -0.10    9.70
  -6  11   2   -3.50    7.50
  -6  11   2    8.30    7.30
  -6  11   2    8.90    6.50
   6  11  -2  -11.10    7.90
   6  11  -2    1.50    7.00
  -6  11   2   -2.50    6.80
  -5 -11   2  106.69   15.90
   5 -11  -2  119.89   12.40
   5 -11  -2   85.29   10.10
  -5  11   2   97.09   12.00
   5  11  -2  100.59   13.00
  -5  11   2   80.19   11.70
  -5  11   2   81.29   11.50
   5  11  -2  101.99   15.50
   5  11  -2  116.99   17.30
  -4 -11   2    9.10    6.90
   4 -11  -2    9.90    5.30
   4 -11  -2    7.90    4.10
  -4  11   2   13.30    6.60
   4  11  -2   10.00    7.40
  -4  11   2    1.50    5.70
   4  11  -2    9.50    5.40
   4  11  -2   18.90    8.30
  -4  11   2   16.40    4.80
  -3 -11   2  276.77   19.10
   3 -11  -2  269.47   16.20
   3  11  -2  291.17   20.70
   3  11  -2  284.27   13.50
  -3  11   2  270.47   18.80
   3  11  -2  291.47   19.40
  -3  11   2  233.58   15.50
  -2 -11   2   87.99   12.80
   2 -11  -2  103.49   11.70
   2  11  -2   94.19   12.70
  -2  11   2   89.49   12.00
  -2  11   2  109.39   14.30
   2  11  -2  105.89    8.50
   2  11  -2  111.09   14.70
   2  11  -2   98.39    7.90
   1 -11  -2   92.89   11.90
  -1 -11   2  120.49   12.60
   1  11  -2  125.09   12.60
  -1  11   2   99.39   12.30
   1  11  -2  124.89   14.60
   1  11  -2  123.49    7.60
  -1  11   2  102.49   14.10
   1  11  -2  123.59    8.00
   0 -11   2  521.45   21.10
   0 -11  -2  499.15   23.40
   0 -11  -2  467.05   28.40
   0  11   2  528.75   25.90
   0  11  -2  496.25   14.70
   0  11  -2  519.55   15.20
   0  11  -2  479.15   20.00
   0  11   2  513.55   23.70
   0  11  -2  533.85   25.90
  -1 -11  -2  199.38   19.40
   1 -11   2  186.78   12.20
  -1 -11  -2  185.68   16.20
  -1  11  -2  182.78   10.00
   1  11   2  159.98   17.20
   1  11   2  183.98   16.10
  -1  11  -2  193.98   12.60
  -1  11  -2  179.08   16.60
   2 -11   2  575.34   19.10
   2 -11   2  563.04   18.40
  -2 -11  -2  567.74   27.80
  -2 -11  -2  581.04   27.50
   2  11   2  578.64   27.20
  -2  11  -2  564.04   27.90
  -2  11  -2  545.75   18.70
  -2  11  -2  574.04   19.50
  -2  11  -2  594.24   28.00
   2  11   2  563.84   27.60
  -3 -11  -2  745.43   32.70
  -3 -11  -2  697.73   32.20
   3 -11   2  720.83   19.80
  -3 -11  -2  705.33   20.70
   3 -11   2  685.03   22.60
  -3  11  -2  718.13   24.20
  -3  11  -2  725.23   32.00
   3  11   2  703.33   21.30
   3  11   2  653.33   30.60
  -3  11  -2  685.73   19.60
   3  11   2  706.03   31.90
  -4 -11  -2   47.40   10.20
   4 -11   2   51.29    8.00
  -4 -11  -2   55.49   14.80
  -4 -11  -2   53.39    8.10
  -4  11  -2   57.99   10.10
   4  11   2   50.19   10.50
   4  11   2   51.49    8.30
  -5 -11  -2   83.39   14.90
   5 -11   2  100.99   13.90
  -5 -11  -2   74.69   12.30
  -5 -11  -2   63.69   12.40
   5  11   2   70.09   10.60
  -5  11  -2   61.89   11.60
   5  11   2   75.29   15.60
  -5  11  -2   85.19   12.50
   5  11   2   96.89   15.30
  -6 -11  -2  133.79   20.30
  -6 -11  -2  160.28   16.20
  -6 -11  -2  150.58   22.40
  -6  11  -2  163.68   20.00
   6  11   2  107.59   25.70
  -6  11  -2  149.79   19.80
   6  11   2  148.09   20.30
   6  11   2  113.19   17.20
   7 -11   2  103.29   17.90
  -7 -11  -2   90.49   13.30
  -7 -11  -2  117.19   22.00
  -7 -11  -2  144.79   22.70
   7  11   2   95.39   16.50
  -7  11  -2  117.79   18.80
   7  11   2   96.69   15.40
   7  11   2  102.09   18.90
   8 -11   2   50.79   14.00
  -8 -11  -2   14.50   12.80
  -8 -11  -2   21.30   13.80
  -8  11  -2   31.00   16.40
  -8  11  -2   -8.30   12.90
   8  11   2   32.50   15.90
   8  11   2   28.00   17.40
   9 -11   2   88.79   19.20
  -9 -11  -2   31.70   17.20
  -9 -11  -2   70.79   18.50
  -9  11  -2   73.69   22.30
   9  11   2   41.40   19.40
   9  11   2   58.39   19.60
   9  11   2   35.30   19.80
  -9  11  -2   67.39   19.00
  -9 -12   2    8.60   14.40
  -9 -12   2  -11.70   13.30
   9 -12  -2    5.00    8.80
   9 -12  -2   -6.00   13.30
  -9  12   2  -10.30   13.00
  -9  12   2   13.30   12.80
   9  12  -2   24.20   18.50
  -9  12   2    6.30   15.90
   9  12  -2   -6.10   16.00
   8 -12  -2   64.69   13.20
  -8 -12   2   64.69   13.90
  -8  12   2   55.59   13.10
   8  12  -2   43.30   13.40
   8  12  -2   96.99   18.00
   8  12  -2   85.69   17.90
  -8  12   2   99.59   16.20
   7 -12  -2   28.40    9.50
  -7 -12   2   41.60   10.80
   7 -12  -2   76.89   13.10
  -7 -12   2   77.39   14.90
  -7  12   2   44.50   11.70
  -7  12   2   59.19   14.60
   7  12  -2   56.09   14.10
   7  12  -2   44.10   11.30
   7  12  -2   61.99   16.70
  -7  12   2   56.79   11.50
  -7  12   2   50.59    9.60
  -6 -12   2 1194.58   44.50
   6 -12  -2 1129.59   34.00
   6 -12  -2 1173.58   35.10
  -6  12   2 1162.08   35.20
   6  12  -2 1177.08   44.70
   6  12  -2 1178.78   49.10
  -6  12   2 1182.28   35.70
   6  12  -2 1211.58   38.90
  -6  12   2 1131.99   41.40
   5 -12  -2  765.12   28.00
   5 -12  -2  758.72   23.80
  -5 -12   2  759.92   34.00
  -5  12   2  781.72   32.40
   5  12  -2  816.52   36.90
  -5  12   2  785.62   24.80
   5  12  -2  740.03   27.50
  -5  12   2  777.72   33.40
  -5  12   2  766.02   27.60
   4 -12  -2  294.67   11.30
   4 -12  -2  266.67   17.20
   4  12  -2  281.27   15.70
   4  12  -2  240.38   21.80
  -4  12   2  302.97   20.80
  -4  12   2  253.67   17.00
  -3 -12   2   47.00   10.40
   3 -12  -2   58.09    9.10
  -3  12   2   40.20    9.00
   3  12  -2   55.09   11.40
   3  12  -2   48.20   10.70
   3  12  -2   53.59    8.70
  -3  12   2   54.89    9.90
  -2 -12   2  254.57   19.00
   2 -12  -2  247.98   16.80
  -2  12   2  235.18   19.20
   2  12  -2  239.58   11.20
   2  12  -2  256.17   20.70
  -2  12   2  236.88   16.80
   2  12  -2  250.77   18.20
   2  12  -2  244.58   11.10
  -1 -12   2  631.14   26.20
   1 -12  -2  608.14   26.40
   1  12  -2  629.14   16.50
  -1  12   2  640.24   29.70
   1  12  -2  620.54   30.00
  -1  12   2  596.54   26.40
   1  12  -2  640.64   26.20
   1  12  -2  631.24   16.50
   0 -12  -2 1966.00   54.99
   0 -12  -2 2077.09   58.89
   0 -12   2 2108.59   51.99
   0  12   2 2175.98   59.89
   0  12  -2 2030.50   51.19
   0  12  -2 2130.39   40.70
   0  12  -2 2164.98   59.89
   0  12   2 2139.79   57.49
   1 -12   2  260.27   15.00
  -1 -12  -2  282.47   19.90
  -1 -12  -2  290.87   21.20
   1  12   2  263.87   19.20
  -1  12  -2  255.27   21.10
   1  12   2  258.77   21.80
  -1  12  -2  260.87   15.40
  -1  12  -2  258.27   11.30
  -2 -12  -2  136.99   20.80
  -2 -12  -2  176.98   17.30
   2 -12   2  183.48   11.90
  -2  12  -2  157.88   18.50
  -2  12  -2  189.88   12.30
   2  12   2  153.48   17.60
  -2  12  -2  189.58   11.80
   2  12   2  153.38   17.20
  -3 -12  -2  802.52   35.50
   3 -12   2  820.02   22.70
  -3 -12  -2  796.92   21.40
   3 -12   2  810.82   24.40
  -3 -12  -2  704.23   44.70
  -3  12  -2  779.02   34.70
  -3  12  -2  812.62   25.90
   3  12   2  808.02   21.80
   3  12   2  774.42   34.40
  -3  12  -2  794.42   22.50
   3  12   2  800.42   36.70
  -4 -12  -2  533.15   19.80
  -4 -12  -2  489.35   28.90
  -4 -12  -2  509.05   30.80
   4 -12   2  527.65   21.10
   4  12   2  482.65   29.60
  -4  12  -2  538.65   23.60
  -4  12  -2  548.55   29.70
   4  12   2  498.85   29.60
   4  12   2  524.75   20.40
  -5 -12  -2  729.43   26.80
  -5 -12  -2  733.53   37.60
   5 -12   2  729.53   28.30
  -5 -12  -2  756.22   36.10
  -5  12  -2  783.92   30.90
   5  12   2  835.82   52.79
   5  12   2  718.63   27.70
   5  12   2  771.92   38.80
  -5  12  -2  683.03   34.90
  -6 -12  -2  435.26   32.10
  -6 -12  -2  379.96   22.20
  -6 -12  -2  390.86   29.40
   6  12   2  418.06   32.60
  -6  12  -2  324.97   37.60
   6  12   2  403.66   30.00
   6  12   2  331.87   23.40
  -6  12  -2  386.26   26.50
  -7 -12  -2   53.09   14.90
  -7 -12  -2   15.00   16.50
  -7 -12  -2   55.39   12.10
   7 -12   2   45.20   12.90
   7  12   2   32.10   14.90
  -7  12  -2   47.00   17.60
  -7  12  -2   48.60   13.50
   7  12   2   42.00   17.00
   7  12   2   30.00   14.30
   8 -12   2  615.24   35.70
  -8 -12  -2  523.35   39.00
  -8 -12  -2  541.45   33.00
   8  12   2  552.94   44.70
   8  12   2  530.15   35.30
  -8  12  -2  523.05   36.40
   8  12   2  544.95   39.10
  -8  12  -2  509.75   37.90
  -9 -13   2  256.97   33.00
   9 -13  -2  269.17   18.60
  -9 -13   2  263.47   29.50
   9 -13  -2  174.18   21.40
   9  13  -2  182.68   27.00
  -9  13   2  255.57   29.90
  -9  13   2  273.87   32.40
  -9  13   2  221.68   28.20
   9  13  -2  187.88   27.00
  -8 -13   2   70.69   14.60
  -8 -13   2   60.69   16.90
   8 -13  -2   73.29   10.50
   8 -13  -2   49.10   13.20
   8  13  -2   72.49   19.20
   8  13  -2   66.79   16.00
  -8  13   2   59.99   16.20
  -8  13   2   73.19   15.90
   8  13  -2   81.29   19.20
  -8  13   2   70.09   14.80
   7 -13  -2  121.49   16.40
  -7 -13   2  168.78   24.40
  -7  13   2  166.88   18.20
  -7  13   2  135.49   18.30
   7  13  -2  101.29   17.70
   7  13  -2  143.99   22.30
  -7  13   2  145.29   20.10
   7  13  -2  120.29   19.30
  -7  13   2  150.18   21.90
   6 -13  -2   21.80    7.30
   6 -13  -2   30.00    7.40
  -6 -13   2   40.10   12.10
  -6  13   2   17.70    9.40
  -6  13   2    8.20    9.60
   6  13  -2   17.90   12.50
   6  13  -2   20.80   12.20
   6  13  -2   19.60    9.50
  -6  13   2   24.90   11.00
  -6  13   2   25.10    9.10
   5 -13  -2  686.83   26.90
   5 -13  -2  702.03   21.50
   5  13  -2  771.62   35.90
  -5  13   2  690.43   27.30
  -5  13   2  714.93   35.30
   5  13  -2  704.33   36.00
   5  13  -2  702.03   26.50
  -5  13   2  639.44   31.40
  -5  13   2  676.63   22.50
   4 -13  -2  551.44   24.40
   4  13  -2  515.75   30.80
  -4  13   2  501.65   23.90
   4  13  -2  545.85   20.80
   4  13  -2  538.05   29.50
  -4  13   2  444.06   44.20
   3 -13  -2  324.77   19.50
   3  13  -2  337.67   14.50
   3  13  -2  374.06   26.60
   3  13  -2  340.27   14.50
  -3  13   2  328.87   24.30
   3  13  -2  290.57   26.30
  -3  13   2  309.67   19.20
   2 -13  -2  206.18   16.70
  -2 -13   2  210.48   18.60
  -2  13   2  221.08   17.90
  -2  13   2  190.88   19.20
   2  13  -2  207.78    9.90
   2  13  -2  214.78   10.10
   2  13  -2  168.18   23.20
   2  13  -2  231.78   18.60
   1 -13  -2   -0.20    6.00
  -1 -13   2   12.70    7.20
   1  13  -2    3.90    6.60
  -1  13   2    3.60    7.90
   0 -13   2   18.10    7.30
   0 -13  -2    3.00    7.00
   0  13  -2   19.10   10.50
   0  13  -2   21.20    7.20
   0  13   2   16.20    7.80
   1 -13   2  649.54   24.90
  -1 -13  -2  622.14   30.00
  -1 -13  -2  617.44   32.00
   1  13   2  630.54   35.00
   1  13   2  661.63   32.50
  -1  13  -2  642.74   24.60
  -1  13  -2  708.63   33.40
   2 -13   2  332.17   16.60
  -2 -13  -2  337.67   24.70
  -2 -13  -2  317.87   28.30
   2  13   2  343.37   23.80
  -2  13  -2  333.77   14.10
  -2  13  -2  288.37   23.60
  -2  13  -2  328.87   25.00
   2  13   2  348.57   24.90
  -2  13  -2  320.77   16.50
  -3 -13  -2   -0.50    9.30
  -3 -13  -2   -1.90   10.30
   3 -13   2    0.40    5.10
   3  13   2    8.40    6.20
  -3  13  -2   16.70    9.40
  -3  13  -2   -0.90    5.50
  -3  13  -2   20.60   11.30
   3  13   2   18.10   10.00
  -3  13  -2   -3.80    6.40
   3  13   2   12.20   10.30
  -4 -13  -2    8.50    5.50
  -4 -13  -2    2.40   11.00
  -4 -13  -2   22.10   11.50
   4 -13   2    8.70    6.30
   4  13   2    7.70   10.40
  -4  13  -2   14.70    9.60
   4  13   2    6.90   10.50
   4  13   2   22.10    7.00
  -4  13  -2    0.80    9.60
  -4  13  -2   13.60    8.30
  -5 -13  -2  -14.90   11.50
  -5 -13  -2   18.60    7.10
   5 -13   2    1.40    7.30
  -5 -13  -2    3.10   10.70
  -5  13  -2   20.30   14.50
  -5  13  -2    3.00   11.50
   5  13   2   -1.70   10.80
   5  13   2   -2.50   12.80
   5  13   2   -0.90    8.10
  -5  13  -2    3.90    9.20
  -6 -13  -2   98.79   16.40
  -6 -13  -2  107.59   19.20
  -6 -13  -2   62.89   15.90
   6  13   2   67.99   16.90
  -6  13  -2   82.59   15.10
   6  13   2   77.79   14.10
  -6  13  -2   92.59   15.50
  -7 -13  -2  297.57   38.60
  -7 -13  -2  391.96   26.10
  -7 -13  -2  370.36   34.20
   7 -13   2  410.76   27.70
  -7  13  -2  366.36   31.20
   7  13   2  378.06   30.50
   7  13   2  381.26   38.50
   7  13   2  331.27   34.00
   8 -13   2  112.09   17.80
  -8 -13  -2  126.39   21.70
  -8 -13  -2   73.39   17.00
   8  13   2   62.19   21.60
  -8  13  -2   64.49   19.10
  -8  13  -2   86.99   20.90
   8  13   2   92.19   20.40
   8  13   2   88.89   24.80
   8 -14  -2   19.50   10.10
   8 -14  -2   15.40   12.30
  -8 -14   2   54.59   17.20
   8  14  -2   44.70   19.60
   8  14  -2   31.60   20.10
   8  14  -2   14.40   15.80
  -8  14   2   55.39   17.40
  -8  14   2   42.00   15.10
  -8  14   2   54.99   17.00
  -7 -14   2  360.96   31.10
   7 -14  -2  332.77   20.70
   7 -14  -2  376.66   21.60
  -7  14   2  380.76   25.00
   7  14  -2  397.56   34.80
  -7  14   2  324.17   34.80
   7  14  -2  341.77   26.00
   7  14  -2  343.77   35.20
  -7  14   2  350.56   23.40
  -7  14   2  310.37   28.70
   6 -14  -2  736.13   24.70
   6 -14  -2  698.93   28.00
   6  14  -2  709.93   29.90
  -6  14   2  718.93   26.50
  -6  14   2  726.93   36.20
   6  14  -2  702.83   39.20
  -6  14   2  747.83   37.60
  -6  14   2  695.63   29.20
   6  14  -2  744.33   40.50
   5 -14  -2  611.34   26.60
   5 -14  -2  642.54   18.30
   5  14  -2  609.84   36.10
   5  14  -2  607.14   25.00
  -5  14   2  654.43   34.20
   5  14  -2  659.13   35.90
  -5  14   2  645.64   28.40
  -5  14   2  657.63   33.20
   4 -14  -2    4.70    7.50
   4  14  -2   -1.90    5.80
   4  14  -2    3.70   10.40
  -4  14   2    4.00    8.90
   4  14  -2   19.30   10.60
  -4  14   2    9.80    9.90
   3 -14  -2  336.67   21.40
  -3  14   2  326.77   25.40
   3  14  -2  393.96   29.60
   3  14  -2  379.16   14.40
   3  14  -2  361.16   14.60
  -3  14   2  371.36   26.60
   3  14  -2  369.16   25.00
  -2 -14   2  339.17   23.30
   2 -14  -2  319.07   21.20
  -2  14   2  326.37   25.70
   2  14  -2  334.57   22.90
   2  14  -2  350.76   26.90
  -2  14   2  340.97   22.60
  -1 -14   2  740.83   31.10
   1 -14  -2  703.93   31.30
  -1  14   2  707.43   31.00
   1  14  -2  717.03   35.40
   1  14  -2  757.72   36.70
  -1  14   2  775.22   36.00
   0 -14   2 1379.56   42.20
   0 -14  -2 1459.15   47.00
   0  14  -2 1350.26   41.90
   0  14  -2 1393.46   49.80
   0  14   2 1417.06   49.99
  -1 -14  -2  219.78   20.40
   1 -14   2  226.18   16.50
  -1 -14  -2  195.98   22.20
   1  14   2  184.28   21.90
   1  14   2  179.08   20.10
  -1  14  -2  166.48   22.90
  -1  14  -2  186.28   15.50
   2 -14   2   37.10    7.70
  -2 -14  -2   49.20   13.90
  -2 -14  -2   43.60   11.20
  -2  14  -2   29.20   10.60
  -2  14  -2   28.10    7.50
  -2  14  -2   25.60   11.10
   2  14   2   49.20   12.10
   2  14   2   43.30   11.10
  -3 -14  -2  626.14   35.20
  -3 -14  -2  656.93   42.60
   3  14   2  610.74   35.10
  -3  14  -2  656.53   22.30
  -3  14  -2  633.74   22.60
   3  14   2  675.03   38.90
  -3  14  -2  649.93   35.60
  -4 -14  -2  751.42   39.00
  -4 -14  -2  663.83   38.50
   4 -14   2  731.03   24.50
  -4  14  -2  699.23   36.70
  -4  14  -2  678.03   37.50
   4  14   2  730.73   38.30
  -4  14  -2  748.23   27.20
  -4  14  -2  691.13   20.70
   4  14   2  758.32   38.80
   4  14   2  709.73   22.10
  -5 -14  -2  528.45   22.10
   5 -14   2  532.95   23.10
  -5 -14  -2  521.75   36.00
  -5 -14  -2  491.25   36.70
   5  14   2  588.84   24.00
  -5  14  -2  545.55   34.70
  -5  14  -2  557.24   27.40
   5  14   2  558.24   36.20
  -5  14  -2  533.05   35.20
   5  14   2  521.85   37.20
  -6 -14  -2   95.39   18.60
  -6 -14  -2   87.19   12.90
  -6 -14  -2   77.89   18.10
  -6  14  -2   44.60   14.30
  -6  14  -2   79.99   18.80
   6  14   2   67.89   14.60
   6  14   2   76.09   19.70
   6  14   2   91.69   18.00
  -6  14  -2   77.89   15.30
  -7 -14  -2   45.80   22.60
  -7 -14  -2   57.69   13.50
   7 -14   2   73.69   13.50
  -7  14  -2   50.09   17.30
   7  14   2   36.50   22.30
  -7  14  -2   35.60   17.80
   7  14   2    6.30   15.10
   7 -15  -2  185.28   17.50
   7 -15  -2  186.58   18.30
  -7  15   2  144.89   16.90
   7  15  -2  197.48   24.50
   7  15  -2  138.79   24.30
  -7  15   2  156.38   23.00
  -7  15   2  200.98   28.30
   7  15  -2  190.78   25.90
  -7  15   2  182.98   23.50
   6 -15  -2  133.59   17.60
   6 -15  -2  117.09   11.90
  -6  15   2  160.78   25.00
   6  15  -2  144.09   23.60
   6  15  -2  123.29   19.00
   6  15  -2  115.79   21.00
  -6  15   2  125.69   19.70
  -6  15   2   93.69   16.60
   5 -15  -2  256.77   20.10
   5  15  -2  231.68   17.80
  -5  15   2  290.67   26.80
   5  15  -2  260.87   28.70
   5  15  -2  302.47   31.50
  -5  15   2  296.47   25.80
  -5  15   2  286.47   27.20
   4 -15  -2  716.13   30.40
  -4  15   2  752.92   32.70
   4  15  -2  741.13   23.50
   4  15  -2  812.52   42.90
  -4  15   2  710.43   36.80
   4  15  -2  709.03   22.90
   4  15  -2  805.22   41.60
   3 -15  -2  242.58   19.50
  -3  15   2  217.48   25.50
  -3  15   2  229.88   19.90
   3  15  -2  270.47   29.90
   3  15  -2  266.17   24.50
   2 -15  -2  187.38   19.00
  -2  15   2  163.58   21.60
  -2  15   2  163.38   22.50
   2  15  -2  158.58   23.50
   2  15  -2  146.49   20.00
  -1 -15   2   14.10    9.80
   1  15  -2   22.20   13.00
  -1  15   2   36.50   12.30
  -1  15   2   23.50   10.20
   1  15  -2   15.90    9.30
   0 -15  -2   33.40   10.40
   0 -15   2   20.20    9.50
   0  15   2   22.40   10.00
   0  15   2    9.50   11.10
   0  15  -2    9.30   10.70
  -1 -15  -2  489.95   29.00
   1 -15   2  472.95   23.50
   1  15   2  443.86   30.80
   1  15   2  460.35   29.00
  -1  15  -2  473.85   23.20
  -1  15  -2  459.75   33.10
   2 -15   2   40.60    8.80
  -2 -15  -2   49.00   13.80
  -2 -15  -2   42.10   14.20
  -2  15  -2   38.90    9.60
  -2  15  -2   34.50   12.50
   2  15   2   43.40   13.00
  -2  15  -2   33.70   12.60
  -3 -15  -2   11.40   11.60
  -3 -15  -2    8.50   13.00
  -3  15  -2    9.60   11.60
  -3  15  -2    2.40    7.40
  -3  15  -2    5.50   12.60
   3  15   2   26.70   14.10
   3  15   2   27.20   13.00
  -4 -15  -2  -10.70   13.10
  -4 -15  -2   20.10   14.00
   4  15   2   22.50   14.40
  -4  15  -2    4.30    6.60
   4  15   2    3.60   13.10
  -4  15  -2  -18.20   12.40
  -4  15  -2   -1.40   12.00
  -4  15  -2    9.40    8.60
  -5 -15  -2   -6.10   15.90
  -5 -15  -2   23.80   16.90
   5 -15   2    6.00    7.90
  -5  15  -2    8.20   14.50
  -5  15  -2   -2.70   14.10
  -5  15  -2   -1.70   10.10
   5  15   2   11.30    8.70
   5  15   2   34.20   17.00
   5  15   2   36.60   15.90
  -6 -15  -2  335.57   38.00
  -6 -15  -2  405.76   22.20
  -6 -15  -2  455.35   42.50
   6 -15   2  410.96   24.10
   6  15   2  348.77   37.70
  -6  15  -2  363.56   37.00
   6  15   2  419.56   40.70
  -6  15  -2  435.46   29.80
  -6  15  -2  428.46   36.10
   6  15   2  409.66   26.80
   6 -16  -2  304.87   22.10
   6  16  -2  272.77   36.00
   6  16  -2  306.77   24.00
  -6  16   2  352.66   32.90
   6  16  -2  313.57   38.10
  -6  16   2  331.67   33.70
   5 -16  -2  202.78   20.00
   5  16  -2  252.37   33.40
  -5  16   2  255.37   30.50
  -5  16   2  238.28   27.40
  -5  16   2  296.57   25.40
   5  16  -2  230.98   18.20
   5  16  -2  229.38   18.70
   5  16  -2  223.78   31.10
   4 -16  -2  228.58   21.10
  -4  16   2  206.68   23.00
   4  16  -2  248.98   31.80
  -4  16   2  290.37   29.70
   4  16  -2  272.37   29.80
   3 -16  -2   71.49   13.10
  -3  16   2  104.89   18.10
  -3  16   2   89.99   15.90
   3  16  -2   81.89   25.30
   3  16  -2   71.49   17.70
   2 -16  -2  857.61   36.80
  -2  16   2  875.71   37.20
  -2  16   2  867.31   42.70
   2  16  -2  830.62   44.10
   2  16  -2  750.52   36.90
   1 -16  -2 1227.28   45.30
   1  16  -2 1188.88   43.70
   1  16  -2 1256.47   51.79
  -1  16   2 1250.97   51.59
  -1  16   2 1206.78   45.40
   0 -16  -2  154.58   21.80
   0  16   2  118.09   18.80
   0  16   2  110.69   17.50
   0  16  -2  113.49   17.80
   0  16  -2  123.79   18.20
  -1 -16  -2   10.90   12.60
  -1  16  -2   -1.90   16.30
   1  16   2   32.30   13.20
  -1  16  -2   -6.40   12.60
   1  16   2    8.50   13.20
  -2 -16  -2   46.00   14.90
  -2 -16  -2   49.50   16.70
  -2  16  -2   66.09   12.00
   2  16   2   40.40   15.40
  -2  16  -2   66.39   16.60
  -2  16  -2   80.29   16.80
   2  16   2   47.30   14.40
  -3 -16  -2  222.98   29.40
  -3  16  -2  184.48   17.50
  -3  16  -2  144.39   20.90
   3  16   2  178.48   23.50
   3  16   2  235.68   30.50
  -3  16  -2  199.48   29.50
  -4 -16  -2  854.51   46.30
  -4 -16  -2  947.81   49.90
  -4  16  -2  847.02   26.60
  -4  16  -2  822.52   46.20
   4  16   2  861.91   47.20
  -4  16  -2  860.31   26.00
  -4  16  -2  848.32   45.60
   4  16   2  901.91   47.30
   5 -16   2  274.17   17.70
  -5 -16  -2  323.97   38.60
  -5 -16  -2  345.87   37.40
   5  16   2  362.96   42.00
  -5  16  -2  258.07   34.30
  -5  16  -2  239.38   21.30
  -5  16  -2  344.67   35.00
   5  16   2  266.97   15.80
   5  16   2  264.07   37.00
   5 -17  -2   23.90   11.80
   5  17  -2   40.80   19.70
  -5  17   2   25.50   16.10
   5  17  -2   41.20   21.60
  -5  17   2    7.00   17.30
   4 -17  -2   54.89   14.90
   4  17  -2   58.69   17.40
  -4  17   2   43.80   15.10
  -4  17   2   50.39   16.90
   4  17  -2   45.10   18.50
   3 -17  -2  101.69   16.10
  -3  17   2  103.69   17.10
  -3  17   2   96.39   19.10
   3  17  -2  121.19   20.10
   3  17  -2  113.29   23.40
   2 -17  -2   59.79   14.20
   2  17  -2   43.10   18.70
  -2  17   2   44.70   15.10
  -2  17   2   67.59   17.90
   1 -17  -2   21.10   12.40
   1  17  -2   -1.50   11.50
  -1  17   2   -5.60   14.30
   1  17  -2   -5.40   15.30
  -1  17   2    5.40   14.50
   0 -17  -2  -18.70   12.80
   0  17   2   19.80   13.90
   0  17   2   12.50   16.10
   0  17  -2   -4.90   14.80
   0  17  -2   12.00   11.60
  -1 -17  -2  252.57   28.40
   1  17   2  235.58   32.10
  -1  17  -2  262.87   33.50
   1  17   2  235.28   28.00
  -1  17  -2  218.98   22.60
  -2 -17  -2  358.46   32.20
  -2  17  -2  317.47   23.70
   2  17   2  274.27   34.10
  -2  17  -2  290.77   34.80
  -2  17  -2  286.57   32.70
   2  17   2  274.87   31.60
  -3 -17  -2  273.57   34.60
  -3 -17  -2  245.58   37.70
   3  17   2  386.26   37.20
  -3  17  -2  313.57   36.10
   3  17   2  394.56   36.60
  -3  17  -2  338.37   22.10
  -3  17  -2  345.57   39.90
  -4 -17  -2   99.09   22.00
  -4 -17  -2   70.29   23.90
   4  17   2   61.19   21.10
  -4  17  -2  127.89   24.50
  -4  17  -2   71.69   19.50
  -4  17  -2  113.29   15.90
   4  17   2   92.89   22.60
   4  18  -2  221.08   29.80
  -4  18   2  209.48   28.60
   3 -18  -2   35.40   14.50
  -3  18   2   53.69   19.40
   3  18  -2   15.80   20.80
   3  18  -2  -20.80   15.60
  -3  18   2   -7.40   15.20
   2 -18  -2  275.67   29.00
   2  18  -2  283.17   41.10
  -2  18   2  228.08   29.40
  -2  18   2  304.27   39.00
   2  18  -2  264.67   32.70
   1 -18  -2  522.35   35.50
  -1  18   2  539.15   37.10
   1  18  -2  588.84   44.40
   1  18  -2  415.96   53.39
  -1  18   2  597.54   42.10
   0 -18  -2  106.19   19.80
   0  18   2  165.88   27.50
   0  18  -2  114.49   24.20
   0  18  -2  110.99   17.90
   0  18   2  135.39   24.50
  -1 -18  -2  -27.90   15.80
  -1  18  -2   17.40   18.60
   1  18   2   17.50   19.00
   1  18   2  -13.40   15.80
  -1  18  -2   -1.40   13.50
  -2 -18  -2  -19.30   17.30
   2  18   2   -3.40   17.30
  -2  18  -2   -2.30   19.50
  -2  18  -2    0.70   14.30
  -2  18  -2  -17.60   17.60
   2  18   2  -25.00   17.70
   3  18   2  100.09   25.30
  -3  18  -2  151.28   25.70
  -3  18  -2  113.39   25.30
  12   0  -3    8.90   16.90
 -12   0   3    9.20    9.20
  12   0  -3    1.30   11.90
 -12   0   3  -11.60   17.60
  12   0  -3    6.90   12.80
  12   0  -3   18.90   13.20
  11   0  -3    3.60   10.00
 -11   0   3  -15.00   12.50
  11   0  -3  -21.30   12.30
 -11   0   3   -1.90    7.10
  11   0  -3   -0.20    9.00
  11   0  -3   16.00   10.80
  10   0  -3   -3.40    8.90
 -10   0   3   -4.30    5.70
  10   0  -3    4.80   13.40
  10   0  -3    6.90   10.00
  10   0  -3   -7.60    6.70
 -10   0   3    1.70   11.10
   9   0  -3    9.70    7.90
  -9   0   3    9.70    4.90
   9   0  -3   -6.50    6.00
   9   0  -3    0.40    8.10
  -9   0   3  -10.00    7.70
   9   0  -3   -2.30    5.30
   8   0  -3   -0.50    4.50
   8   0  -3   -5.40    5.60
  -8   0   3    5.10    4.00
  -8   0   3    6.50    7.00
   8   0  -3    1.30    6.70
   7   0  -3    0.50    5.20
  -7   0   3    1.20    3.10
  -7   0   3   -0.20    5.90
   7   0  -3   -2.00    3.30
   7   0  -3    2.70    5.60
   6   0  -3    5.50    4.80
  -6   0   3    1.20    2.50
   6   0  -3    0.90    2.60
  -6   0   3   -4.50    4.50
   6   0  -3    1.40    4.20
  -5   0   3   -6.30    3.40
   5   0  -3   -1.60    2.00
  -5   0   3   -0.30    1.70
   5   0  -3    3.40    3.80
   5   0  -3    2.00    4.00
   4   0  -3    1.60    3.60
  -4   0   3    7.10    3.80
   4   0  -3   -0.60    3.10
   3   0  -3    0.50    2.90
   3   0  -3   -0.20    3.10
  -3   0   3   -2.30    2.70
  -3   0   3   -0.90    2.80
   2   0  -3    0.80    2.40
   2   0  -3   -0.70    2.50
  -2   0   3   -0.20    1.30
  -2   0   3    1.50    2.30
   2   0  -3    0.00    1.30
  -1   0   3    4.70    2.60
   1   0  -3    0.20    1.80
   1   0  -3    0.70    2.40
  -1   0   3    2.40    2.20
   0   0   3    4.00    2.70
   0   0  -3    1.20    2.50
   0   0  -3    0.20    2.20
   0   0  -3    3.40    3.10
   0   0   3   -0.90    1.90
   0   0   3    0.90    2.80
   1   0   3    2.30    2.40
   1   0   3    4.10    2.90
   1   0   3    0.70    3.20
  -1   0  -3   -0.30    2.70
  -1   0  -3    0.20    2.30
  -1   0  -3    0.50    3.00
  -2   0  -3    2.70    2.60
   2   0   3    0.00    2.90
  -2   0  -3    1.50    3.30
  -2   0  -3   -1.20    2.90
   2   0   3   -0.10    1.90
   2   0   3    1.10    3.70
  -3   0  -3    4.60    2.90
   3   0   3    3.20    4.00
   3   0   3    2.60    2.50
   3   0   3   -1.10    3.00
  -3   0  -3   -4.00    3.00
  -3   0  -3   -2.50    3.60
  -4   0  -3   -0.30    3.30
   4   0   3   -2.00    3.70
   4   0   3    2.90    4.10
   4   0   3   -1.10    2.60
  -4   0  -3    3.70    4.40
  -4   0  -3    3.40    4.90
  -5   0  -3    1.40    4.70
  -5   0  -3   -0.20    3.50
   5   0   3    6.20    3.40
   5   0   3   -3.30    4.50
   5   0   3    1.30    5.40
  -5   0  -3    3.10    5.30
  -6   0  -3   -6.00    4.80
  -6   0  -3    6.50    6.30
   6   0   3   -4.50    6.00
   6   0   3    0.50    6.40
   6   0   3    3.40    4.20
   7   0   3   -2.90    7.70
   7   0   3   10.10    9.70
  -7   0  -3   -0.10    8.10
   7   0   3    3.10    4.80
  -7   0  -3    2.00    7.70
   8   0   3    5.70    5.90
   8   0   3    7.20    9.80
  -8   0  -3  -11.00   13.20
  -8   0  -3    3.00   10.30
   8   0   3   -0.70    9.70
   9   0   3    2.70    8.00
  -9   0  -3   14.20   14.50
   9   0   3   -3.90   10.80
   9   0   3    1.20   11.30
  -9   0  -3   10.50    9.90
  10   0   3  -14.00    9.60
 -10   0  -3    2.00   12.30
  10   0   3   -5.90   14.80
  10   0   3   -5.30   14.30
 -10   0  -3  -12.60   16.50
 -11   0  -3   15.50   15.60
 -11   0  -3  -42.40   21.00
  11   0   3   -4.00   16.80
  11   0   3  -15.20   12.40
 -12  -1   3  264.47   36.60
 -12  -1   3  333.57   21.00
  12  -1  -3  298.77   29.50
  12  -1  -3  280.77   34.80
 -12   1   3  287.27   37.10
  12   1  -3  329.67   29.50
 -12   1   3  333.97   20.40
  12   1  -3  259.37   23.80
  12   1  -3  306.07   28.90
  12   1  -3  214.88   32.60
 -11  -1   3    7.70    7.80
 -11  -1   3   19.80   15.30
  11  -1  -3   28.80   10.50
  11  -1  -3    1.90   13.70
  11  -1  -3   24.10    9.70
  11  -1  -3   11.00   10.90
  11   1  -3   -1.60   11.40
 -11   1   3   10.90    7.20
  11   1  -3    3.10   13.00
  11   1  -3   14.40   10.60
 -11   1   3   31.60   15.20
  11   1  -3    8.10    9.20
 -10  -1   3 1549.74   54.79
  10  -1  -3 1471.75   49.00
  10  -1  -3 1549.64   62.89
  10  -1  -3 1514.65   39.50
  10  -1  -3 1546.15   48.40
 -10  -1   3 1495.45   39.40
 -10   1   3 1524.75   39.00
  10   1  -3 1379.86   56.89
  10   1  -3 1458.05   48.40
 -10   1   3 1559.44   55.59
  10   1  -3 1498.65   39.80
   9  -1  -3 1305.47   60.49
  -9  -1   3 1444.46   36.30
   9  -1  -3 1438.96   36.30
  -9  -1   3 1458.55   49.99
   9  -1  -3 1417.56   44.10
   9  -1  -3 1459.65   49.90
  -9   1   3 1395.96   35.40
   9   1  -3 1434.26   45.70
   9   1  -3 1457.45   37.10
   9   1  -3 1458.95   46.40
   9   1  -3 1505.95   50.99
  -9   1   3 1407.96   50.59
  -8  -1   3  421.66   16.10
   8  -1  -3  463.95   25.40
  -8  -1   3  426.06   24.90
   8  -1  -3  443.76   16.80
   8  -1  -3  437.06   21.70
  -8   1   3  427.76   15.70
  -8   1   3  463.65   25.60
   8   1  -3  440.66   23.10
   8   1  -3  425.66   17.30
   8   1  -3  408.16   24.70
   8   1  -3  451.15   22.90
  -7  -1   3  433.86   14.80
   7  -1  -3  446.26   15.00
   7  -1  -3  431.96   20.40
  -7  -1   3  444.36   23.10
   7  -1  -3  426.36   22.40
   7   1  -3  431.26   21.70
   7   1  -3  438.56   15.60
  -7   1   3  424.46   14.30
   7   1  -3  434.66   22.90
  -7   1   3  446.96   23.00
   6  -1  -3   30.40    4.90
  -6  -1   3   39.40    4.90
  -6  -1   3   26.80    6.60
   6  -1  -3   25.60    6.90
   6  -1  -3   22.20    5.70
   6   1  -3   34.50    6.80
  -6   1   3   19.40    5.90
  -6   1   3   26.00    3.80
   6   1  -3   23.30    4.10
   6   1  -3   29.20    7.20
   5  -1  -3 1507.75   40.40
   5  -1  -3 1560.74   39.20
  -5  -1   3 1604.94   31.10
   5  -1  -3 1596.44   29.90
   5   1  -3 1580.54   40.30
  -5   1   3 1505.65   40.20
   5   1  -3 1517.25   40.60
  -5   1   3 1580.54   29.90
   5   1  -3 1547.15   31.00
   4  -1  -3 4284.37   85.09
  -4  -1   3 4466.05   86.09
   4  -1  -3 4473.45   84.89
  -4  -1   3 4320.27   75.09
  -4   1   3 4485.85   85.79
   4   1  -3 4441.96   85.69
   4   1  -3 4406.56   75.19
   4   1  -3 4274.97   85.59
  -4   1   3 4370.36   84.59
   3  -1  -3 1768.32   38.70
   3  -1  -3 1659.53   38.10
  -3  -1   3 1702.53   38.80
   3   1  -3 1678.23   38.70
  -3   1   3 1752.82   38.70
  -3   1   3 1700.13   38.40
   3   1  -3 1723.53   30.80
   2  -1  -3    7.00    3.00
   2  -1  -3   11.20    3.40
   2  -1  -3   10.90    1.80
  -2  -1   3    7.30    3.10
   2   1  -3   12.00    3.70
  -2   1   3    7.20    3.00
   2   1  -3    7.60    3.10
   2   1  -3    9.40    2.10
  -2   1   3   11.90    2.00
   1  -1  -3 1573.34   30.70
  -1  -1   3 1593.14   31.10
  -1  -1   3 1524.85   32.40
   1   1  -3 1560.14   31.00
  -1   1   3 1570.74   30.70
  -1   1   3 1514.05   33.00
   1   1  -3 1560.34   32.60
   0  -1   3   73.39    6.30
   0  -1   3   75.29    5.20
   0  -1  -3   82.29    6.80
   0  -1  -3   71.89    6.40
   0  -1  -3   77.79    6.40
   0   1  -3   75.39    6.80
   0   1  -3   73.19    6.20
   0   1   3   71.69    6.40
   0   1   3   68.09    5.90
   0   1  -3   73.09    5.10
  -1  -1  -3 5371.06   99.49
   1  -1   3 5494.55  100.29
  -1  -1  -3 5544.15   98.09
  -1  -1  -3 5490.25  100.19
   1  -1   3 5652.93  100.49
   1  -1   3 5668.53   95.09
   1   1   3 5446.65   97.89
  -1   1  -3 5518.75   94.89
  -1   1  -3 5448.96   99.99
   1   1   3 5453.65   99.69
   1   1   3 5477.15  100.09
  -1   1  -3 5638.14  100.69
   2  -1   3 3658.03   71.39
  -2  -1  -3 3632.64   70.99
  -2  -1  -3 3622.64   67.79
   2  -1   3 3452.35   70.79
  -2  -1  -3 3486.05   70.89
   2  -1   3 3618.84   64.09
   2   1   3 3496.55   70.59
  -2   1  -3 3587.34   71.19
  -2   1  -3 3660.73   64.19
   2   1   3 3610.84   71.09
   2   1   3 3527.45   67.49
  -2   1  -3 3613.64   71.19
   3  -1   3 1743.53   42.60
  -3  -1  -3 1797.32   43.00
   3  -1   3 1717.33   42.80
  -3  -1  -3 1694.63   42.30
  -3  -1  -3 1813.42   39.20
   3  -1   3 1760.42   35.50
   3   1   3 1716.03   38.60
   3   1   3 1759.92   42.80
   3   1   3 1711.93   42.40
  -3   1  -3 1761.42   43.10
  -3   1  -3 1770.32   35.70
  -3   1  -3 1686.13   42.00
   4  -1   3   79.79    6.40
  -4  -1  -3   70.39    9.80
   4  -1   3   76.39   10.10
  -4  -1  -3   82.69   10.60
   4  -1   3   76.09    9.60
  -4  -1  -3   74.79    8.30
   4   1   3   76.59    9.90
  -4   1  -3   72.69    9.80
   4   1   3   81.99   10.00
   4   1   3   75.79    7.70
  -4   1  -3   74.69    6.90
  -4   1  -3   92.89   11.60
  -5  -1  -3  327.77   19.40
  -5  -1  -3  354.56   16.50
   5  -1   3  358.16   13.90
  -5  -1  -3  330.57   18.20
   5  -1   3  315.07   18.60
   5  -1   3  353.36   19.50
   5   1   3  346.57   15.60
   5   1   3  313.27   18.60
   5   1   3  327.57   19.10
  -5   1  -3  322.47   17.70
  -5   1  -3  345.27   20.20
   6  -1   3 1679.43   57.49
   6  -1   3 1760.22   41.10
  -6  -1  -3 1803.82   51.89
  -6  -1  -3 1688.53   48.10
   6  -1   3 1812.62   50.09
   6   1   3 1711.13   51.99
   6   1   3 1794.72   49.90
   6   1   3 1823.32   44.60
  -6   1  -3 1773.42   49.00
  -6   1  -3 1786.52   51.99
  -7  -1  -3 2348.17   64.69
   7  -1   3 2333.87   52.09
  -7  -1  -3 2339.87   63.39
   7  -1   3 2366.86   61.89
   7  -1   3 1871.81   83.79
  -7   1  -3 2276.07   64.39
   7   1   3 2362.36   62.09
   7   1   3 2349.36   55.39
  -7   1  -3 2363.36   70.79
   7   1   3 2105.19   74.99
   8  -1   3 1025.30   40.20
  -8  -1  -3 1079.39   44.70
   8  -1   3 1006.40   42.70
   8  -1   3  982.20   31.20
  -8   1  -3 1026.40   43.70
   8   1   3 1069.39   34.80
   8   1   3 1056.69   40.90
   8   1   3 1011.50   42.60
   9  -1   3  184.38   16.00
   9  -1   3  134.49   18.80
   9  -1   3  156.28   24.50
  -9  -1  -3  130.29   16.90
  -9  -1  -3  184.88   28.10
  -9   1  -3  152.08   19.40
  -9   1  -3  180.38   24.40
   9   1   3  135.79   20.20
   9   1   3  152.18   24.10
 -10  -1  -3  325.87   38.20
  10  -1   3  426.16   23.00
  10  -1   3  353.36   32.80
  10  -1   3  403.26   23.40
 -10  -1  -3  358.66   28.70
  10  -1   3  343.77   33.10
  10   1   3  357.66   38.90
 -10   1  -3  347.97   29.40
 -10   1  -3  358.96   38.00
  10   1   3  285.47   33.40
  10   1   3  376.36   35.00
  11  -1   3  383.96   43.10
  11  -1   3  506.85   27.90
 -11  -1  -3  473.15   47.20
 -11  -1  -3  523.95   36.60
  11  -1   3  530.85   29.20
  11  -1   3  498.65   42.10
 -11   1  -3  536.35   36.00
  11   1   3  540.75   43.40
 -11   1  -3  442.46   47.10
  11   1   3  515.05   31.40
  11   1   3  398.86   42.00
  12  -2  -3   -1.70   13.20
 -12  -2   3  -16.40   17.70
  12  -2  -3   -0.80   16.00
 -12  -2   3   16.80    9.90
  12  -2  -3   18.40   12.70
  12   2  -3   -8.80   17.00
  12   2  -3    1.90   14.30
 -12   2   3  -18.30   18.70
  12   2  -3   10.60   12.80
  12   2  -3   31.00   15.50
 -11  -2   3  115.99   15.20
 -11  -2   3  118.89   17.90
  11  -2  -3  151.68   20.70
  11  -2  -3  167.18   20.50
  11  -2  -3  124.69   21.40
 -11   2   3  157.98   23.70
  11   2  -3  138.89   18.20
  11   2  -3  152.98   30.40
  11   2  -3  135.39   18.60
  11   2  -3  147.89   22.90
 -11   2   3  159.08   14.80
 -10  -2   3    4.30    6.40
  10  -2  -3    1.20    7.60
  10  -2  -3   -1.00   11.50
  10  -2  -3   12.70    9.10
 -10  -2   3   10.10   10.90
  10   2  -3   11.80    7.60
 -10   2   3    6.40    5.80
  10   2  -3   16.30   10.20
  10   2  -3   14.40    8.80
 -10   2   3    3.20   10.90
  -9  -2   3   49.30   11.00
   9  -2  -3   55.39    8.20
   9  -2  -3   64.89   12.60
   9  -2  -3   52.19   10.60
  -9  -2   3   56.59    9.30
   9   2  -3   43.60   10.90
   9   2  -3   47.80   10.90
   9   2  -3   43.10   10.70
   9   2  -3   48.30    8.30
  -9   2   3   52.29   12.80
  -9   2   3   41.70    7.10
   8  -2  -3   45.50    6.80
  -8  -2   3   55.29    7.80
   8  -2  -3   46.80   10.00
  -8  -2   3   41.40    9.30
   8  -2  -3   60.69   10.00
  -8   2   3   36.90    5.60
   8   2  -3   43.70    7.40
  -8   2   3   34.70    9.40
   8   2  -3   39.20   10.60
   8   2  -3   37.90    8.60
   8   2  -3   33.70   10.00
  -7  -2   3  288.37   18.90
   7  -2  -3  287.57   18.80
   7  -2  -3  295.57   17.20
  -7  -2   3  282.97   12.60
  -7   2   3  287.17   11.70
   7   2  -3  302.47   17.90
   7   2  -3  284.07   19.10
   7   2  -3  291.47   18.10
  -7   2   3  305.87   19.00
   7   2  -3  282.37   13.20
  -6  -2   3  332.17   18.40
   6  -2  -3  296.67   17.30
  -6  -2   3  326.47   12.30
   6  -2  -3  317.67   16.20
   6   2  -3  319.77   18.10
  -6   2   3  323.57   18.00
   6   2  -3  316.77   12.30
  -6   2   3  298.17   10.70
   5  -2  -3  209.08   12.60
  -5  -2   3  231.98    9.20
  -5  -2   3  235.08   14.70
   5  -2  -3  219.38   13.80
   5   2  -3  223.28   14.30
  -5   2   3  219.28    7.90
  -5   2   3  210.18   13.30
   5   2  -3  244.78    9.80
   4  -2  -3  175.88   11.20
  -4  -2   3  179.98   11.80
  -4  -2   3  172.88    7.20
   4  -2  -3  172.98   10.60
  -4   2   3  176.18   10.80
  -4   2   3  169.98   11.40
   4   2  -3  170.88    7.40
  -4   2   3  167.88    6.00
  -4   2   3  170.38    6.10
   4   2  -3  166.68   11.20
   3  -2  -3 1487.45   34.60
   3  -2  -3 1498.75   34.80
  -3  -2   3 1501.75   35.70
  -3   2   3 1453.65   34.50
   3   2  -3 1460.35   35.20
  -3   2   3 1498.55   34.60
  -3   2   3 1534.75   27.80
   3   2  -3 1529.25   29.60
   3   2  -3 1498.45   35.70
   2  -2  -3  123.29    5.50
   2  -2  -3  115.89    8.10
   2  -2  -3  116.79    7.60
   2   2  -3  112.49    7.90
  -2   2   3  113.09    5.60
   2   2  -3  114.99    8.20
   1  -2  -3 1018.70   23.70
   1  -2  -3 1041.90   25.30
   1  -2  -3 1011.80   22.70
  -1   2   3 1077.99   23.10
   1   2  -3 1030.20   23.90
   1   2  -3 1029.90   23.40
  -1   2   3  987.00   24.90
   0  -2   3 1652.33   35.30
   0  -2  -3 1613.94   35.30
   0  -2  -3 1697.43   34.50
   0  -2   3 1661.83   35.60
   0  -2   3 1644.44   32.10
   0  -2  -3 1607.74   34.90
   0   2  -3 1606.84   35.10
   0   2   3 1612.24   35.30
   0   2   3 1601.44   34.00
   0   2  -3 1623.94   32.10
   0   2  -3 1677.93   35.50
   0   2   3 1652.63   35.10
   1  -2   3   54.39    7.10
   1  -2   3   53.99    3.80
   1  -2   3   56.09    6.80
  -1  -2  -3   51.09    6.60
  -1  -2  -3   47.20    6.80
  -1  -2  -3   54.49    6.30
   1   2   3   52.19    7.00
   1   2   3   57.29    6.40
  -1   2  -3   58.49    4.20
  -1   2  -3   56.19    6.80
  -1   2  -3   51.89    6.60
   1   2   3   58.49    6.60
   2  -2   3   29.40    5.10
  -2  -2  -3   26.40    5.20
  -2  -2  -3   52.59    7.20
   2  -2   3   31.70    5.70
   2  -2   3   38.40    3.30
  -2  -2  -3   45.50    6.70
  -2   2  -3   43.10    3.80
   2   2   3   50.89    7.20
   2   2   3   31.10    5.40
  -2   2  -3   46.80    7.50
  -2   2  -3   39.60    6.40
   2   2   3   46.30    6.40
  -3  -2  -3   18.00    4.90
   3  -2   3   12.00    4.80
  -3  -2  -3   10.00    4.90
   3  -2   3    5.50    3.60
   3  -2   3   15.30    2.50
  -3  -2  -3   17.90    5.20
   3   2   3    6.80    4.00
  -3   2  -3   14.50    4.60
  -3   2  -3    7.20    4.10
  -3   2  -3   13.60    2.90
   3   2   3   11.40    3.80
   3   2   3   11.80    4.60
   4  -2   3  419.16   19.40
  -4  -2  -3  424.86   17.70
  -4  -2  -3  401.76   19.20
  -4  -2  -3  450.05   20.20
   4  -2   3  412.96   12.60
   4  -2   3  411.46   19.60
   4   2   3  430.46   17.40
   4   2   3  416.66   19.50
   4   2   3  430.96   20.00
  -4   2  -3  425.76   20.40
  -4   2  -3  427.96   19.30
   5  -2   3  163.88   14.60
  -5  -2  -3  139.49   13.90
   5  -2   3  150.28    8.10
  -5  -2  -3  161.28   12.40
  -5  -2  -3  153.68   13.40
   5  -2   3  144.49   13.80
  -5   2  -3  149.29   13.20
   5   2   3  149.79   14.10
   5   2   3  158.18   14.30
   5   2   3  146.19   11.50
  -5   2  -3  175.88   15.70
  -6  -2  -3   97.59   12.10
   6  -2   3   91.09   13.70
  -6  -2  -3   88.09   13.40
   6  -2   3   81.09   18.10
   6  -2   3   77.29    7.90
  -6  -2  -3   83.89   11.80
  -6   2  -3   75.59   12.50
   6   2   3   83.69   13.20
   6   2   3   73.69   10.00
  -6   2  -3   78.89   11.40
   6   2   3   90.19   13.10
  -7  -2  -3   12.70    8.00
  -7  -2  -3   30.30    9.20
   7  -2   3   15.60    8.30
   7  -2   3   28.10    5.60
   7   2   3   14.30    9.90
   7   2   3   22.70    9.30
  -7   2  -3   21.60    9.10
   7   2   3   37.00    7.90
  -7   2  -3   18.90    8.00
  -8  -2  -3   57.99   14.30
   8  -2   3   75.19   10.80
  -8  -2  -3   44.10    9.40
   8  -2   3   58.19   12.70
   8  -2   3   51.09   12.50
   8   2   3   70.19   10.50
   8   2   3   32.30   11.00
  -8   2  -3   32.90   12.10
   8   2   3   62.39   13.90
   9  -2   3   15.70   11.90
   9  -2   3   -1.10    6.90
   9  -2   3    7.40    7.10
  -9  -2  -3   -3.90    9.50
  -9  -2  -3    7.80   14.20
   9  -2   3    4.10   11.80
  -9   2  -3   14.40   15.20
  -9   2  -3   14.50    9.80
   9   2   3   19.50   12.50
   9   2   3   23.20    9.20
   9   2   3   -0.80   12.40
 -10  -2  -3  203.78   34.20
  10  -2   3  266.27   18.40
  10  -2   3  205.38   31.10
  10  -2   3  206.38   30.00
  10  -2   3  261.27   20.20
 -10  -2  -3  238.68   27.20
  10   2   3  253.17   24.00
  10   2   3  203.98   31.70
 -10   2  -3  202.68   25.40
 -10   2  -3  226.88   36.70
  10   2   3  240.68   32.10
  11  -2   3   17.60   11.90
  11  -2   3   15.30   11.50
 -11  -2  -3  -25.30   21.40
 -11  -2  -3   33.60   17.00
  11  -2   3  -20.80   21.00
  11  -2   3   -5.60   19.40
  11   2   3   28.70   14.10
  11   2   3    2.40   20.90
  11   2   3  -19.60   19.70
 -11   2  -3   36.20   16.60
 -12  -3   3   52.49   19.10
  12  -3  -3   87.89   15.80
  12  -3  -3   87.59   15.00
  12  -3  -3   55.69   18.80
 -12  -3   3   71.39   11.50
 -12   3   3  104.99   16.60
  12   3  -3   75.09   15.90
  12   3  -3   72.19   20.50
  12   3  -3   76.49   18.00
 -12   3   3   46.90   19.60
  12   3  -3   54.59   15.70
 -11  -3   3   56.39   15.70
 -11  -3   3   67.79   10.40
  11  -3  -3   72.99   13.20
  11  -3  -3   66.39   16.40
 -11   3   3   76.99   18.80
  11   3  -3   69.79   13.50
 -11   3   3   66.79   10.00
  11   3  -3   67.59   15.00
  11   3  -3   29.30   15.20
  11   3  -3   42.70   12.90
 -10  -3   3  231.98   16.00
 -10  -3   3  218.78   24.60
  10  -3  -3  222.48   19.20
  10  -3  -3  218.38   26.70
  10  -3  -3  180.18   19.10
  10   3  -3  218.68   21.10
 -10   3   3  218.58   25.70
  10   3  -3  256.17   18.80
 -10   3   3  213.58   14.60
  10   3  -3  163.08   30.00
  10   3  -3  230.18   22.20
  -9  -3   3 2426.06   68.09
  -9  -3   3 2367.46   54.59
   9  -3  -3 2433.86   61.09
   9  -3  -3 2442.16   67.99
   9   3  -3 2437.76   54.99
   9   3  -3 2400.16   65.99
   9   3  -3 2515.35   69.49
   9   3  -3 2128.19   72.99
  -9   3   3 2334.17   52.39
  -9   3   3 2359.76   69.59
  -8  -3   3 1735.73   52.59
   8  -3  -3 1828.62   47.90
  -8  -3   3 1626.24   41.00
   8  -3  -3 1747.63   52.39
   8   3  -3 1675.13   50.79
  -8   3   3 1722.43   52.09
   8   3  -3 1727.23   41.80
  -8   3   3 1780.12   40.00
   8   3  -3 1742.63   52.99
   7  -3  -3  386.46   18.80
  -7  -3   3  336.17   14.60
   7  -3  -3  384.56   21.30
  -7  -3   3  360.96   20.60
  -7   3   3  362.86   21.10
   7   3  -3  354.66   20.60
  -7   3   3  369.16   13.80
   7   3  -3  364.06   21.30
   7   3  -3  374.36   15.60
   6  -3  -3  213.88   13.40
  -6  -3   3  232.88   11.00
  -6  -3   3  236.18   15.80
   6  -3  -3  212.38   14.90
   6   3  -3  229.78   15.90
   6   3  -3  238.58   11.60
   6   3  -3  237.98   15.70
  -6   3   3  211.78   15.40
  -6   3   3  221.88    9.60
   5  -3  -3 2019.40   46.20
  -5  -3   3 2034.20   49.20
  -5  -3   3 1973.10   41.10
   5  -3  -3 1904.61   47.30
  -5   3   3 2000.50   46.40
   5   3  -3 1964.00   48.70
  -5   3   3 2008.20   39.30
  -5   3   3 1982.20   47.90
   5   3  -3 1984.30   41.40
  -4  -3   3 1489.35   32.50
  -4  -3   3 1562.54   38.70
   4  -3  -3 1517.65   36.90
   4  -3  -3 1540.15   37.50
   4   3  -3 1550.74   32.80
  -4   3   3 1463.35   36.50
  -4   3   3 1547.05   30.80
   4   3  -3 1537.45   38.50
  -4   3   3 1555.54   37.60
  -4   3   3 1557.74   30.80
   3  -3  -3 8339.47  151.08
   3  -3  -3 8465.35  150.18
  -3  -3   3 8839.52  152.78
   3   3  -3 8462.15  152.08
  -3   3   3 8669.83  145.19
   3   3  -3 8808.82  147.29
  -3   3   3 8372.56  151.18
  -3   3   3 8757.42  150.58
   2  -3  -3 2239.18   42.90
   2  -3  -3 2249.77   44.60
   2  -3  -3 2264.07   46.90
  -2   3   3 2311.57   43.10
  -2   3   3 2208.48   46.70
   2   3  -3 2130.29   46.10
   2   3  -3 2281.87   44.30
   1  -3  -3   17.40    4.20
   1  -3  -3   17.00    3.50
   1  -3  -3   12.00    3.30
   1   3  -3   18.20    3.70
  -1   3   3   16.70    3.70
  -1   3   3   10.30    3.20
   1   3  -3   19.40    3.80
   1   3  -3   16.20    4.00
   0  -3  -3   61.69    7.10
   0  -3   3   67.19    6.70
   0  -3  -3   65.49    6.70
   0  -3  -3   59.59    5.80
   0  -3   3   60.29    6.70
   0   3   3   59.19    6.50
   0   3  -3   69.99    6.90
   0   3   3   73.89    7.50
   0   3  -3   68.69    5.10
   0   3  -3   63.69    6.50
   0   3   3   73.49    5.70
   1  -3   3 6313.67  114.49
  -1  -3  -3 6476.45  113.19
  -1  -3  -3 6349.76  115.09
   1  -3   3 6633.94  116.59
  -1  -3  -3 6349.56  115.59
  -1   3  -3 6213.18  115.59
  -1   3  -3 6239.88  114.59
  -1   3  -3 6396.66  106.59
   1   3   3 6294.87  112.89
   1   3   3 6458.75  115.69
   1   3   3 6246.38  114.89
  -2  -3  -3 2573.84   57.09
  -2  -3  -3 2711.73   56.49
   2  -3   3 2735.23   57.69
   2  -3   3 2656.33   56.59
  -2  -3  -3 2685.83   55.59
  -2   3  -3 2674.53   56.79
   2   3   3 2714.03   56.39
  -2   3  -3 2638.64   57.19
   2   3   3 2689.13   55.59
   2   3   3 2717.43   57.69
   3  -3   3   64.09    9.00
  -3  -3  -3   63.19    9.00
  -3  -3  -3   61.29    8.50
   3  -3   3   64.59    9.10
  -3  -3  -3   76.39    9.30
   3   3   3   45.30    7.30
   3   3   3   56.49    8.10
  -3   3  -3   41.80    6.80
  -3   3  -3   55.19    8.90
   3   3   3   53.39    8.80
   4  -3   3   21.70    6.30
  -4  -3  -3   18.70    6.10
   4  -3   3   25.70    3.40
   4  -3   3   27.80    6.90
  -4  -3  -3   19.30    5.90
  -4  -3  -3   20.30    5.80
  -4   3  -3   27.60    6.70
   4   3   3   28.10    5.80
   4   3   3   25.70    6.90
  -4   3  -3   14.60    6.10
   4   3   3   25.40    6.20
   5  -3   3  828.72   19.40
  -5  -3  -3  829.02   28.20
   5  -3   3  793.82   30.00
  -5  -3  -3  812.02   29.70
  -5  -3  -3  803.52   30.20
   5  -3   3  784.42   29.70
   5   3   3  789.92   29.80
   5   3   3  765.42   29.50
  -5   3  -3  756.72   28.60
  -5   3  -3  841.82   31.20
   5   3   3  798.22   27.20
  -6  -3  -3 1474.05   46.50
   6  -3   3 1505.75   33.30
  -6  -3  -3 1544.55   43.80
   6  -3   3 1555.84   46.20
  -6  -3  -3 1512.55   45.30
   6   3   3 1617.84   46.70
   6   3   3 1471.85   47.20
  -6   3  -3 1528.05   47.40
  -6   3  -3 1497.05   44.80
   6   3   3 1542.45   43.00
   7  -3   3 1018.40   26.80
   7  -3   3  994.40   26.20
   7  -3   3 1028.20   38.20
  -7  -3  -3 1022.90   40.10
  -7  -3  -3  984.50   37.40
   7   3   3 1034.70   34.80
  -7   3  -3 1027.00   40.30
   7   3   3  909.31   46.60
   7   3   3 1023.70   38.00
  -7   3  -3 1011.80   37.10
   8  -3   3  676.43   22.20
  -8  -3  -3  639.04   31.00
   8  -3   3  681.73   21.60
   8  -3   3  683.93   34.60
   8  -3   3  645.34   34.20
  -8  -3  -3  680.83   36.10
  -8   3  -3  650.53   36.20
   8   3   3  615.04   34.10
  -8   3  -3  618.94   32.00
   8   3   3  687.13   29.30
   9  -3   3  123.19   19.40
  -9  -3  -3  148.59   20.50
   9  -3   3   93.89   16.90
   9  -3   3  134.89   13.20
   9  -3   3  167.68   13.20
  -9  -3  -3  164.48   21.30
   9   3   3  149.39   25.40
   9   3   3  131.29   20.70
  -9   3  -3  130.09   20.90
   9   3   3  154.98   18.80
  -9   3  -3  176.78   28.00
  10  -3   3  380.06   19.40
  10  -3   3  407.16   20.00
  10  -3   3  349.96   33.30
 -10  -3  -3  386.66   30.80
 -10  -3  -3  355.76   37.30
  10  -3   3  330.07   35.20
  10   3   3  289.17   33.80
 -10   3  -3  406.76   41.20
  10   3   3  397.96   35.80
 -10   3  -3  351.36   28.80
  10   3   3  382.56   28.30
  11  -3   3  624.94   60.89
 -11  -3  -3  584.14   49.10
  11  -3   3  553.84   42.40
 -11  -3  -3  499.15   38.80
 -11   3  -3  465.75   36.50
  11   3   3  616.84   47.90
 -11   3  -3  525.25   52.09
  11   3   3  520.25   46.70
  12  -4  -3   12.10   18.00
 -12  -4   3   17.10   12.30
  12  -4  -3  -12.00   13.40
  12  -4  -3   34.70   13.20
  12   4  -3   -6.10   15.50
 -12   4   3   -9.20    9.40
  12   4  -3   56.79   16.30
  12   4  -3   18.00   14.10
  12   4  -3   -2.90   17.60
 -12   4   3  -12.70   20.80
  11  -4  -3  135.69   21.80
  11  -4  -3  149.39   20.60
  11  -4  -3  139.89   21.00
 -11  -4   3  133.79   16.40
 -11  -4   3  204.18   29.20
 -11   4   3  168.08   15.70
 -11   4   3  175.68   25.00
  11   4  -3  190.58   25.30
  11   4  -3  118.49   19.60
  11   4  -3  145.89   21.30
  11   4  -3  172.38   23.50
 -10  -4   3   21.90   12.30
  10  -4  -3   35.60   14.00
 -10  -4   3   48.20    8.70
  10  -4  -3   40.40   10.50
  10   4  -3   44.50   14.20
 -10   4   3   23.40   12.90
  10   4  -3   52.49   10.80
  10   4  -3   44.60   12.10
 -10   4   3   56.19    8.90
  10   4  -3   40.70   12.30
  -9  -4   3   50.69    8.00
   9  -4  -3   44.00   10.80
   9  -4  -3   56.39   10.50
  -9   4   3   68.79   10.20
   9   4  -3   46.80   12.30
   9   4  -3   53.59    9.20
   9   4  -3   42.00   10.90
  -9   4   3   55.09   12.20
   8  -4  -3  129.99   15.80
   8  -4  -3  119.99   13.30
  -8  -4   3   98.19   15.40
  -8  -4   3   98.79   10.50
  -8   4   3  121.29   10.00
  -8   4   3  115.19   16.40
   8   4  -3   85.19   11.60
   8   4  -3   99.99   16.10
   8   4  -3  118.19   15.40
   7  -4  -3   -1.90    4.50
   7  -4  -3   -4.50    4.80
  -7  -4   3    1.90    4.00
  -7  -4   3    3.20    6.10
   7   4  -3   -6.70    5.60
   7   4  -3    2.80    5.10
  -7   4   3    3.90    3.50
  -7   4   3    9.40    6.40
   7   4  -3    6.60    5.90
  -6  -4   3  486.85   17.50
   6  -4  -3  465.35   21.20
   6  -4  -3  490.05   19.90
  -6  -4   3  467.25   22.20
  -6   4   3  469.25   15.70
  -6   4   3  510.15   22.60
   6   4  -3  515.25   18.10
   6   4  -3  492.45   23.00
  -6   4   3  480.95   19.80
   6   4  -3  492.15   22.60
  -5  -4   3  412.46   15.10
  -5  -4   3  418.46   19.20
   5  -4  -3  385.86   17.60
   5  -4  -3  386.16   16.70
   5   4  -3  398.96   18.80
   5   4  -3  404.16   19.20
  -5   4   3  383.46   16.70
  -5   4   3  399.36   13.40
   5   4  -3  395.66   15.20
  -5   4   3  395.36   18.10
   4  -4  -3  182.28   11.00
   4  -4  -3  178.78   11.00
  -4  -4   3  174.88   12.00
  -4  -4   3  177.08    9.50
   4   4  -3  170.78   12.10
  -4   4   3  185.18    8.70
  -4   4   3  167.38   10.70
   4   4  -3  185.78   10.00
  -4   4   3  171.88    8.30
   4   4  -3  187.38   11.90
  -4   4   3  182.98   11.60
   3  -4  -3  486.25   17.30
   3  -4  -3  468.15   15.80
   3   4  -3  490.15   17.60
  -3   4   3  484.25   16.20
  -3   4   3  457.95   16.90
  -3   4   3  469.85   14.40
   3   4  -3  490.35   15.90
   2  -4  -3   27.00    4.90
   2  -4  -3   35.60    5.20
   2  -4  -3   32.20    4.70
   2   4  -3   38.80    5.70
  -2   4   3   32.30    5.30
   2   4  -3   22.80    4.30
  -2   4   3   24.00    4.40
   1  -4  -3  892.41   24.60
   1  -4  -3  873.71   23.00
   1  -4  -3  877.21   20.50
   1   4  -3  914.21   23.30
  -1   4   3  895.91   23.20
  -1   4   3  850.31   24.10
   0  -4  -3  427.36   16.20
   0  -4  -3  443.26   16.10
   0  -4   3  439.56   15.00
   0  -4  -3  447.66   13.30
   0   4  -3  448.46   15.10
   0   4  -3  444.06   12.80
   0   4   3  449.36   13.20
   0   4  -3  427.06   16.10
   0   4   3  451.85   16.20
   0   4   3  440.16   16.30
  -1  -4  -3 1278.07   32.90
  -1  -4  -3 1328.37   29.70
   1  -4   3 1287.17   31.30
  -1  -4  -3 1273.47   32.90
   1  -4   3 1333.97   33.50
   1   4   3 1292.87   32.90
  -1   4  -3 1291.17   31.40
  -1   4  -3 1251.57   24.30
  -1   4  -3 1253.57   24.30
   1   4   3 1299.37   29.50
   1   4   3 1279.97   32.90
  -1   4  -3 1214.58   32.50
  -2  -4  -3 1623.34   40.60
   2  -4   3 1634.54   40.90
   2  -4   3 1661.43   39.40
  -2  -4  -3 1606.14   40.00
  -2  -4  -3 1707.73   38.40
  -2   4  -3 1632.44   40.70
   2   4   3 1583.24   39.80
   2   4   3 1615.94   37.80
  -2   4  -3 1673.33   39.60
   2   4   3 1646.04   40.80
   3  -4   3   57.69    8.80
  -3  -4  -3   43.70    7.20
  -3  -4  -3   58.99    8.70
   3  -4   3   41.10    7.00
  -3  -4  -3   54.19    9.00
   3   4   3   51.29    7.80
   3   4   3   60.29    9.90
   3   4   3   55.49    8.20
  -3   4  -3   48.00    8.00
  -3   4  -3   59.59    9.10
  -4  -4  -3   14.80    5.80
   4  -4   3    8.40    5.40
  -4  -4  -3    5.40    5.10
  -4  -4  -3   12.90    5.70
   4  -4   3    6.20    4.80
  -4   4  -3    5.30    5.40
   4   4   3    6.60    5.00
  -4   4  -3   12.60    5.50
   4   4   3    4.00    5.40
   4   4   3   12.10    5.50
  -5  -4  -3   33.00    8.00
   5  -4   3   38.00    8.00
  -5  -4  -3   27.50    7.30
   5  -4   3   26.30    7.20
  -5  -4  -3   41.20    8.90
   5   4   3   38.20    8.80
  -5   4  -3   37.70    9.10
   5   4   3   42.50    7.30
  -5   4  -3   35.50    7.80
   5   4   3   31.40    8.10
   6  -4   3   16.00    3.40
   6  -4   3    6.10    6.70
  -6  -4  -3   17.10    8.70
  -6  -4  -3   18.10    7.70
   6  -4   3   24.30    3.60
  -6  -4  -3    7.00    6.40
  -6   4  -3   17.40    8.20
   6   4   3   17.80    7.10
   6   4   3   17.10    7.70
  -6   4  -3   11.50    6.70
   6   4   3   19.90    6.50
  -7  -4  -3   22.50    9.70
   7  -4   3   27.60    4.50
   7  -4   3   29.50    4.60
  -7  -4  -3   24.50    9.00
   7  -4   3    9.00   10.00
  -7  -4  -3   14.60    7.80
   7  -4   3    7.10    8.90
   7   4   3   20.50    9.10
  -7   4  -3   27.60   11.50
  -7   4  -3   20.90    7.70
   8  -4   3   97.99    9.10
   8  -4   3   84.49    9.60
  -8  -4  -3   62.59   14.20
  -8  -4  -3  118.29   18.10
  -8   4  -3   74.29   15.90
  -8   4  -3   99.29   17.00
   8   4   3   94.69   14.70
   8   4   3   59.99   12.30
   8   4   3   80.59   12.20
   9  -4   3    9.70   12.30
  -9  -4  -3    1.70   10.80
   9  -4   3    3.10   11.80
   9  -4   3    9.60    6.20
  -9  -4  -3   16.30   13.90
   9  -4   3   13.10    6.00
  -9   4  -3   12.20   15.60
   9   4   3  -10.60   12.10
   9   4   3   -4.30    9.80
   9   4   3   -6.00   12.60
  -9   4  -3   -0.30   10.80
  10  -4   3   -7.90   14.90
  10  -4   3    2.90    7.40
 -10  -4  -3   -2.70   13.90
 -10  -4  -3   -4.60   16.90
  10  -4   3    1.60   15.70
  10  -4   3   10.60    7.50
  10   4   3   -9.00   17.00
 -10   4  -3   16.80   18.50
  10   4   3  -13.70   20.70
  10   4   3  -19.30   16.50
 -10   4  -3   -2.60   13.70
  12  -5  -3  116.39   20.60
  12  -5  -3  120.79   17.20
 -12  -5   3  105.19   23.20
  12  -5  -3   74.59   16.10
 -12  -5   3   80.39   14.50
  12   5  -3  133.49   19.40
 -12   5   3   92.29   24.10
 -12   5   3   70.39   11.70
  12   5  -3   41.90   21.40
  12   5  -3   92.79   19.30
  12   5  -3   63.09   20.10
 -11  -5   3   -1.80   10.10
  11  -5  -3   -6.50   10.60
  11  -5  -3  -16.40    9.90
  11  -5  -3   -0.10   14.40
  11   5  -3   17.40   15.60
 -11   5   3   -7.30    8.10
 -11   5   3   37.50   15.60
  11   5  -3  -15.50   12.10
  11   5  -3   34.30   14.10
  11   5  -3    3.20   11.90
  10  -5  -3  420.06   24.30
 -10  -5   3  474.25   23.60
  10  -5  -3  543.65   48.20
 -10  -5   3  532.75   33.00
  10   5  -3  528.05   33.10
  10   5  -3  495.65   25.00
 -10   5   3  508.05   21.70
 -10   5   3  500.15   33.60
  -9  -5   3 1269.17   37.30
   9  -5  -3 1224.98   44.80
   9  -5  -3 1232.58   39.00
  -9  -5   3 1300.87   47.30
   9   5  -3 1326.57   38.70
  -9   5   3 1227.68   34.60
  -9   5   3 1262.47   48.20
   9   5  -3 1234.48   46.90
   9   5  -3 1284.37   46.10
   8  -5  -3 3206.78   78.89
  -8  -5   3 3296.97   80.79
  -8  -5   3 3232.08   70.19
   8  -5  -3 3208.98   72.29
   8   5  -3 3196.88   79.89
   8   5  -3 3255.97   94.39
   8   5  -3 3295.47   70.79
  -8   5   3 3163.78   66.99
  -8   5   3 3285.77   79.59
  -7  -5   3  173.78   12.30
   7  -5  -3  186.98   13.40
   7  -5  -3  187.38   15.70
  -7  -5   3  164.68   16.50
   7   5  -3  183.68   16.30
   7   5  -3  199.08   21.60
  -7   5   3  173.28   11.30
  -7   5   3  185.18   16.20
   7   5  -3  191.48   14.00
  -6  -5   3  299.87   17.90
  -6  -5   3  271.47   13.80
   6  -5  -3  263.97   16.20
   6  -5  -3  269.17   14.80
  -6   5   3  269.87   12.20
   6   5  -3  275.87   14.60
   6   5  -3  295.97   17.90
  -6   5   3  265.97   15.50
   6   5  -3  279.27   18.10
  -6   5   3  255.27   16.30
   5  -5  -3 2590.74   59.59
  -5  -5   3 2713.13   57.19
  -5  -5   3 2769.82   62.19
   5  -5  -3 2814.62   59.49
   5   5  -3 2727.93   57.39
  -5   5   3 2727.43   55.09
   5   5  -3 2733.13   61.99
  -5   5   3 2798.92   60.49
   5   5  -3 2675.83   63.69
  -5   5   3 2604.14   58.39
  -5   5   3 2755.62   55.09
  -4  -5   3 1194.28   32.50
   4  -5  -3 1164.88   31.10
   4  -5  -3 1132.69   30.30
  -4  -5   3 1192.88   30.30
  -4   5   3 1135.29   30.90
   4   5  -3 1138.19   32.10
   4   5  -3 1177.38   30.20
  -4   5   3 1163.28   28.40
  -4   5   3 1150.58   30.40
   4   5  -3 1186.08   34.40
   3  -5  -3 5916.21  107.69
   3  -5  -3 5648.63  103.79
   3   5  -3 5856.91  109.89
   3   5  -3 5814.32  106.19
  -3   5   3 5519.15  106.69
  -3   5   3 5842.42  104.39
  -3   5   3 5771.12  103.99
   3   5  -3 5790.72  106.99
   2  -5  -3 1138.89   28.30
   2  -5  -3 1208.28   30.50
   2  -5  -3 1159.48   25.70
   2   5  -3 1102.09   29.60
  -2   5   3 1134.59   29.80
   2   5  -3 1092.09   28.00
   2   5  -3 1096.09   29.00
  -2   5   3 1173.68   28.50
   1  -5  -3  954.00   21.10
   1  -5  -3  884.41   25.10
   1  -5  -3  956.60   26.80
  -1   5   3  917.91   26.30
   1   5  -3  962.40   24.40
  -1   5   3  956.50   25.80
   1   5  -3  944.31   24.30
   0  -5   3 2051.19   43.20
   0  -5  -3 2017.60   45.50
   0  -5  -3 2012.60   46.00
   0  -5  -3 2053.89   39.90
   0   5   3 2017.90   39.70
   0   5   3 2054.39   45.80
   0   5  -3 2092.09   43.30
   0   5  -3 1991.80   45.90
   0   5   3 2002.00   46.00
   0   5  -3 2071.89   40.50
  -1  -5  -3 1507.15   32.70
  -1  -5  -3 1471.15   37.40
   1  -5   3 1429.76   34.40
  -1  -5  -3 1456.85   37.30
  -1   5  -3 1499.85   35.00
   1   5   3 1501.65   37.70
   1   5   3 1484.05   37.50
  -1   5  -3 1468.95   28.30
   1   5   3 1498.95   32.50
  -1   5  -3 1435.56   37.20
  -1   5  -3 1438.36   28.10
  -2  -5  -3  636.44   20.10
  -2  -5  -3  609.34   22.70
  -2  -5  -3  621.94   22.60
   2  -5   3  606.74   20.70
  -2   5  -3  621.64   22.80
   2   5   3  631.44   22.80
   2   5   3  625.64   19.80
   2   5   3  640.24   23.40
  -2   5  -3  640.84   21.50
  -3  -5  -3 2611.54   60.29
   3  -5   3 2484.25   57.39
   3  -5   3 2596.74   60.09
  -3  -5  -3 2602.64   56.69
  -3  -5  -3 2634.84   59.79
  -3   5  -3 2580.64   58.09
   3   5   3 2576.44   56.49
  -3   5  -3 2502.25   59.29
   3   5   3 2588.14   59.29
   3   5   3 2623.44   60.09
  -4  -5  -3   22.20    6.30
   4  -5   3   27.20    7.00
   4  -5   3   27.00    6.90
  -4  -5  -3   26.50    7.60
  -4  -5  -3   23.20    7.20
   4   5   3   30.70    6.80
   4   5   3   33.30    7.20
   4   5   3   26.90    7.60
  -4   5  -3   20.20    6.90
  -4   5  -3   19.80    6.10
   5  -5   3 2386.96   60.19
  -5  -5  -3 2340.67   60.49
  -5  -5  -3 2345.27   58.99
  -5  -5  -3 2435.66   60.19
   5  -5   3 2456.05   61.29
   5   5   3 2409.76   59.69
  -5   5  -3 2387.66   60.19
   5   5   3 2322.17   60.39
  -5   5  -3 2439.66   61.09
   5   5   3 2348.36   59.19
   6  -5   3  577.34   27.60
  -6  -5  -3  578.04   27.50
  -6  -5  -3  558.34   28.10
  -6  -5  -3  552.94   26.90
   6  -5   3  524.35   30.60
   6   5   3  549.54   27.30
   6   5   3  556.94   25.70
  -6   5  -3  560.94   28.20
   6   5   3  516.15   30.60
  -7  -5  -3  578.34   28.90
   7  -5   3  526.55   29.80
  -7  -5  -3  535.15   29.50
   7  -5   3  510.35   28.40
   7   5   3  530.65   26.00
  -7   5  -3  542.35   34.80
   7   5   3  494.75   28.20
  -7   5  -3  486.05   26.60
   8  -5   3  345.27   27.10
  -8  -5  -3  373.76   26.20
  -8  -5  -3  381.06   28.30
   8  -5   3  354.36   26.80
   8   5   3  354.86   27.40
   8   5   3  333.97   26.90
  -8   5  -3  347.57   29.40
   8   5   3  325.17   23.40
  -8   5  -3  343.77   24.50
  -9  -5  -3  185.88   27.40
   9  -5   3  201.18   26.30
   9  -5   3  197.88   26.80
  -9   5  -3  220.38   30.40
   9   5   3  198.08   22.60
   9   5   3  186.58   25.50
   9   5   3  164.88   26.20
  -9   5  -3  182.48   22.70
  10  -5   3  340.67   35.70
 -10  -5  -3  338.37   36.50
 -10  -5  -3  328.47   29.70
  10  -5   3  283.57   35.20
  10   5   3  366.96   35.60
  10   5   3  314.07   30.50
  10   5   3  260.57   35.90
 -10   5  -3  282.47   40.40
 -10   5  -3  362.26   32.10
  12  -6  -3  -27.90   18.50
  12  -6  -3    1.70   13.60
  12   6  -3  -36.00   20.60
 -12   6   3  -29.10   20.20
 -12   6   3  -21.50   11.50
  12   6  -3   14.20   18.40
 -11  -6   3  114.29   22.00
  11  -6  -3  164.38   20.30
 -11  -6   3  130.69   19.20
  11  -6  -3  104.29   14.10
  11  -6  -3  106.39   20.20
 -11   6   3  123.89   22.70
 -11   6   3  115.49   16.10
  11   6  -3  106.89   17.00
  11   6  -3  126.19   22.70
  11   6  -3  106.99   19.50
 -10  -6   3  -14.70   12.50
  10  -6  -3   21.60    9.00
 -10  -6   3   18.60    8.50
  10   6  -3    8.70   11.50
 -10   6   3    3.90   13.10
 -10   6   3    8.50    7.40
  10   6  -3   -0.70    9.40
  10   6  -3   16.10   12.60
  -9  -6   3   44.80   12.70
   9  -6  -3   53.99    9.50
   9  -6  -3   44.40   11.50
  -9  -6   3   42.80    8.40
   9   6  -3   33.60   12.50
   9   6  -3   33.10   11.10
  -9   6   3   40.20   12.70
  -9   6   3   42.90    7.50
   9   6  -3   54.09   10.50
   8  -6  -3   37.90    7.60
  -8  -6   3   34.50   10.20
  -8  -6   3   31.80    7.20
   8  -6  -3   39.60    9.80
   8   6  -3   26.90    8.60
  -8   6   3   31.60    6.90
   8   6  -3   32.80   10.40
   8   6  -3   31.00   10.20
  -8   6   3   33.10    9.70
  -7  -6   3  180.78   13.40
   7  -6  -3  184.68   15.90
   7  -6  -3  172.28   13.60
  -7  -6   3  194.48   17.20
  -7   6   3  168.58   16.50
  -7   6   3  169.28   11.80
   7   6  -3  159.48   16.70
   7   6  -3  161.28   16.90
   7   6  -3  183.98   14.60
   6  -6  -3   22.40    5.70
   6  -6  -3   19.70    6.10
  -6  -6   3   23.30    5.80
  -6  -6   3   27.70    7.50
  -6   6   3   18.00    4.70
   6   6  -3   21.60    6.90
   6   6  -3   14.30    5.90
   6   6  -3   20.90    6.90
  -6   6   3   21.20    6.00
  -6   6   3   18.40    4.90
  -6   6   3   21.40    6.90
  -5  -6   3   23.40    5.20
   5  -6  -3   34.90    6.50
  -5  -6   3   33.10    7.30
   5  -6  -3   34.10    6.70
   5   6  -3   44.70    8.70
  -5   6   3   33.20    5.50
  -5   6   3   38.90    7.00
  -5   6   3   32.30    5.80
   5   6  -3   39.20    7.80
   5   6  -3   54.79    9.00
  -5   6   3   36.60    7.10
   4  -6  -3  195.38   11.90
   4  -6  -3  175.68   10.80
  -4  -6   3  182.78   12.20
  -4  -6   3  197.88   12.00
   4   6  -3  181.68   11.80
   4   6  -3  203.08   12.50
  -4   6   3  182.58   11.60
  -4   6   3  199.88   11.30
  -4   6   3  185.08   11.50
   4   6  -3  192.68   13.90
   3  -6  -3  116.09    9.70
   3  -6  -3  112.99    7.70
  -3   6   3  112.09    9.30
  -3   6   3  117.69    9.00
   3   6  -3  122.39   10.10
   3   6  -3  102.39    8.50
  -3   6   3  123.69    8.30
   3   6  -3  113.29   10.30
   2  -6  -3  301.77   14.60
   2  -6  -3  261.47   13.00
   2  -6  -3  280.17   10.10
   2   6  -3  264.57   12.10
  -2   6   3  269.57   13.40
   2   6  -3  275.37   14.00
  -2   6   3  277.97   13.40
   2   6  -3  271.57   13.50
   1  -6  -3  140.49   10.40
   1  -6  -3  154.08   10.50
   1  -6  -3  160.78    6.70
   1  -6  -3  153.48    6.70
  -1   6   3  161.98   11.10
   1   6  -3  159.38    9.40
   1   6  -3  168.38    9.40
  -1   6   3  152.48   10.70
   0  -6  -3  195.98   12.20
   0  -6  -3  215.48    8.20
   0  -6  -3  203.48   12.50
   0   6  -3  199.78    9.30
   0   6   3  204.38   12.40
   0   6  -3  197.18   10.40
   0   6   3  197.38   12.40
  -1  -6  -3   48.40    8.00
  -1  -6  -3   57.69    8.60
   1  -6   3   50.89    6.50
  -1  -6  -3   49.90    5.70
  -1   6  -3   52.39    4.70
   1   6   3   48.40    7.90
  -1   6  -3   55.39    8.30
   1   6   3   45.10    7.20
   1   6   3   56.09    5.70
  -1   6  -3   61.09    7.00
  -2  -6  -3   82.19   10.00
  -2  -6  -3   84.29    9.70
  -2  -6  -3   90.59    8.20
   2  -6   3   70.79    8.10
  -2   6  -3   79.19    9.10
   2   6   3   94.59   10.40
   2   6   3   79.49   10.40
  -2   6  -3   83.19    9.70
   2   6   3   79.09    7.80
   3  -6   3   33.80    6.40
  -3  -6  -3   21.30    6.00
  -3  -6  -3   27.70    6.20
  -3  -6  -3   21.70    6.60
  -3   6  -3   27.90    6.80
  -3   6  -3   27.20    6.70
   3   6   3   25.30    6.60
   3   6   3   22.20    6.30
   3   6   3   23.40    6.10
   4  -6   3  727.53   26.90
  -4  -6  -3  737.53   28.70
  -4  -6  -3  698.73   25.70
  -4  -6  -3  690.03   27.50
   4   6   3  716.23   27.60
   4   6   3  702.03   25.60
   4   6   3  696.33   28.80
  -4   6  -3  686.73   27.60
  -4   6  -3  694.23   26.90
   5  -6   3    6.60    6.30
  -5  -6  -3   -2.50    6.20
  -5  -6  -3    1.40    5.90
  -5  -6  -3    6.30    6.70
   5  -6   3    4.20    6.80
   5   6   3    3.80    6.60
  -5   6  -3   -6.70    6.10
   5   6   3   -7.40    5.40
   5   6   3   -4.10    5.40
   6  -6   3    4.80    7.20
   6  -6   3   -5.60    6.90
  -6  -6  -3    9.10    7.50
  -6  -6  -3   -0.90    6.70
  -6  -6  -3   -5.50    7.10
  -6   6  -3    3.30    6.90
  -6   6  -3    6.60    7.10
   6   6   3   -5.30    6.50
   6   6   3   -5.00    6.10
   6   6   3    5.70    8.10
  -7  -6  -3   14.20   10.50
   7  -6   3    5.30    9.00
  -7  -6  -3   -3.80    8.90
   7  -6   3    7.80    8.80
  -7  -6  -3   -3.30    7.90
   7   6   3    8.90    9.50
   8  -6   3   31.10   11.90
  -8  -6  -3   24.50   12.80
   8  -6   3   30.60   13.40
  -8  -6  -3   42.60   11.70
   8   6   3    0.90   11.70
   8   6   3   34.90   13.10
  -8   6  -3   36.30   14.30
  -8   6  -3   41.40   10.80
   8   6   3   31.60   10.90
   9  -6   3   89.39   17.40
  -9  -6  -3   76.79   14.60
   9  -6   3   72.59   16.90
  -9  -6  -3   54.89   15.50
   9   6   3   80.19   18.80
   9   6   3   83.79   24.50
   9   6   3   64.49   15.90
  -9   6  -3   89.89   19.60
  10  -6   3    5.50   17.20
 -10  -6  -3   37.30   18.70
 -10   6  -3   68.99   21.30
  10   6   3   34.50   14.60
  10   6   3   39.90   18.80
  10   6   3   19.60   18.50
 -10   6  -3   17.70   15.70
  11  -7  -3   32.30   12.30
  11  -7  -3    2.70   14.70
 -11  -7   3   22.10   17.10
 -11   7   3   28.50   17.70
  11   7  -3   48.50   14.40
  11   7  -3   17.10   16.20
 -11   7   3   23.20   10.80
  11   7  -3   34.10   17.10
 -10  -7   3  282.77   21.10
  10  -7  -3  246.88   20.20
 -10  -7   3  233.48   27.90
  10   7  -3  246.98   26.20
 -10   7   3  234.28   18.20
  10   7  -3  253.87   22.70
  10   7  -3  242.18   28.70
 -10   7   3  275.67   27.60
  -9  -7   3 1387.46   49.99
   9  -7  -3 1301.07   46.70
   9  -7  -3 1439.56   41.80
  -9  -7   3 1369.86   42.40
   9   7  -3 1448.85   60.39
  -9   7   3 1405.46   49.80
   9   7  -3 1383.26   51.09
   9   7  -3 1398.66   43.80
  -9   7   3 1404.56   39.30
   8  -7  -3 2142.59   52.19
  -8  -7   3 2048.59   58.89
  -8  -7   3 1978.90   52.19
   8  -7  -3 2011.10   56.89
  -8   7   3 2110.99   58.29
   8   7  -3 2035.30   53.09
  -8   7   3 2028.40   49.60
   8   7  -3 1655.43   78.79
   8   7  -3 2026.20   61.19
  -7  -7   3  191.38   17.40
   7  -7  -3  199.18   16.00
  -7  -7   3  217.28   15.30
   7  -7  -3  231.18   14.80
   7   7  -3  205.18   16.40
  -7   7   3  208.18   13.50
  -7   7   3  205.58   17.20
  -7   7   3  181.38   14.70
   7   7  -3  163.98   19.50
  -7   7   3  221.98   14.30
   7   7  -3  160.88   20.10
  -6  -7   3  511.05   21.80
  -6  -7   3  556.24   24.30
   6  -7  -3  504.75   22.00
   6  -7  -3  505.95   20.70
  -6   7   3  524.35   22.60
   6   7  -3  533.15   24.00
  -6   7   3  511.15   21.20
  -6   7   3  530.15   20.30
   6   7  -3  530.65   22.30
  -6   7   3  510.85   20.40
  -5  -7   3 1130.19   34.10
  -5  -7   3 1135.89   33.40
   5  -7  -3 1159.18   32.70
   5  -7  -3 1108.79   31.80
  -5   7   3 1075.29   31.90
   5   7  -3 1128.89   37.30
  -5   7   3 1118.59   31.20
  -5   7   3 1115.79   32.10
   5   7  -3 1206.68   34.40
   5   7  -3 1133.89   34.40
  -5   7   3 1119.69   31.40
  -4  -7   3 1144.09   33.20
   4  -7  -3 1124.09   29.70
   4  -7  -3 1143.59   32.10
   4   7  -3 1177.78   36.20
   4   7  -3 1178.78   32.70
  -4   7   3 1166.48   31.80
  -4   7   3 1152.28   32.40
  -4   7   3 1175.68   30.10
   4   7  -3 1171.88   33.50
   3  -7  -3 2025.90   42.10
   3  -7  -3 2093.49   47.90
   3   7  -3 2009.60   45.90
   3   7  -3 2067.89   48.90
   3   7  -3 2005.80   49.50
  -3   7   3 2071.89   47.20
  -3   7   3 1988.20   47.30
   2  -7  -3  108.09    6.00
   2  -7  -3   96.79    9.60
   2  -7  -3  117.59   10.20
  -2   7   3  106.99    9.70
   2   7  -3   92.79    7.90
  -2   7   3  111.59   10.00
   2   7  -3   92.39   10.00
   2   7  -3  103.39    9.50
   1  -7  -3 1874.71   35.70
   1  -7  -3 1903.21   35.70
   1  -7  -3 1918.81   46.20
   1  -7  -3 1865.61   45.70
   1   7  -3 1907.51   42.90
  -1   7   3 1951.80   46.40
  -1   7   3 1885.81   46.00
   1   7  -3 1985.30   41.70
   1   7  -3 1977.20   47.30
   0  -7  -3 2525.55   57.79
   0  -7  -3 2488.05   57.49
   0  -7  -3 2572.04   46.90
   0   7  -3 2588.74   51.29
   0   7   3 2490.55   57.39
   0   7   3 2566.64   57.99
   0   7  -3 2569.74   51.99
  -1  -7  -3  474.45   14.40
   1  -7   3  468.55   16.70
  -1  -7  -3  459.45   20.20
  -1  -7  -3  433.46   19.80
  -1   7  -3  468.95   13.60
   1   7   3  425.86   19.70
   1   7   3  442.66   20.00
  -1   7  -3  477.05   17.10
  -1   7  -3  435.76   19.60
   1   7   3  435.06   13.80
   2  -7   3 1956.90   45.30
  -2  -7  -3 2023.10   43.20
  -2  -7  -3 2029.10   50.79
  -2  -7  -3 1888.01   49.80
   2   7   3 1963.60   50.29
   2   7   3 1965.50   50.29
  -2   7  -3 2010.80   50.69
  -2   7  -3 2003.10   46.10
   2   7   3 1962.60   42.90
  -3  -7  -3  499.95   23.00
  -3  -7  -3  483.05   22.70
   3  -7   3  489.75   20.10
  -3  -7  -3  488.65   18.90
  -3   7  -3  470.85   22.40
  -3   7  -3  473.45   20.30
   3   7   3  498.35   23.30
   3   7   3  481.15   19.00
   3   7   3  456.45   22.00
  -4  -7  -3  389.16   21.70
  -4  -7  -3  431.46   22.50
   4  -7   3  400.16   19.60
  -4  -7  -3  414.36   19.40
   4   7   3  354.36   20.50
   4   7   3  405.06   19.40
  -4   7  -3  353.16   20.70
   4   7   3  380.06   22.40
  -4   7  -3  428.26   21.10
   5  -7   3 1549.64   45.60
  -5  -7  -3 1502.05   47.70
  -5  -7  -3 1538.75   48.20
  -5  -7  -3 1607.74   45.40
   5   7   3 1602.34   49.90
   5   7   3 1573.84   48.70
   5   7   3 1535.05   44.40
  -5   7  -3 1578.24   46.50
  -6  -7  -3  976.40   38.50
   6  -7   3 1059.89   37.70
  -6  -7  -3  989.40   36.50
  -6  -7  -3  965.10   45.00
  -6   7  -3  941.81   36.70
   6   7   3  935.91   38.10
   6   7   3  980.90   39.60
  -6   7  -3 1020.60   38.60
  -7  -7  -3  833.02   38.40
  -7  -7  -3  824.52   36.50
   7  -7   3  804.32   35.10
  -7  -7  -3  805.52   35.70
   7   7   3  826.72   37.00
   7   7   3  835.32   36.80
  -7   7  -3  761.72   34.00
  -8  -7  -3  312.97   25.20
   8  -7   3  233.48   25.60
  -8  -7  -3  263.17   25.80
   8   7   3  197.68   25.60
   8   7   3  277.27   25.90
  -8   7  -3  261.87   22.90
  -8   7  -3  241.98   28.20
   8   7   3  234.38   24.90
  -9  -7  -3   60.69   16.40
  -9  -7  -3   73.59   15.90
   9  -7   3   49.60   15.70
  -9   7  -3   44.60   13.70
   9   7   3   63.39   20.30
   9   7   3   71.39   17.50
   9   7   3   23.20   14.10
  -9   7  -3   16.90   18.50
 -10  -7  -3  433.76   36.00
 -10  -7  -3  516.25   41.60
  10  -7   3  482.95   39.50
  10   7   3  474.05   42.50
 -10   7  -3  450.75   46.70
  10   7   3  475.55   36.80
  10   7   3  404.56   40.30
 -10   7  -3  503.45   35.60
 -11  -8   3   12.20   18.00
  11  -8  -3   18.30   11.50
 -11  -8   3   47.40   13.30
  11  -8  -3   30.10   16.40
 -11   8   3   35.30   12.20
  11   8  -3   48.80   19.90
 -11   8   3   50.49   12.20
 -11   8   3   38.10   18.20
  11   8  -3   17.40   17.20
  11   8  -3   41.20   17.00
 -10  -8   3    3.40   13.40
 -10  -8   3   -9.70   10.80
  10  -8  -3   -0.80    9.10
  10   8  -3   18.20   11.90
  10   8  -3   -2.70   14.20
 -10   8   3    5.90    9.00
  10   8  -3   18.60   12.90
 -10   8   3   15.70   13.70
 -10   8   3   -3.80    9.30
  -9  -8   3  126.49   17.40
   9  -8  -3  102.49   15.90
  -9  -8   3  120.79   17.80
   9  -8  -3  126.39   15.10
   9   8  -3   98.19   16.50
  -9   8   3  109.09   14.90
   9   8  -3  113.69   16.00
   9   8  -3  128.79   21.30
  -9   8   3   97.69   12.40
  -9   8   3   94.09   16.70
   8  -8  -3   -0.40    7.60
   8  -8  -3    6.40    6.90
  -8  -8   3   -6.30    8.20
  -8  -8   3   -4.60    6.40
  -8   8   3   -2.90    8.40
  -8   8   3    8.70    6.40
  -8   8   3    1.90    6.80
   8   8  -3    6.00    8.80
   8   8  -3    0.90   12.00
   8   8  -3   -7.20    7.80
   7  -8  -3   32.90    7.40
  -7  -8   3   35.20    7.80
  -7  -8   3   17.00    7.50
   7  -8  -3   28.30    7.60
  -7   8   3   35.30    8.20
  -7   8   3   40.70    7.30
  -7   8   3   41.30    8.40
  -7   8   3   36.80    9.30
   7   8  -3   42.20    9.00
   7   8  -3   44.10    9.70
   6  -8  -3    1.40    5.30
  -6  -8   3    2.70    5.70
   6  -8  -3    8.30    5.80
  -6  -8   3    2.00    6.20
  -6   8   3    8.00    5.20
  -6   8   3   14.50    6.60
   6   8  -3   -5.60    6.40
   6   8  -3    9.60    6.50
  -6   8   3   14.40    5.80
  -6   8   3    1.30    4.80
   6   8  -3    1.30    7.10
  -5  -8   3  294.57   16.90
   5  -8  -3  277.47   15.40
  -5  -8   3  274.77   16.50
   5  -8  -3  292.37   14.80
  -5   8   3  300.77   16.20
  -5   8   3  276.17   15.60
  -5   8   3  272.27   15.40
   5   8  -3  280.07   16.80
   5   8  -3  277.47   18.90
   5   8  -3  282.97   17.70
  -5   8   3  288.97   15.70
   4  -8  -3  201.28   11.00
   4  -8  -3  217.68   13.80
  -4   8   3  202.98   13.50
  -4   8   3  227.48   12.20
   4   8  -3  197.18   15.40
   4   8  -3  223.78   15.30
  -4   8   3  225.38   13.90
   4   8  -3  215.08   13.70
   3  -8  -3  191.18    9.10
   3  -8  -3  201.98   13.10
  -3   8   3  204.18   13.00
   3   8  -3  180.88   13.40
  -3   8   3  194.38   13.10
   3   8  -3  188.08   11.80
   3   8  -3  196.68   14.60
   2  -8  -3 1418.96   28.60
   2  -8  -3 1457.45   38.80
   2  -8  -3 1471.45   28.90
   2  -8  -3 1405.66   38.50
  -2   8   3 1407.56   38.20
   2   8  -3 1419.46   34.20
   2   8  -3 1466.55   40.20
   2   8  -3 1461.05   38.10
  -2   8   3 1441.26   38.90
   1  -8  -3  958.00   30.50
   1  -8  -3 1020.10   31.00
  -1   8   3  981.20   30.80
   1   8  -3  986.90   25.60
   1   8  -3  944.41   31.30
  -1   8   3  957.80   30.10
   1   8  -3  971.40   27.80
   0  -8  -3  210.38   14.10
   0  -8  -3  191.58   13.90
   0   8  -3  201.68   10.80
   0   8   3  215.48   14.30
   0   8   3  195.38   13.60
   0   8  -3  190.78   10.50
  -1  -8  -3   67.19   10.20
   1  -8   3   63.29    7.20
  -1  -8  -3   61.99   10.10
  -1  -8  -3   74.39    6.00
  -1   8  -3   74.49    6.30
  -1   8  -3   54.69    8.70
  -1   8  -3   78.59    8.20
   1   8   3   70.59    5.70
   1   8   3   61.39   10.20
  -2  -8  -3   84.69   11.60
  -2  -8  -3   81.19   10.70
  -2  -8  -3   89.69    8.00
   2  -8   3   86.09    8.40
   2   8   3   98.59   11.30
  -2   8  -3   75.49    9.70
   2   8   3   96.89    8.20
   2   8   3   88.39   12.10
  -2   8  -3   85.69    5.20
  -2   8  -3   69.39   10.90
  -3  -8  -3    4.90    5.40
  -3  -8  -3    3.10    4.00
  -3  -8  -3    9.60    6.00
   3  -8   3   10.20    4.70
  -3   8  -3    7.90    5.10
   3   8   3    4.50    4.50
  -3   8  -3    3.20    5.80
   3   8   3    4.40    5.20
   3   8   3    2.00    5.90
  -4  -8  -3  615.64   28.20
  -4  -8  -3  626.04   23.70
   4  -8   3  599.44   24.20
  -4   8  -3  594.74   25.20
  -4   8  -3  567.64   28.20
   4   8   3  611.64   28.60
   4   8   3  582.64   23.30
  -5  -8  -3  258.47   21.70
  -5  -8  -3  269.87   20.50
  -5  -8  -3  299.67   19.10
   5  -8   3  274.47   18.20
  -5   8  -3  247.38   19.20
   5   8   3  291.57   22.80
  -5   8  -3  230.08   18.90
   5   8   3  251.27   17.50
   5   8   3  271.17   20.10
  -6  -8  -3   71.49   12.60
   6  -8   3   54.89   10.40
  -6  -8  -3   63.89   14.60
  -6  -8  -3   45.40   10.40
   6   8   3   56.19   11.30
  -6   8  -3   57.09   12.00
   6   8   3   66.29   22.00
  -6   8  -3   47.80   12.30
  -7  -8  -3   -9.00   10.00
  -7  -8  -3    0.80    8.70
  -7  -8  -3   -4.80    9.20
   7  -8   3    8.60    8.70
   7   8   3    6.90   10.00
   7   8   3    0.20    9.60
   7   8   3   -2.40   10.20
  -7   8  -3    9.60   12.90
  -7   8  -3  -13.40    8.90
   8  -8   3   26.80   13.00
  -8  -8  -3   34.20   12.30
  -8  -8  -3   18.30   12.50
  -8  -8  -3   -2.70   14.20
  -8   8  -3   21.30   13.10
   8   8   3   31.50   13.10
  -8   8  -3   18.50   13.90
   8   8   3   32.40   12.00
   8   8   3    9.20   12.20
   9  -8   3   75.59   17.90
  -9  -8  -3   92.09   18.80
  -9  -8  -3   81.79   16.10
  -9   8  -3   74.39   20.30
  -9   8  -3  109.79   16.80
   9   8   3   61.09   15.40
   9   8   3   43.00   16.60
   9   8   3   63.59   18.40
 -10  -8  -3   92.09   22.90
 -10  -8  -3  117.29   20.70
  10  -8   3   75.79   21.80
 -10   8  -3   55.89   25.60
  10   8   3  122.29   25.30
  10   8   3   88.39   22.90
 -10   8  -3  127.19   21.70
 -11  -9   3   32.50   19.70
  11  -9  -3   45.00   12.30
  11  -9  -3   -1.80   16.90
 -11  -9   3   24.50   13.90
  11   9  -3    9.30   16.70
 -11   9   3   -1.60   12.20
  11   9  -3   21.80   17.70
  11   9  -3   27.20   18.80
 -11   9   3   63.99   22.80
 -11   9   3   20.50   12.70
  10  -9  -3  373.16   35.30
 -10  -9   3  340.27   32.30
 -10  -9   3  317.87   25.20
  10  -9  -3  378.46   23.60
 -10   9   3  349.17   33.90
 -10   9   3  376.86   23.70
 -10   9   3  361.76   24.50
  10   9  -3  294.67   29.70
  10   9  -3  321.57   33.20
  10   9  -3  347.77   31.40
  -9  -9   3  869.71   39.50
  -9  -9   3  855.31   41.70
   9  -9  -3  921.91   32.40
   9  -9  -3  921.51   37.90
   9   9  -3  883.31   43.70
  -9   9   3  835.42   32.10
   9   9  -3  920.01   41.60
  -9   9   3  906.51   33.80
   9   9  -3  930.31   39.10
  -9   9   3  925.21   40.40
  -8  -9   3  663.03   38.80
  -8  -9   3  712.53   30.70
   8  -9  -3  724.63   31.00
   8  -9  -3  746.33   28.30
  -8   9   3  741.43   29.10
   8   9  -3  759.92   44.70
   8   9  -3  769.32   33.30
  -8   9   3  762.02   33.50
   8   9  -3  747.63   35.10
  -8   9   3  682.13   28.10
  -7  -9   3   87.49   14.20
  -7  -9   3   89.39   15.10
   7  -9  -3  106.29   13.20
   7  -9  -3   81.49   12.80
  -7   9   3   77.89   13.00
  -7   9   3   82.19   13.20
  -7   9   3  118.99   13.60
   7   9  -3   73.79   12.20
   7   9  -3   75.19   13.60
  -7   9   3   95.39   15.20
   7   9  -3   64.59   12.30
  -6  -9   3   72.69   12.30
   6  -9  -3   47.40    8.40
  -6  -9   3   59.19    9.80
   6  -9  -3   59.79    9.00
  -6   9   3   61.49    9.80
  -6   9   3   30.50    7.40
   6   9  -3   44.50    9.80
  -6   9   3   45.00    8.60
  -6   9   3   48.60    8.40
   6   9  -3   53.19   10.30
  -5  -9   3  804.52   29.90
   5  -9  -3  771.12   25.00
   5  -9  -3  829.32   27.80
   5   9  -3  793.82   32.80
  -5   9   3  798.42   28.40
   5   9  -3  797.82   28.50
  -5   9   3  797.92   27.30
  -5   9   3  798.92   26.00
   5   9  -3  812.02   30.80
   4  -9  -3 1380.06   38.10
   4  -9  -3 1343.87   32.40
   4   9  -3 1352.86   42.00
   4   9  -3 1362.96   40.70
   4   9  -3 1307.97   36.20
  -4   9   3 1332.57   38.50
  -4   9   3 1387.46   33.00
  -4   9   3 1308.07   37.50
   3  -9  -3 1694.53   35.20
   3  -9  -3 1694.93   44.00
  -3   9   3 1661.63   43.80
  -3   9   3 1672.43   44.70
   3   9  -3 1700.43   40.50
   3   9  -3 1706.83   46.10
   3   9  -3 1766.22   47.10
   2  -9  -3  169.18   13.20
  -2   9   3  186.38   14.70
   2   9  -3  145.99   12.60
   2   9  -3  164.08   14.10
  -2   9   3  180.88   13.40
   2   9  -3  157.48   10.70
   2   9  -3  159.38   10.40
   1  -9  -3    4.50    4.50
   1  -9  -3    6.90    5.30
  -1   9   3    9.50    5.10
   1   9  -3   11.10    4.50
   1   9  -3    3.40    3.50
  -1   9   3    2.50    4.90
   1   9  -3   -0.10    3.80
   1   9  -3    0.60    5.50
   0  -9  -3  821.32   29.30
   0  -9  -3  847.32   30.20
   0   9   3  843.72   30.50
   0   9  -3  830.32   24.50
   0   9  -3  882.91   31.00
   0   9  -3  846.02   23.40
   0   9   3  783.02   28.80
   1  -9   3 1996.20   44.00
  -1  -9  -3 1917.01   51.59
  -1  -9  -3 2028.90   38.40
  -1  -9  -3 1904.81   51.59
  -1   9  -3 1928.41   41.50
   1   9   3 1941.91   51.79
  -1   9  -3 1898.51   51.69
   1   9   3 1968.40   38.20
   1   9   3 2033.30   52.89
  -1   9  -3 1982.70   43.90
  -2  -9  -3 1086.69   26.70
  -2  -9  -3 1028.80   35.80
  -2  -9  -3 1011.80   35.50
   2  -9   3 1032.10   29.20
  -2   9  -3 1067.69   29.90
   2   9   3 1061.59   36.20
   2   9   3 1046.10   26.20
  -2   9  -3 1064.89   23.70
   2   9   3 1077.09   36.80
  -2   9  -3 1023.00   35.80
  -3  -9  -3  212.78   17.50
  -3  -9  -3  245.28   13.50
   3  -9   3  223.58   13.60
  -3   9  -3  217.88   21.00
   3   9   3  235.78   19.10
   3   9   3  244.08   13.90
  -3   9  -3  234.78   15.40
  -4  -9  -3   99.39   11.70
   4  -9   3  123.39   12.70
  -4  -9  -3  109.09   15.60
  -4  -9  -3   88.69   15.10
   4   9   3  100.79   14.90
  -4   9  -3  106.09   14.30
  -4   9  -3  122.09   15.30
   4   9   3   93.79   12.20
   4   9   3  115.39   16.60
   5  -9   3  162.48   15.80
  -5  -9  -3  182.28   19.70
  -5  -9  -3  158.78   15.40
  -5   9  -3  158.18   26.10
   5   9   3  145.19   17.30
   5   9   3  162.38   21.00
  -5   9  -3  161.48   17.60
   5   9   3  147.79   15.50
  -6  -9  -3 1235.18   47.10
   6  -9   3 1239.08   42.20
  -6  -9  -3 1197.48   40.90
  -6  -9  -3 1203.98   45.30
  -6   9  -3 1194.18   44.50
   6   9   3 1237.68   46.70
   6   9   3 1205.98   44.90
  -6   9  -3 1253.97   43.40
  -7  -9  -3  694.73   39.50
  -7  -9  -3  772.72   40.80
  -7  -9  -3  785.32   39.80
   7  -9   3  795.82   36.00
  -7   9  -3  786.92   38.20
   7   9   3  713.33   35.30
   7   9   3  747.03   38.40
  -7   9  -3  783.92   36.90
  -8  -9  -3  473.25   32.90
  -8  -9  -3  443.06   37.70
  -8  -9  -3  496.45   32.10
   8   9   3  522.55   33.10
   8   9   3  497.05   32.70
  -8   9  -3  500.65   36.10
   8   9   3  493.05   34.70
  -8   9  -3  541.25   32.20
  -9  -9  -3  -27.80   13.80
  -9  -9  -3    9.00   14.80
   9  -9   3   26.20   16.80
   9   9   3  -12.10   15.10
   9   9   3    0.30   18.00
  -9   9  -3  -28.10   14.00
  -9   9  -3   19.30   18.90
  10 -10  -3    1.80   13.60
 -10 -10   3   40.70   15.50
 -10 -10   3   12.50   12.50
  10 -10  -3   -7.00   10.00
 -10  10   3   12.60   12.50
  10  10  -3    0.50   15.20
 -10  10   3   26.10   16.60
  10  10  -3   25.50   15.80
 -10  10   3   24.00   12.30
  10  10  -3   -1.40   16.20
  -9 -10   3   12.00   12.30
   9 -10  -3    6.00    8.30
  -9 -10   3    2.60   10.60
   9 -10  -3   32.80   12.00
   9  10  -3   23.70   12.60
   9  10  -3   -6.00   12.80
  -9  10   3   14.80   13.10
   9  10  -3  -14.30   12.90
  -9  10   3   -4.50    8.70
  -9  10   3    6.50    9.80
   8 -10  -3   13.10    8.30
   8 -10  -3   19.90    9.10
  -8  10   3    3.80    8.30
   8  10  -3   31.90   11.20
  -8  10   3   17.70   10.40
  -8  10   3   15.00    9.30
   8  10  -3    1.30   10.10
   8  10  -3   25.10   12.70
  -7 -10   3  467.15   25.70
   7 -10  -3  428.46   21.80
   7 -10  -3  439.66   21.50
  -7 -10   3  446.46   25.10
  -7  10   3  425.26   21.70
  -7  10   3  448.36   24.50
   7  10  -3  452.15   29.70
  -7  10   3  449.56   23.10
  -7  10   3  416.26   22.60
   7  10  -3  474.85   26.80
   7  10  -3  449.95   26.10
   6 -10  -3   56.19    9.60
  -6 -10   3   81.49   14.60
  -6 -10   3   50.19    9.10
   6 -10  -3   63.29   10.80
  -6  10   3   57.09    9.40
   6  10  -3   48.60   11.10
  -6  10   3   63.69    9.80
  -6  10   3   88.09   13.00
   6  10  -3   67.79   11.30
   6  10  -3   58.69   13.40
  -6  10   3   58.29    9.80
   5 -10  -3  165.58   13.90
   5 -10  -3  157.78   11.60
   5  10  -3  157.48   17.40
  -5  10   3  193.48   15.40
   5  10  -3  149.49   14.40
   5  10  -3  153.58   17.10
  -5  10   3  161.28   13.90
  -5  10   3  178.18   13.20
   4 -10  -3  471.55   16.10
   4 -10  -3  472.75   21.20
   4  10  -3  501.75   20.40
   4  10  -3  477.25   24.40
   4  10  -3  468.75   29.00
  -4  10   3  479.75   23.00
  -4  10   3  451.15   21.10
   3 -10  -3  463.55   20.60
   3 -10  -3  398.16   12.00
  -3  10   3  409.36   20.20
  -3  10   3  426.96   21.50
   3  10  -3  387.56   16.80
   3  10  -3  367.36   20.30
   3  10  -3  388.76   22.10
   2 -10  -3  945.81   31.50
   2  10  -3  937.71   25.80
  -2  10   3  933.11   32.70
   2  10  -3  902.31   25.50
   2  10  -3  943.11   31.30
   2  10  -3  880.81   32.80
  -2  10   3  897.31   30.90
   1 -10  -3   29.00    8.50
   1 -10  -3   21.00    7.20
   1  10  -3   17.40    8.00
   1  10  -3   19.30    6.20
  -1  10   3   17.40    5.70
   1  10  -3   17.20    4.80
  -1  10   3   24.00    7.40
   1  10  -3   17.80    5.00
   0 -10  -3   63.39   10.80
   0 -10  -3   49.30    9.40
   0  10  -3   58.29    7.70
   0  10   3   69.29   10.90
   0  10   3   46.40    9.60
   0  10  -3   50.59    8.20
   0  10  -3   41.70    8.50
  -1 -10  -3   88.09   12.90
  -1 -10  -3  110.39   13.40
   1  10   3   90.19   13.00
  -1  10  -3   88.29    9.30
  -1  10  -3   84.79   12.70
   1  10   3  110.59   13.40
  -1  10  -3   86.89    8.50
   2 -10   3  133.09   10.10
  -2 -10  -3  143.49   15.40
  -2 -10  -3  115.09   17.20
  -2 -10  -3  142.19    8.90
  -2  10  -3  145.89   12.00
   2  10   3  127.29    8.40
  -2  10  -3  128.79   18.90
   2  10   3  126.49   15.20
  -2  10  -3  130.29    8.10
  -3 -10  -3    3.90    7.00
   3 -10   3    7.80    4.60
  -3 -10  -3   -0.30    6.70
  -3 -10  -3    1.50    4.30
  -3  10  -3    0.00    6.80
   3  10   3    2.70    6.70
   3  10   3   -3.00    4.10
   3  10   3    4.70    7.50
  -3  10  -3    2.20    5.80
  -4 -10  -3  522.55   21.90
  -4 -10  -3  496.15   33.80
  -4 -10  -3  539.95   31.60
   4 -10   3  550.74   23.20
   4  10   3  533.55   29.10
   4  10   3  567.14   22.50
  -4  10  -3  574.74   25.40
  -4  10  -3  429.96   37.60
   4  10   3  582.34   30.40
  -5 -10  -3  483.55   28.70
  -5 -10  -3  456.45   29.10
   5 -10   3  492.15   24.00
  -5 -10  -3  473.65   23.00
   5  10   3  435.96   23.10
  -5  10  -3  462.35   25.30
   5  10   3  487.75   30.30
  -5  10  -3  475.55   27.10
   5  10   3  488.85   28.50
   6 -10   3   20.10    9.50
  -6 -10  -3   19.80    9.70
  -6 -10  -3   27.10   12.00
  -6 -10  -3   27.10    9.30
   6  10   3   26.90   11.50
   6  10   3   31.20   13.70
  -6  10  -3   45.90   11.90
  -6  10  -3   32.90   10.90
  -7 -10  -3   -8.30   10.70
   7 -10   3   18.00   10.60
  -7 -10  -3   -4.80   12.90
  -7  10  -3    9.30   13.40
   7  10   3    1.20   10.90
   7  10   3    5.50   14.50
   7  10   3   -6.90   11.10
  -8 -10  -3    3.90   13.10
  -8 -10  -3    4.50   13.30
   8 -10   3    8.80   15.90
  -8 -10  -3    4.30   17.50
   8  10   3    3.00   15.00
   8  10   3  -15.00   13.00
  -8  10  -3    3.10   15.60
  -8  10  -3   30.20   14.00
   8  10   3    3.30   13.30
   9 -10   3  230.48   33.10
  -9 -10  -3  121.49   23.60
  -9 -10  -3  143.09   21.90
   9  10   3  191.78   31.20
  -9  10  -3  201.18   31.00
   9  10   3  156.08   25.90
  -9  10  -3  138.49   34.90
   9  10   3  186.68   25.50
 -10 -11   3  583.14   36.10
  10 -11  -3  497.85   26.80
  10 -11  -3  550.14   35.50
 -10 -11   3  524.45   36.80
 -10  11   3  526.85   31.10
 -10  11   3  477.05   29.60
  10  11  -3  550.14   40.80
  10  11  -3  546.95   43.00
  10  11  -3  498.25   39.00
 -10  11   3  466.85   40.30
   9 -11  -3  779.82   30.60
  -9 -11   3  724.53   37.50
  -9 -11   3  736.13   36.40
   9 -11  -3  739.83   35.10
   9  11  -3  779.42   47.00
  -9  11   3  784.22   35.70
   9  11  -3  690.83   43.00
   9  11  -3  710.13   38.90
  -9  11   3  737.03   39.10
  -8 -11   3   65.69   13.80
   8 -11  -3   83.29   11.90
   8 -11  -3   74.79   12.30
  -8 -11   3   69.69   14.00
  -8  11   3   94.69   15.90
  -8  11   3   75.49   12.00
  -8  11   3   72.29   12.10
   8  11  -3   69.89   15.30
  -8  11   3   67.79   12.60
   8  11  -3   39.90   13.90
   7 -11  -3  199.48   16.60
   7 -11  -3  165.28   16.80
  -7 -11   3  196.88   19.60
  -7 -11   3  137.39   18.30
   7  11  -3  217.58   21.10
  -7  11   3  183.48   16.90
  -7  11   3  209.38   19.10
   7  11  -3  159.58   29.10
  -7  11   3  182.78   18.10
  -7  11   3  160.98   18.20
   7  11  -3  200.48   24.80
  -6 -11   3   -6.30    7.00
   6 -11  -3    0.90    6.70
   6 -11  -3    6.20    6.10
  -6  11   3   -3.00   11.70
  -6  11   3    8.00    7.40
   6  11  -3   16.60    9.60
  -6  11   3    5.30    7.60
   6  11  -3   -3.10    8.80
   6  11  -3   -5.80    7.40
  -6  11   3    8.00    7.50
   5 -11  -3  441.36   21.50
   5 -11  -3  405.96   16.80
  -5  11   3  437.06   21.40
  -5  11   3  418.16   18.20
   5  11  -3  441.86   21.30
   5  11  -3  440.96   26.60
   5  11  -3  440.76   26.30
  -5  11   3  406.46   22.70
   4 -11  -3 2172.58   54.09
   4 -11  -3 2101.09   43.80
  -4  11   3 2102.49   53.79
   4  11  -3 2112.39   50.29
  -4  11   3 2142.89   56.89
   4  11  -3 2178.58   59.19
   4  11  -3 2127.49   58.69
   3 -11  -3  470.75   22.10
  -3  11   3  486.35   22.60
   3  11  -3  439.06   23.20
  -3  11   3  445.16   23.50
   3  11  -3  457.15   18.40
   3  11  -3  469.85   25.60
   2 -11  -3  325.17   19.00
  -2  11   3  309.07   20.10
   2  11  -3  294.07   20.70
  -2  11   3  331.87   19.50
   2  11  -3  320.07   14.30
   2  11  -3  322.07   19.20
   2  11  -3  325.27   14.40
   1 -11  -3   82.79   14.10
   1 -11  -3  107.19   13.00
  -1  11   3  114.49   14.30
   1  11  -3   96.89    8.90
  -1  11   3  117.29   13.80
   1  11  -3   98.79   12.00
   1  11  -3   74.79   12.50
   1  11  -3   79.39    8.50
   0 -11  -3   76.29   12.80
   0  11   3   97.39   12.80
   0  11  -3  113.99    9.10
   0  11  -3   95.19   10.60
   0  11   3   90.39   14.20
   0  11  -3  117.49   14.40
  -1 -11  -3 1240.18   41.40
  -1 -11  -3 1177.08   41.50
   1  11   3 1268.57   43.20
  -1  11  -3 1213.68   42.20
  -1  11  -3 1263.97   32.00
   1  11   3 1268.87   42.60
  -1  11  -3 1231.78   32.20
  -2 -11  -3 1644.44   33.90
   2 -11   3 1559.14   39.20
  -2 -11  -3 1679.03   50.59
  -2 -11  -3 1557.74   49.40
  -2  11  -3 1543.05   35.40
  -2  11  -3 1620.94   39.90
  -2  11  -3 1580.44   49.99
   2  11   3 1633.34   50.69
   2  11   3 1580.44   33.50
   2  11   3 1617.84   49.80
   3 -11   3  414.86   19.00
  -3 -11  -3  504.95   29.30
  -3 -11  -3  469.75   17.20
  -3 -11  -3  462.05   27.50
   3  11   3  489.15   30.20
  -3  11  -3  373.16   32.50
  -3  11  -3  475.45   21.30
   3  11   3  438.96   26.90
   3  11   3  457.75   17.50
  -4 -11  -3    6.90    5.90
   4 -11   3    0.40    6.20
  -4 -11  -3    3.30    7.80
  -4 -11  -3   19.70   10.50
   4  11   3    4.70    8.60
   4  11   3    2.60    8.60
  -4  11  -3    8.70    8.70
  -4  11  -3    6.40    7.90
   4  11   3   15.30    6.80
   5 -11   3   61.59   10.60
  -5 -11  -3   44.70   13.10
  -5 -11  -3   54.79   12.40
  -5 -11  -3   53.79   10.40
  -5  11  -3   57.39   12.30
   5  11   3   56.29   12.90
   5  11   3   65.39   10.90
  -5  11  -3   55.59   11.60
   5  11   3   59.79   13.00
  -6 -11  -3  193.78   18.90
   6 -11   3  304.67   22.00
  -6 -11  -3  196.38   25.30
  -6 -11  -3  249.58   24.70
   6  11   3  210.88   25.30
  -6  11  -3  279.17   23.60
  -6  11  -3  206.68   26.80
   6  11   3  276.87   28.10
  -7 -11  -3  983.20   45.10
  -7 -11  -3 1045.00   49.50
   7 -11   3  961.20   40.20
  -7  11  -3  916.71   41.80
   7  11   3  881.41   39.80
   7  11   3  891.01   44.70
  -7  11  -3  955.20   43.10
   7  11   3  948.81   47.60
  -8 -11  -3  296.77   37.10
  -8 -11  -3  368.46   33.30
   8 -11   3  257.87   30.20
  -8 -11  -3  353.76   28.60
  -8  11  -3  317.57   35.10
  -8  11  -3  345.77   32.80
   8  11   3  335.77   34.20
   8  11   3  306.07   32.00
   8  11   3  296.97   35.90
   9 -12  -3  -11.90   12.20
   9 -12  -3   -4.20   10.00
  -9 -12   3    8.60   13.60
  -9 -12   3    5.10   14.30
  -9  12   3   36.50   13.20
  -9  12   3    0.40   15.00
   9  12  -3   -1.60   15.90
   9  12  -3   18.80   16.30
  -9  12   3  -23.70   11.70
   8 -12  -3   38.80   11.90
  -8 -12   3   52.49   14.10
  -8 -12   3   81.39   15.30
   8 -12  -3   34.60   10.20
   8  12  -3   71.69   15.70
   8  12  -3   53.29   18.20
  -8  12   3   62.19   12.40
  -8  12   3   48.00   14.90
   8  12  -3   89.49   17.80
  -8  12   3   57.29   14.60
  -8  12   3   83.09   13.60
   7 -12  -3  259.47   19.00
   7 -12  -3  258.97   19.00
  -7 -12   3  271.17   24.30
  -7  12   3  282.07   21.10
   7  12  -3  286.37   27.90
  -7  12   3  280.17   22.30
  -7  12   3  265.37   20.50
   7  12  -3  257.37   25.40
   7  12  -3  289.07   23.30
   6 -12  -3  389.96   20.90
   6 -12  -3  377.56   18.80
  -6  12   3  384.76   19.90
  -6  12   3  356.96   23.10
  -6  12   3  363.76   24.00
   6  12  -3  392.56   28.20
   6  12  -3  367.16   27.50
   6  12  -3  379.16   22.90
  -6  12   3  367.76   21.60
   5 -12  -3  100.99   13.60
   5 -12  -3   66.39    9.70
   5  12  -3  113.49   17.90
   5  12  -3  101.79   18.70
  -5  12   3   79.59   12.00
   5  12  -3   76.69   11.00
  -5  12   3  112.99   14.90
   4 -12  -3   25.70    7.50
   4 -12  -3   23.60    4.20
   4  12  -3   18.10    8.70
  -4  12   3   26.70    8.60
  -4  12   3   28.50    8.50
   4  12  -3   21.90    6.70
   3 -12  -3    4.30    6.20
  -3  12   3   -1.40    7.30
   3  12  -3   -3.10    5.20
   3  12  -3    3.50    7.50
  -3  12   3   -0.80    6.30
   3  12  -3    1.80    7.50
   3  12  -3   -2.20    4.70
   2 -12  -3   34.00    8.20
   2  12  -3   39.20   10.40
  -2  12   3   40.40    9.50
   2  12  -3   34.80    5.90
  -2  12   3   33.20    8.80
   2  12  -3   21.90    7.70
   2  12  -3   30.30    6.00
   1 -12  -3  136.89   16.20
   1 -12  -3  119.39   14.10
  -1  12   3  123.19   16.20
   1  12  -3  108.39   12.70
   1  12  -3  116.69    9.40
   1  12  -3   95.29    9.00
   1  12  -3  110.39   17.20
   0 -12  -3   56.19   10.00
   0 -12  -3   53.69   10.50
   0  12  -3   49.30   10.40
   0  12  -3   65.19    8.50
   0  12  -3   55.09    8.70
   0  12  -3   60.39    8.60
   0  12   3   52.29    9.80
   0  12   3   50.49   10.70
  -1 -12  -3   51.19   10.80
   1  12   3   96.09   14.20
  -1  12  -3   80.19    9.90
  -1  12  -3   57.99    8.40
  -1  12  -3   53.99   11.10
   1  12   3   60.89   11.50
  -2 -12  -3  120.39   22.60
  -2 -12  -3  107.99   16.60
  -2  12  -3  114.39   17.30
  -2  12  -3  119.09    9.70
   2  12   3   85.29   16.40
  -2  12  -3  119.09   12.50
  -2  12  -3   80.89   18.70
   2  12   3  111.59   16.10
  -3 -12  -3  156.78   20.10
  -3 -12  -3  141.99   19.40
  -3 -12  -3  145.99   10.40
   3 -12   3  162.08   12.30
  -3  12  -3  134.29   14.30
  -3  12  -3  148.29   19.00
  -3  12  -3  147.79    8.50
   3  12   3  146.09   10.60
   3  12   3  146.49   20.40
   3  12   3  146.99   20.00
   4 -12   3  311.37   18.30
  -4 -12  -3  311.57   26.50
  -4 -12  -3  310.47   16.70
  -4 -12  -3  308.77   25.60
   4  12   3  358.36   26.90
  -4  12  -3  329.57   21.20
  -4  12  -3  340.67   25.50
   4  12   3  336.77   17.80
   4  12   3  354.16   27.60
  -5 -12  -3   37.10   12.90
  -5 -12  -3   63.29   15.10
  -5 -12  -3   55.79    9.30
   5 -12   3   61.79   11.20
   5  12   3   77.99   16.80
   5  12   3   56.59   12.70
  -5  12  -3   63.29   13.20
  -5  12  -3   65.59   14.30
  -6 -12  -3   29.90   16.30
  -6 -12  -3    5.40    9.40
  -6 -12  -3   -5.80   11.70
   6 -12   3   11.40    9.80
  -6  12  -3    8.30   12.70
   6  12   3   10.00   14.30
  -6  12  -3   28.70   12.10
   6  12   3    4.60   11.90
   7 -12   3   46.30   13.80
  -7 -12  -3   56.99   20.20
  -7 -12  -3   37.20   15.30
   7  12   3   31.10   14.40
   7  12   3   50.29   19.70
  -7  12  -3   40.10   16.50
   7  12   3   12.60   13.80
  -7  12  -3   13.40   13.90
   8 -12   3  266.07   31.70
  -8 -12  -3  223.08   33.60
  -8 -12  -3  162.68   29.50
  -8 -12  -3  186.48   27.70
  -8  12  -3  187.78   23.60
   8  12   3  220.48   30.40
   8  12   3  232.88   30.30
  -8  12  -3  207.78   27.60
   8  12   3  148.99   22.70
   9 -13  -3  453.05   31.10
   9 -13  -3  508.55   26.90
  -9 -13   3  493.55   36.00
   9  13  -3  493.25   41.00
  -9  13   3  520.55   32.80
  -9  13   3  532.75   37.30
   9  13  -3  572.34   45.20
   9  13  -3  461.15   36.80
  -9  13   3  460.65   33.00
   8 -13  -3  438.46   31.70
  -8 -13   3  467.25   32.30
   8 -13  -3  429.06   25.10
  -8  13   3  435.06   26.80
   8  13  -3  319.97   37.00
  -8  13   3  419.96   29.80
  -8  13   3  487.85   30.50
  -8  13   3  455.85   29.80
   8  13  -3  412.56   30.60
   8  13  -3  460.45   35.60
   7 -13  -3   72.69   11.80
   7 -13  -3   67.09   11.10
  -7  13   3   63.89   13.20
   7  13  -3   78.09   14.00
  -7  13   3   46.50   13.00
  -7  13   3   79.29   13.30
  -7  13   3   56.79   12.20
   7  13  -3   47.00   15.50
   7  13  -3   62.29   16.60
   6 -13  -3   14.60    7.30
   6 -13  -3   26.50    9.50
  -6  13   3   30.20    9.90
  -6  13   3   32.10   12.10
   6  13  -3   28.20   10.10
   6  13  -3   34.60   12.60
   6  13  -3   10.40   12.90
  -6  13   3   23.40   10.10
   5 -13  -3  356.26   14.30
   5 -13  -3  358.56   21.10
   5  13  -3  355.96   28.00
  -5  13   3  346.67   22.30
   5  13  -3  363.76   20.40
   5  13  -3  357.76   27.50
   4 -13  -3 1038.20   36.50
   4  13  -3 1055.69   42.80
  -4  13   3 1016.00   37.00
  -4  13   3 1084.39   42.10
   4  13  -3 1039.50   31.40
   4  13  -3 1073.39   41.80
   3 -13  -3  190.18   17.30
   3  13  -3  175.78   12.90
  -3  13   3  199.08   19.70
   3  13  -3  175.08   20.70
   3  13  -3  201.18   19.70
   3  13  -3  210.18   13.20
   2 -13  -3   59.29   11.00
   2  13  -3   57.59    9.20
  -2  13   3  103.49   16.90
   2  13  -3   75.99   13.80
  -2  13   3   81.19   12.80
   2  13  -3   73.29    9.10
   1 -13  -3    2.00    7.60
   1  13  -3    7.90    4.70
  -1  13   3   -1.70    7.40
   1  13  -3    9.80    9.80
   1  13  -3   12.10    4.80
   1  13  -3    2.40    7.30
   0 -13  -3   -8.60    7.00
   0 -13  -3    0.20    8.30
   0  13   3    7.90    8.30
   0  13   3   14.30    9.60
   0  13  -3    6.30    4.80
   0  13  -3   -7.20    5.60
   0  13  -3    3.30    4.30
   0  13  -3    3.80    8.00
  -1 -13  -3  912.71   39.30
  -1  13  -3  976.50   26.20
  -1  13  -3  933.41   29.60
   1  13   3  928.51   37.40
  -1  13  -3  992.80   40.90
   1  13   3  942.61   39.80
  -2 -13  -3  631.44   33.20
  -2 -13  -3  643.54   32.30
  -2  13  -3  632.44   33.90
   2  13   3  632.64   33.30
   2  13   3  636.24   32.80
  -2  13  -3  673.93   34.30
  -2  13  -3  640.94   22.70
  -2  13  -3  627.94   21.50
  -3 -13  -3  301.07   12.30
  -3 -13  -3  271.37   25.00
  -3 -13  -3  304.27   25.30
   3 -13   3  261.27   15.50
  -3  13  -3  261.87   12.40
  -3  13  -3  275.97   17.50
   3  13   3  292.77   12.70
  -3  13  -3  298.47   24.60
   3  13   3  284.07   25.00
  -3  13  -3  253.57   24.30
   3  13   3  290.47   24.80
   4 -13   3   -0.80    6.70
  -4 -13  -3    3.50   11.50
  -4 -13  -3    1.40    5.70
  -4 -13  -3   15.00   11.90
   4  13   3   15.00   12.30
  -4  13  -3    7.90    9.00
   4  13   3   12.80    6.90
   4  13   3    2.00   10.50
   5 -13   3   18.00    8.30
  -5 -13  -3   10.40   13.50
  -5 -13  -3   26.30   14.00
  -5 -13  -3   11.60    8.30
   5  13   3   45.10   14.20
  -5  13  -3    9.00   10.50
   5  13   3   12.80    9.30
  -5  13  -3   19.60   12.50
   5  13   3   30.10   13.00
  -6 -13  -3  552.44   36.50
  -6 -13  -3  451.35   25.30
  -6 -13  -3  434.36   36.50
   6 -13   3  488.55   27.10
  -6  13  -3  492.35   34.20
  -6  13  -3  534.65   32.60
   6  13   3  430.26   35.00
   6  13   3  499.05   34.70
   6  13   3  459.35   38.20
   7 -13   3  941.31   39.60
  -7 -13  -3 1099.09   55.29
  -7 -13  -3  755.02   55.89
  -7 -13  -3  985.90   49.60
  -7  13  -3  962.10   45.50
   7  13   3  885.21   49.20
   7  13   3  988.70   56.39
  -7  13  -3  912.31   46.10
   7  13   3  934.41   43.50
   8 -14  -3   51.29   12.40
  -8  14   3   49.90   16.10
   8  14  -3   49.20   17.00
  -8  14   3   68.39   16.10
   8  14  -3   78.19   22.40
  -8  14   3   48.60   16.20
   8  14  -3   78.49   22.70
   7 -14  -3   -1.00    9.40
   7 -14  -3  -12.60    8.40
  -7  14   3   17.10   12.80
  -7  14   3  -19.80   11.80
   7  14  -3    0.40   14.60
   7  14  -3   13.40   12.30
   7  14  -3   40.10   16.00
   6 -14  -3  215.48   13.90
   6 -14  -3  200.78   19.40
   6  14  -3  224.48   29.30
   6  14  -3  208.08   21.20
   6  14  -3  191.08   27.80
  -6  14   3  207.78   25.40
  -6  14   3  237.88   24.00
  -6  14   3  163.38   22.20
   5 -14  -3  170.78   17.70
   5  14  -3  111.79   17.60
   5  14  -3  119.79   15.90
   5  14  -3  151.38   22.20
  -5  14   3  138.89   21.60
  -5  14   3  149.49   19.00
   4 -14  -3   -1.70    8.20
   4  14  -3   23.30    8.00
   4  14  -3    5.60   11.40
  -4  14   3    9.40    9.10
   4  14  -3   24.40   11.00
   4  14  -3   15.10    7.90
  -4  14   3    3.00    9.00
   3 -14  -3  371.26   23.50
   3  14  -3  412.96   17.50
  -3  14   3  340.07   22.60
   3  14  -3  443.46   30.30
  -3  14   3  360.26   26.30
   3  14  -3  359.86   16.30
   3  14  -3  390.96   25.10
   2 -14  -3  732.13   31.80
   2  14  -3  766.62   37.60
   2  14  -3  747.43   21.70
  -2  14   3  752.12   35.60
  -2  14   3  707.73   33.30
   2  14  -3  751.52   32.50
   2  14  -3  733.83   21.10
   1 -14  -3  100.99   14.50
   1  14  -3   85.29   15.00
  -1  14   3   97.69   15.50
  -1  14   3   82.49   13.80
   1  14  -3   75.99   13.90
   1  14  -3  100.09   10.80
   1  14  -3  118.99    9.20
   0 -14  -3  665.93   32.40
   0 -14  -3  654.93   34.20
   0  14  -3  659.13   19.30
   0  14   3  687.23   35.10
   0  14   3  664.43   32.60
   0  14  -3  682.73   19.20
   0  14  -3  699.33   35.70
   0  14  -3  656.63   27.50
  -1 -14  -3   64.29   12.40
  -1 -14  -3   99.09   17.30
  -1  14  -3   82.39   12.50
   1  14   3   61.59   12.40
   1  14   3   60.49   12.40
  -1  14  -3   68.89    9.80
  -2 -14  -3  405.36   28.20
   2  14   3  344.37   28.00
  -2  14  -3  396.96   18.10
   2  14   3  382.66   26.50
  -2  14  -3  372.16   18.40
  -2  14  -3  374.76   28.50
  -3 -14  -3  449.16   32.30
  -3 -14  -3  524.65   32.50
  -3  14  -3  479.05   32.50
  -3  14  -3  459.55   22.10
   3  14   3  471.05   30.70
  -3  14  -3  472.35   31.90
  -3  14  -3  428.46   17.00
   3  14   3  440.36   31.80
   4 -14   3  120.29   14.50
  -4 -14  -3  121.09   11.90
  -4 -14  -3  144.89   21.60
  -4 -14  -3  150.48   22.30
   4  14   3  189.38   28.60
   4  14   3  160.58   22.80
  -4  14  -3  161.48   23.30
  -4  14  -3  120.09   20.10
  -4  14  -3  124.59   18.20
   4  14   3  123.19   12.50
  -5 -14  -3   -7.40   14.40
  -5 -14  -3    7.00   15.20
  -5 -14  -3   10.80    8.10
   5 -14   3    6.30    8.70
  -5  14  -3   -7.30   13.20
   5  14   3   26.20   10.20
  -5  14  -3   20.50   14.60
  -5  14  -3   27.60   13.70
   5  14   3   45.20   16.50
   5  14   3   -3.70   13.80
  -6 -14  -3  124.79   19.70
  -6 -14  -3  145.39   18.80
  -6 -14  -3  106.59   20.90
   6 -14   3  120.19   18.60
   6  14   3  106.19   15.50
   6  14   3  109.29   21.70
  -6  14  -3  105.89   18.30
  -6  14  -3  124.59   20.20
   6  14   3  107.09   22.90
  -7 -14  -3   93.99   24.90
  -7 -14  -3   30.90   16.90
  -7 -14  -3   10.90   20.40
   7  14   3   41.90   18.30
   7  14   3   60.59   23.80
   7  14   3   54.99   22.70
  -7  14  -3   51.69   19.20
   7 -15  -3   95.99   14.80
   7 -15  -3  171.08   16.40
   7  15  -3  158.08   24.90
  -7  15   3  161.18   27.50
  -7  15   3  158.78   23.50
  -7  15   3  132.19   20.80
   7  15  -3   94.89   22.80
   7  15  -3  120.09   18.20
   6 -15  -3   15.00   11.00
  -6  15   3   11.00   13.70
   6  15  -3   19.10   11.30
  -6  15   3    2.70   13.00
   6  15  -3   36.80   16.80
  -6  15   3   38.80   12.70
   6  15  -3   24.70   15.00
   5 -15  -3  135.09   18.30
  -5  15   3  121.49   18.40
   5  15  -3  149.19   17.30
  -5  15   3  147.59   21.10
   5  15  -3  153.08   20.80
   5  15  -3  157.48   22.60
   4 -15  -3  465.05   26.50
  -4  15   3  495.25   32.60
   4  15  -3  517.25   21.10
   4  15  -3  535.75   21.70
   4  15  -3  532.25   36.00
   3 -15  -3  323.87   25.30
   3  15  -3  317.37   29.80
   3  15  -3  334.17   15.60
   3  15  -3  304.87   25.90
  -3  15   3  302.17   24.20
  -3  15   3  373.96   28.50
   3  15  -3  308.27   15.20
   2 -15  -3  114.49   17.60
  -2  15   3  108.39   17.00
  -2  15   3  119.89   19.10
   2  15  -3  122.09   19.40
   2  15  -3  120.29   19.40
   1 -15  -3   -9.80    8.70
  -1  15   3   11.20   10.30
   1  15  -3   -0.50    8.90
   1  15  -3   26.00   13.10
  -1  15   3    5.70   10.30
   0 -15  -3  454.05   28.10
   0  15  -3  431.56   24.70
   0  15  -3  444.76   31.90
   0  15   3  415.96   30.70
   0  15   3  425.06   27.90
  -1 -15  -3  171.28   22.20
  -1 -15  -3  163.18   24.20
  -1  15  -3  122.19   15.60
   1  15   3  131.49   19.50
  -1  15  -3  145.29   22.80
  -1  15  -3  153.38   24.50
   1  15   3  123.49   19.30
  -2 -15  -3  296.97   29.50
  -2 -15  -3  270.37   26.40
  -2  15  -3  265.77   15.50
  -2  15  -3  261.07   28.20
  -2  15  -3  229.88   17.20
   2  15   3  242.68   27.80
   2  15   3  244.08   25.00
  -2  15  -3  243.48   27.60
  -3 -15  -3   67.19   17.40
  -3 -15  -3   96.79   18.60
  -3  15  -3   70.99    8.90
  -3  15  -3  108.49   16.00
  -3  15  -3   78.29   17.20
   3  15   3   75.69   15.30
   3  15   3   76.79   17.80
  -3  15  -3   98.39   19.30
  -4 -15  -3  -12.30   14.30
  -4 -15  -3   -1.50   15.20
  -4  15  -3   15.80   13.70
   4  15   3   11.40   16.00
  -4  15  -3    0.50   15.00
   4  15   3   16.30   15.00
  -4  15  -3   -1.70   10.60
  -5 -15  -3   78.69   21.60
  -5 -15  -3   91.59   20.70
   5 -15   3  128.19   16.50
  -5 -15  -3  108.59   14.50
   5  15   3  147.89   25.60
   5  15   3  110.69   16.60
  -5  15  -3  133.89   17.30
  -5  15  -3  113.09   20.90
   5  15   3   99.89   22.30
  -5  15  -3  111.69   20.30
  -6 -15  -3  339.87   38.90
   6 -15   3  380.76   25.80
  -6 -15  -3  419.76   24.40
  -6 -15  -3  440.16   42.20
  -6  15  -3  464.35   39.30
  -6  15  -3  425.96   33.00
   6  15   3  424.76   27.90
  -6  15  -3  415.66   38.40
   6  15   3  400.46   45.40
   6  15   3  418.26   41.10
   6 -16  -3  279.57   24.90
   6  16  -3  310.87   37.90
   6  16  -3  360.66   36.40
   6  16  -3  271.97   24.70
  -6  16   3  212.98   32.00
  -6  16   3  263.57   37.70
  -6  16   3  325.27   31.70
  -5  16   3  353.66   32.90
   5  16  -3  340.47   21.30
   5  16  -3  439.26   37.90
  -5  16   3  363.46   28.30
   5  16  -3  383.56   22.20
   5  16  -3  391.96   35.20
   4 -16  -3   29.60   12.00
  -4  16   3   20.40   14.10
   4  16  -3   29.40    8.00
  -4  16   3   21.80   12.80
   4  16  -3   23.50   14.20
   4  16  -3   29.00    8.00
   4  16  -3   25.10   15.60
   3 -16  -3  236.98   22.10
  -3  16   3  258.87   28.10
   3  16  -3  222.48   30.50
   3  16  -3  301.57   33.70
  -3  16   3  235.18   24.80
   2 -16  -3  465.65   28.70
  -2  16   3  496.85   34.30
   2  16  -3  530.55   37.50
   2  16  -3  514.75   29.70
  -2  16   3  465.75   30.70
   1 -16  -3  289.77   26.00
  -1  16   3  254.57   25.80
   1  16  -3  307.37   32.80
   1  16  -3  262.17   27.40
  -1  16   3  285.57   29.00
   0 -16  -3  203.28   24.40
   0  16   3  225.18   27.00
   0  16   3  227.78   31.10
   0  16  -3  207.98   20.80
   0  16  -3  153.28   21.50
  -1 -16  -3  231.48   25.60
  -1  16  -3  172.78   18.80
   1  16   3  214.08   27.90
  -1  16  -3  143.09   21.40
   1  16   3  179.38   25.00
  -1  16  -3  184.18   26.60
  -2 -16  -3  153.78   23.20
  -2 -16  -3  197.58   28.80
   2  16   3  207.58   29.80
  -2  16  -3  270.07   30.80
   2  16   3  204.98   27.70
  -2  16  -3  232.48   18.40
  -2  16  -3  277.87   30.60
  -3 -16  -3  284.87   33.20
  -3 -16  -3  218.08   32.10
  -3  16  -3  324.77   32.50
  -3  16  -3  214.08   16.10
  -3  16  -3  233.58   17.20
   3  16   3  249.97   31.20
   3  16   3  218.78   30.70
  -3  16  -3  269.27   33.90
  -4 -16  -3  245.58   38.00
  -4 -16  -3  263.27   36.80
  -4  16  -3  264.07   22.00
  -4  16  -3  330.47   33.90
  -4  16  -3  233.48   33.10
   4  16   3  344.17   40.60
   4  16   3  286.97   34.30
  -5 -16  -3  136.29   26.40
  -5 -16  -3   82.69   23.50
   5 -16   3   98.69   13.60
   5  16   3  121.99   22.90
  -5  16  -3   91.59   23.00
  -5  16  -3   82.09   21.30
  -5  16  -3  142.39   23.40
   5  16   3  122.99   25.20
   5 -17  -3  103.89   16.30
  -5  17   3  113.89   20.50
   5  17  -3  142.79   17.50
   5  17  -3   93.39   20.90
  -5  17   3   88.99   18.90
   5  17  -3  123.09   16.90
   5  17  -3  110.69   23.60
   4 -17  -3  227.78   24.10
  -4  17   3  278.87   33.30
   4  17  -3  274.27   32.60
   4  17  -3  281.87   39.20
  -4  17   3  228.98   28.30
   3 -17  -3  421.66   29.60
  -3  17   3  412.46   30.80
   3  17  -3  441.06   39.40
  -3  17   3  463.55   37.60
   3  17  -3  376.26   30.70
   2  17  -3  117.19   18.90
   2  17  -3   82.29   21.60
  -2  17   3  134.29   21.30
   1 -17  -3    6.90   13.30
   1  17  -3   51.19   14.50
  -1  17   3    1.80   14.00
   1  17  -3   28.10   17.00
  -1  17   3    0.50   14.30
   0 -17  -3  884.41   43.20
   0  17   3  764.42   40.60
   0  17   3  851.31   45.70
   0  17  -3  949.71   49.10
  -1 -17  -3   97.89   20.00
  -1  17  -3  106.69   20.90
   1  17   3   59.29   18.30
  -1  17  -3  102.69   23.60
  -1  17  -3   87.19   18.60
   1  17   3   53.59   17.10
  -2 -17  -3  233.08   34.90
  -2 -17  -3  190.18   24.40
  -2  17  -3  235.98   35.40
   2  17   3  209.38   31.10
   2  17   3  198.58   27.90
  -2  17  -3  227.88   34.00
  -2  17  -3  222.78   21.00
  -3 -17  -3  509.55   40.80
  -3 -17  -3  430.66   42.50
   3  17   3  421.06   39.20
  -3  17  -3  454.65   40.00
  -3  17  -3  440.66   39.60
   3  17   3  479.75   40.20
  -3  17  -3  381.26   21.20
  -4 -17  -3   78.29   27.90
  -4  17  -3   -7.30   18.60
  -4  17  -3   82.19   19.80
   4  17   3   62.49   24.50
   4  17   3   38.10   19.80
   3 -18  -3    2.90   15.10
  -3  18   3   16.60   16.40
   3  18  -3   19.00   20.10
   3  18  -3   -4.60   17.00
   2 -18  -3  131.69   20.20
   2  18  -3  167.78   27.80
   2  18  -3  172.78   29.50
  -2  18   3  140.49   20.90
  -2  18   3  133.19   22.30
   1 -18  -3  383.56   33.80
  -1  18   3  367.56   34.70
   1  18  -3  363.96   32.10
   1  18  -3  351.66   41.30
  -1  18   3  327.77   38.10
   0 -18  -3  203.78   32.30
   0  18   3  135.49   23.00
   0  18  -3  108.19   19.10
   0  18  -3  148.29   27.20
   0  18   3  224.08   36.00
  -1 -18  -3   -4.70   17.90
  -1  18  -3   -7.20   18.40
   1  18   3  -20.40   18.60
  -1  18  -3   19.90   13.30
  -1  18  -3  -10.40   19.30
   1  18   3   30.50   17.60
  -2  18  -3  -17.40   12.10
  -2  18  -3   -5.40   21.70
   2  18   3  -32.70   19.80
  -2  18  -3   -4.10   23.00
   2  18   3  -12.20   18.40
 -12   0   4  451.65   19.60
  12   0  -4  463.15   33.50
  12   0  -4  417.96   38.70
  12   0  -4  493.55   32.80
 -12   0   4  535.45   42.70
 -11   0   4 1247.68   33.20
  11   0  -4 1273.37   34.50
  11   0  -4 1321.67   48.30
 -11   0   4 1341.37   53.99
  11   0  -4 1260.17   46.70
  11   0  -4 1340.67   54.39
  10   0  -4   34.10   14.10
 -10   0   4   25.10    5.60
  10   0  -4   30.70    7.20
  10   0  -4   19.70   12.50
 -10   0   4   42.80   11.80
  10   0  -4   31.10    9.70
   9   0  -4  311.87   20.80
  -9   0   4  294.57   23.10
  -9   0   4  251.37   11.80
   9   0  -4  232.08   22.10
   9   0  -4  274.57   13.10
  -8   0   4 2446.26   64.19
   8   0  -4 2237.68   62.89
   8   0  -4 2341.17   60.29
   8   0  -4 2298.57   45.60
  -8   0   4 2255.67   45.40
   7   0  -4  358.46   11.20
  -7   0   4  373.26   11.00
   7   0  -4  375.26   20.30
   7   0  -4  385.06   21.30
  -7   0   4  377.36   21.30
  -6   0   4 1352.06   39.50
   6   0  -4 1344.87   38.40
   6   0  -4 1282.87   39.00
   5   0  -4 2454.65   57.69
   5   0  -4 2614.84   58.09
  -5   0   4 2549.24   58.49
  -4   0   4    4.70    4.10
  -4   0   4    8.40    3.80
   4   0  -4   16.60    5.20
   4   0  -4    8.50    4.00
   3   0  -4 5751.82  105.19
  -3   0   4 5662.73  105.19
   3   0  -4 5546.04  104.79
  -2   0   4  435.36   15.80
  -2   0   4  470.85   12.10
   2   0  -4  466.75   12.00
   2   0  -4  460.15   16.10
  -1   0   4    4.10    2.90
   1   0  -4    3.20    2.60
  -1   0   4    4.30    2.70
   1   0  -4    5.90    2.70
   1   0  -4    5.30    3.10
   0   0  -4 1654.93   38.00
   0   0  -4 1733.93   36.30
   0   0   4 1661.03   35.90
   0   0   4 1752.22   37.50
   0   0   4 1671.43   38.10
   0   0  -4 1677.93   37.20
   1   0   4  677.33   18.60
   1   0   4  700.03   21.80
  -1   0  -4  667.83   21.50
  -1   0  -4  696.43   18.90
   1   0   4  659.63   21.30
  -1   0  -4  665.33   21.30
   2   0   4 1913.21   45.20
  -2   0  -4 1997.50   40.40
  -2   0  -4 1884.71   45.00
   2   0   4 1894.21   39.80
   2   0   4 1914.21   45.10
  -2   0  -4 1753.02   44.00
   3   0   4 3262.37   63.29
  -3   0  -4 3240.98   63.39
  -3   0  -4 3283.87   70.59
   3   0   4 3327.17   70.59
  -3   0  -4 3158.08   69.69
   3   0   4 3208.18   70.29
  -4   0  -4 1762.42   47.40
   4   0   4 1783.62   48.00
  -4   0  -4 1873.91   41.40
   4   0   4 1872.21   48.70
  -4   0  -4 1829.22   48.50
   4   0   4 1756.92   40.60
  -5   0  -4   21.80    6.40
  -5   0  -4    8.00    6.10
   5   0   4   18.50    4.70
   5   0   4    6.30    6.00
   5   0   4   22.30    7.40
  -5   0  -4   16.20    5.30
   6   0   4  304.47   15.10
  -6   0  -4  287.37   22.30
   6   0   4  298.87   21.40
   6   0   4  321.77   22.60
  -7   0  -4  182.08   21.30
   7   0   4  146.79   19.30
   7   0   4  177.98   13.30
  -7   0  -4  144.99   18.10
   7   0   4  176.28   19.90
   8   0   4 1279.07   48.30
   8   0   4 1206.08   50.39
   8   0   4 1227.88   37.20
  -8   0  -4 1225.08   44.90
  -8   0  -4 1302.07   50.49
   9   0   4 1444.96   43.00
   9   0   4 1416.26   53.89
  -9   0  -4 1579.34   60.69
   9   0   4 1412.16   56.49
  10   0   4    4.80   10.60
  10   0   4    0.10   18.10
  10   0   4  -21.70   16.70
 -10   0  -4   20.30   20.50
 -10   0  -4  -18.50   13.20
  12  -1  -4   40.70   14.60
  12  -1  -4   42.90   13.10
 -12  -1   4   19.40    8.00
 -12  -1   4    6.80   17.20
  12  -1  -4  -19.20   16.50
  12   1  -4   12.10   13.60
  12   1  -4    5.40   10.40
  12   1  -4   -9.10   12.50
  12   1  -4   34.30   17.70
 -12   1   4   27.60   20.00
 -12   1   4    6.50    7.50
  11  -1  -4  -12.30   12.60
 -11  -1   4   15.80   14.20
  11  -1  -4   -4.00   10.50
 -11  -1   4    2.50    6.70
  11  -1  -4   11.10   11.00
  11   1  -4   25.10   13.10
 -11   1   4   29.20   14.40
  11   1  -4   14.40   12.10
  11   1  -4   -3.20   10.60
  11   1  -4   -5.00    7.70
 -11   1   4   11.90    6.30
  10  -1  -4  162.98   22.90
 -10  -1   4  202.28   23.80
  10  -1  -4  167.68   24.00
 -10  -1   4  143.29   11.30
  10   1  -4  121.39   26.00
 -10   1   4  188.58   23.20
  10   1  -4  174.78   13.40
 -10   1   4  152.38   10.70
  10   1  -4  153.78   20.10
  10   1  -4  159.68   19.40
   9  -1  -4   45.60   11.80
  -9  -1   4   51.59   11.60
   9  -1  -4   43.00    9.70
  -9  -1   4   57.79    7.80
   9   1  -4   59.99   11.80
   9   1  -4   49.70    7.00
   9   1  -4   47.00   10.50
   9   1  -4   43.30   12.10
  -9   1   4   52.89   11.40
  -9   1   4   54.89    7.50
  -8  -1   4   17.80    8.10
   8  -1  -4   14.40    7.30
  -8  -1   4   23.10    4.40
   8  -1  -4    9.60    7.50
  -8   1   4   18.60    7.80
   8   1  -4   22.10    4.90
   8   1  -4   15.60    7.30
   8   1  -4   15.50    7.40
  -8   1   4   18.00    3.70
   7  -1  -4   92.09   12.10
  -7  -1   4   89.29   13.30
  -7  -1   4   81.59    5.90
   7  -1  -4   89.49   12.70
  -7   1   4  101.09   13.90
  -7   1   4   86.79    5.20
   7   1  -4   77.79   11.80
   7   1  -4   84.49   12.50
   7   1  -4   95.99    6.90
  -6  -1   4  884.61   19.20
   6  -1  -4  901.31   30.90
  -6  -1   4  869.31   30.80
   6  -1  -4  906.61   29.80
   6   1  -4  920.91   19.50
   6   1  -4  870.31   30.70
  -6   1   4  909.71   31.30
   6   1  -4  896.01   30.50
   5  -1  -4  222.38   13.90
  -5  -1   4  211.38   14.10
   5  -1  -4  218.38   13.70
   5   1  -4  225.08   13.90
  -5   1   4  230.78   14.60
   5   1  -4  206.88   13.70
   4  -1  -4  281.27   14.40
   4  -1  -4  280.37   14.30
  -4  -1   4  306.87   15.30
  -4   1   4  273.77   14.10
   4   1  -4  280.97   14.30
  -4   1   4  276.87   14.60
   4   1  -4  291.67   14.80
  -3  -1   4    9.80    3.90
   3  -1  -4    8.60    3.90
   3  -1  -4    5.80    3.30
   3   1  -4   10.70    1.90
   3   1  -4    5.20    3.40
   3   1  -4    9.70    4.40
  -3   1   4    3.80    3.30
   2  -1  -4  481.15   12.50
  -2  -1   4  510.25   13.20
   2  -1  -4  473.75   16.60
  -2  -1   4  482.25   16.60
  -2   1   4  452.45   16.40
  -2   1   4  498.95   12.70
   2   1  -4  498.75   13.10
  -1  -1   4  257.17   10.30
   1  -1  -4  240.78    9.80
   1  -1  -4  251.67   11.30
   1  -1  -4  239.48   11.50
  -1  -1   4  241.98   10.60
  -1   1   4  245.18    9.90
   1   1  -4  230.28   10.50
   1   1  -4  232.78    9.90
   0  -1  -4  332.97   13.20
   0  -1   4  322.57   11.50
   0  -1  -4  331.57   13.50
   0  -1  -4  330.97   13.10
   0  -1   4  309.97   12.90
   0   1   4  322.97   12.70
   0   1  -4  308.17   12.90
   0   1   4  321.17   12.90
   0   1  -4  345.27   13.90
   0   1   4  325.17   13.30
   0   1  -4  328.97   11.70
  -1  -1  -4 1033.20   25.90
   1  -1   4 1023.10   27.90
  -1  -1  -4 1062.69   28.00
   1  -1   4  991.80   27.80
   1  -1   4  997.50   23.40
  -1  -1  -4 1008.00   27.70
   1   1   4 1035.60   26.00
   1   1   4 1042.10   28.00
  -1   1  -4 1034.20   23.70
   1   1   4 1022.50   27.70
  -1   1  -4 1016.50   28.00
  -1   1  -4 1000.20   27.80
   2  -1   4   97.99    6.30
  -2  -1  -4   97.39   10.00
   2  -1   4  102.19    9.70
  -2  -1  -4  101.29    8.30
   2  -1   4   91.59   10.00
  -2  -1  -4  102.59    9.80
   2   1   4  108.09   10.10
   2   1   4  102.69    9.60
  -2   1  -4   97.39    6.80
   2   1   4  111.69    8.00
  -2   1  -4   77.59    8.70
  -2   1  -4  103.39    9.60
  -3  -1  -4    1.10    3.70
   3  -1   4    0.90    4.60
  -3  -1  -4   12.30    5.60
   3  -1   4    2.30    2.30
  -3  -1  -4    3.10    3.50
   3  -1   4    0.20    3.70
   3   1   4    4.90    3.50
  -3   1  -4   -0.70    4.20
  -3   1  -4   -2.20    2.70
   3   1   4    1.00    4.00
   3   1   4    0.30    4.00
  -3   1  -4    4.20    4.70
  -4  -1  -4  208.88   15.40
  -4  -1  -4  204.98   12.30
   4  -1   4  195.68   15.50
   4  -1   4  197.88    9.80
   4  -1   4  209.28   14.80
  -4  -1  -4  204.78   14.70
  -4   1  -4  204.18   10.50
   4   1   4  225.48   12.00
  -4   1  -4  206.88   15.10
   4   1   4  183.88   14.80
   4   1   4  190.98   15.20
  -4   1  -4  200.48   14.50
  -5  -1  -4   15.90    5.60
   5  -1   4   13.70    7.50
   5  -1   4   17.80    6.90
   5  -1   4   22.70    4.80
  -5  -1  -4    9.40    5.80
  -5  -1  -4   15.80    6.90
  -5   1  -4   11.80    6.10
   5   1   4    8.60    6.40
   5   1   4   16.30    5.00
  -5   1  -4   27.50    5.50
  -5   1  -4   21.60    8.10
   5   1   4   18.30    7.30
   6  -1   4   28.40    5.70
  -6  -1  -4   24.30   13.40
  -6  -1  -4   23.60    9.70
   6  -1   4   29.20    9.00
  -6  -1  -4   36.30    7.60
   6  -1   4   28.90   10.20
  -6   1  -4   27.80    9.60
   6   1   4   15.80    8.40
   6   1   4   33.00    6.70
   6   1   4   23.40    9.80
   7  -1   4   73.59   13.40
   7  -1   4   97.39   10.70
   7  -1   4   96.49   14.50
  -7  -1  -4   83.29   14.20
  -7  -1  -4   82.59   14.90
   7   1   4  109.69   18.30
  -7   1  -4  123.79   17.10
   7   1   4  106.79   12.40
  -7   1  -4  127.99   19.20
   7   1   4   90.59   14.60
  -8  -1  -4   41.30   10.40
   8  -1   4   35.60   13.30
   8  -1   4   57.49    8.60
  -8  -1  -4   63.79   15.40
   8  -1   4   57.49   13.70
   8   1   4   62.79   10.10
  -8   1  -4   32.40   12.50
   8   1   4   33.10   12.90
  -8   1  -4   50.09   11.90
   8   1   4   53.79   14.80
   9  -1   4   -8.00   12.40
  -9  -1  -4   23.20   15.60
   9  -1   4    3.90   12.90
   9  -1   4    7.90    8.00
   9   1   4    9.50    9.10
   9   1   4   23.40   15.40
   9   1   4  -22.30   12.30
  -9   1  -4   15.80   15.60
 -10  -1  -4  -14.00   19.50
  10  -1   4    6.00    9.90
  10  -1   4   12.20    9.50
  10  -1   4  -11.70   17.30
  10  -1   4  -14.40   16.30
 -10  -1  -4   -3.30   13.50
  10   1   4  -14.90   17.00
 -10   1  -4   -3.70   14.00
  10   1   4  -12.40   17.70
 -10   1  -4  -22.60   20.90
 -12  -2   4  405.56   19.70
  12  -2  -4  360.36   38.10
  12  -2  -4  456.05   34.70
 -12  -2   4  421.26   40.30
  12  -2  -4  314.97   29.30
 -12   2   4  405.66   42.60
  12   2  -4  380.06   32.60
 -12   2   4  398.26   18.20
  12   2  -4  390.06   31.40
  12   2  -4  384.06   23.00
  12   2  -4  368.56   37.80
  11  -2  -4 1012.70   41.50
 -11  -2   4 1065.99   49.10
  11  -2  -4  970.80   46.70
  11  -2  -4  993.10   40.10
 -11  -2   4  997.70   30.10
 -11   2   4 1044.70   28.60
 -11   2   4 1149.08   50.59
  11   2  -4 1085.69   46.30
  11   2  -4 1078.89   48.90
  11   2  -4  986.10   43.80
  11   2  -4 1022.40   31.30
 -10  -2   4  107.09   10.70
  10  -2  -4   93.09   14.20
  10  -2  -4  128.69   18.00
 -10  -2   4  107.69   18.70
  10   2  -4   98.59   17.00
  10   2  -4  121.39   12.70
  10   2  -4  116.79   16.70
 -10   2   4  128.29   10.30
 -10   2   4  176.08   24.10
   9  -2  -4  168.68   20.20
   9  -2  -4  129.09   16.00
  -9  -2   4  139.79   10.60
  -9  -2   4  154.58   20.00
  -9   2   4  168.88   20.70
   9   2  -4  150.38   18.00
  -9   2   4  147.39    9.70
   9   2  -4  158.48   19.70
   9   2  -4  170.38   12.40
  -8  -2   4  954.40   24.50
  -8  -2   4  945.31   37.10
   8  -2  -4  903.11   35.40
   8  -2  -4  933.11   33.20
   8   2  -4  922.71   24.60
  -8   2   4  919.51   22.40
   8   2  -4  887.51   35.90
   8   2  -4  959.00   35.80
  -8   2   4  980.40   37.10
  -7  -2   4  941.01   34.50
  -7  -2   4  905.71   22.50
   7  -2  -4  909.01   33.30
   7  -2  -4  946.01   31.60
   7   2  -4  902.01   22.70
  -7   2   4  896.21   33.30
   7   2  -4  933.11   33.20
  -7   2   4  889.81   20.30
   7   2  -4  879.71   33.60
   6  -2  -4 1053.29   34.00
  -6  -2   4 1053.99   23.50
  -6  -2   4 1043.70   34.50
   6  -2  -4 1064.09   32.90
   6   2  -4 1067.49   23.80
   6   2  -4 1047.30   34.20
   6   2  -4 1012.30   34.10
  -6   2   4 1069.69   34.30
  -5  -2   4  255.67   15.40
   5  -2  -4  236.58   14.00
   5  -2  -4  242.68   14.50
   5   2  -4  236.98   15.00
  -5   2   4  234.78   13.80
  -5   2   4  245.78   14.70
   5   2  -4  243.68    8.70
   5   2  -4  213.78   14.20
  -4  -2   4  381.46   17.40
   4  -2  -4  382.26   16.40
   4  -2  -4  366.36   16.20
  -4   2   4  390.56   16.80
   4   2  -4  396.66   17.40
  -4   2   4  397.26   16.80
   4   2  -4  383.56   11.00
   3  -2  -4 2405.56   51.59
   3  -2  -4 2436.36   52.69
   3  -2  -4 2427.96   43.70
  -3   2   4 2424.16   52.39
   3   2  -4 2490.95   53.09
   3   2  -4 2483.25   45.80
  -3   2   4 2542.85   44.00
   3   2  -4 2464.65   45.70
   3   2  -4 2404.36   52.79
   2  -2  -4 3887.41   70.29
   2   2  -4 4067.89   75.99
   2   2  -4 3989.70   71.69
  -2   2   4 4009.10   70.49
  -2   2   4 3816.62   75.99
  -1  -2   4 2017.20   40.90
  -1  -2   4 1985.00   40.80
   1  -2  -4 1955.00   41.40
   1  -2  -4 1931.11   42.60
   1  -2  -4 1943.61   39.90
  -1   2   4 1791.22   41.80
   1   2  -4 2036.80   41.00
   1   2  -4 1921.81   42.60
  -1   2   4 1956.00   40.00
   1   2  -4 1933.71   40.40
   0  -2  -4 1598.24   36.40
   0  -2   4 1577.24   32.90
   0  -2  -4 1614.44   35.90
   0  -2   4 1550.04   36.70
   0  -2   4 1580.84   36.40
   0  -2  -4 1562.74   35.80
   0   2  -4 1639.84   33.20
   0   2   4 1571.74   35.90
   0   2   4 1572.04   35.70
   0   2  -4 1559.14   36.20
   0   2  -4 1610.94   37.00
   0   2   4 1534.65   35.90
  -1  -2  -4  666.63   20.70
   1  -2   4  633.04   21.20
   1  -2   4  641.64   16.20
  -1  -2  -4  652.13   21.40
  -1  -2  -4  656.33   20.40
   1  -2   4  641.64   21.20
  -1   2  -4  669.63   16.40
  -1   2  -4  654.53   21.40
  -1   2  -4  610.44   21.00
   1   2   4  631.44   19.90
   1   2   4  659.13   20.70
   1   2   4  680.93   21.60
   2  -2   4 3332.37   69.49
  -2  -2  -4 3169.28   68.69
  -2  -2  -4 3308.77   68.29
  -2  -2  -4 3415.26   66.79
   2  -2   4 3227.28   59.59
   2  -2   4 3327.07   69.19
  -2   2  -4 3330.47   69.19
   2   2   4 3347.27   69.59
   2   2   4 3328.07   66.39
  -2   2  -4 3259.07   59.59
  -2   2  -4 3243.48   68.79
   2   2   4 3316.77   68.39
  -3  -2  -4 1663.63   42.70
   3  -2   4 1671.13   33.20
  -3  -2  -4 1631.84   39.80
  -3  -2  -4 1644.34   43.10
   3  -2   4 1618.44   43.00
   3   2   4 1634.74   42.60
  -3   2  -4 1617.04   42.80
   3   2   4 1626.94   43.10
   3   2   4 1592.34   39.20
  -3   2  -4 1663.03   43.40
  -3   2  -4 1629.54   33.10
   4  -2   4 2166.48   54.29
   4  -2   4 2120.29   42.30
  -4  -2  -4 2116.69   49.50
   4  -2   4 2118.79   54.29
  -4  -2  -4 2061.79   53.49
  -4  -2  -4 2184.28   54.19
  -4   2  -4 2163.48   54.59
   4   2   4 2094.39   53.49
  -4   2  -4 2051.69   52.89
  -4   2  -4 2158.28   42.60
   4   2   4 2151.78   54.19
   4   2   4 2145.89   49.60
   5  -2   4   82.99    7.00
  -5  -2  -4  110.09   14.00
  -5  -2  -4   80.79   12.10
   5  -2   4   97.59   13.40
   5  -2   4   85.89   13.10
  -5  -2  -4  105.89   11.70
   5   2   4   67.19   10.60
  -5   2  -4  103.69   14.20
   5   2   4   84.49    9.80
   5   2   4   80.89   11.80
  -5   2  -4  102.09   13.30
   6  -2   4   22.60    8.50
   6  -2   4    7.50    4.00
  -6  -2  -4    8.20    7.50
  -6  -2  -4   10.80    6.20
  -6  -2  -4    3.80    6.40
   6  -2   4    7.00    7.70
  -6   2  -4   12.70    8.00
   6   2   4   12.80    7.10
  -6   2  -4   14.10    8.60
   6   2   4    9.60    8.40
   6   2   4   10.10    5.70
   7  -2   4  138.49   19.50
   7  -2   4  148.39   10.90
  -7  -2  -4  150.98   19.80
   7  -2   4  156.28   18.70
  -7   2  -4  145.89   20.70
   7   2   4  139.89   14.40
   7   2   4  158.78   19.90
   7   2   4  139.19   18.90
  -8  -2  -4 1818.82   57.49
   8  -2   4 1829.12   44.00
   8  -2   4 1806.82   74.59
  -8  -2  -4 1881.21   61.89
   8  -2   4 1818.12   58.19
  -8   2  -4 1783.02   56.79
   8   2   4 1898.01   59.79
  -8   2  -4 1908.51   62.49
   8   2   4 1823.82   61.69
  -9  -2  -4  427.66   31.00
   9  -2   4  400.26   33.70
   9  -2   4  461.55   21.00
   9  -2   4  448.46   32.80
  -9  -2  -4  514.15   37.60
   9  -2   4  469.95   20.70
   9   2   4  449.66   34.40
   9   2   4  460.75   26.60
  -9   2  -4  447.86   46.60
   9   2   4  406.76   34.20
  -9   2  -4  486.55   38.70
  10  -2   4   35.90   19.40
  10  -2   4   61.89   11.30
 -10  -2  -4  100.99   22.30
 -10  -2  -4   63.19   17.00
  10  -2   4   57.19   20.60
  10   2   4   92.19   15.10
  10   2   4   60.59   19.80
 -10   2  -4   56.09   16.50
  10   2   4   63.89   21.10
 -10   2  -4  103.39   27.50
  12  -3  -4  127.69   30.10
  12  -3  -4  153.68   24.50
 -12  -3   4  157.38   16.10
  12  -3  -4  108.99   21.00
 -12  -3   4  161.88   26.20
  12   3  -4  108.49   22.50
  12   3  -4  154.58   24.20
  12   3  -4  165.98   19.60
 -12   3   4  162.08   14.80
  12   3  -4  179.18   26.70
 -12   3   4  125.49   23.80
  11  -3  -4   45.30   11.90
 -11  -3   4   36.80    8.10
 -11  -3   4   74.49   17.70
  11  -3  -4   77.09   15.70
  11  -3  -4   36.80   11.40
  11   3  -4   50.59   12.90
  11   3  -4   37.80   15.10
 -11   3   4   27.20    7.30
  11   3  -4   45.20   14.60
  11   3  -4   52.79   11.00
 -11   3   4   51.29   14.80
  10  -3  -4  165.28   21.90
 -10  -3   4  132.59   22.30
 -10  -3   4  124.39   12.10
  10  -3  -4  143.59   18.20
  10   3  -4  152.48   14.60
  10   3  -4  129.49   31.10
 -10   3   4  137.59   22.70
  10   3  -4  146.69   20.80
  10   3  -4  146.19   19.40
 -10   3   4  118.29   10.70
  -9  -3   4  105.49   10.60
   9  -3  -4  152.88   19.10
   9  -3  -4  124.59   15.10
  -9  -3   4  129.29   19.10
  -9   3   4  113.99    9.30
  -9   3   4  144.29   20.70
   9   3  -4  134.09   19.60
   9   3  -4  118.29   16.20
   9   3  -4  103.19   11.90
  -8  -3   4   98.49   14.70
   8  -3  -4   86.79   13.20
  -8  -3   4   74.29    8.00
   8  -3  -4   83.39   12.70
  -8   3   4   79.39    7.30
   8   3  -4   95.29   14.60
   8   3  -4   88.19   13.60
   8   3  -4   77.29    9.20
   8   3  -4   81.99   12.90
  -8   3   4  121.19   16.20
   7  -3  -4  147.19   13.10
   7  -3  -4  147.39   14.20
  -7  -3   4  158.78   15.60
  -7  -3   4  155.58    9.20
  -7   3   4  158.08   15.70
  -7   3   4  154.78    7.70
   7   3  -4  163.28   15.40
   7   3  -4  171.48   10.10
   7   3  -4  150.48   15.20
   6  -3  -4  179.88   12.90
  -6  -3   4  144.39   13.70
  -6  -3   4  159.68    8.40
   6  -3  -4  157.08   13.20
   6   3  -4  142.09   13.80
  -6   3   4  156.08    7.00
  -6   3   4  150.38    6.70
   6   3  -4  164.88   13.80
  -6   3   4  145.79   14.10
  -6   3   4  159.98   12.80
   6   3  -4  168.78    9.10
  -5  -3   4   40.90    7.10
   5  -3  -4   54.99    8.50
   5  -3  -4   49.10    8.00
   5   3  -4   39.40    7.50
   5   3  -4   31.40    6.10
  -5   3   4   40.70    6.90
  -5   3   4   50.09    4.10
  -5   3   4   45.60    3.90
   5   3  -4   44.60    5.70
  -5   3   4   54.89    9.50
   4  -3  -4  793.82   24.80
  -4  -3   4  815.22   26.30
   4  -3  -4  798.82   25.30
  -4   3   4  807.52   17.90
   4   3  -4  794.82   25.90
  -4   3   4  764.32   24.80
   4   3  -4  823.22   26.60
   4   3  -4  849.91   20.40
  -4   3   4  813.42   25.30
   3  -3  -4  973.80   21.50
   3  -3  -4  952.50   27.40
   3  -3  -4  960.00   26.10
   3   3  -4  898.81   27.00
  -3   3   4 1002.40   21.70
  -3   3   4  968.10   27.50
   3   3  -4  991.20   23.20
   3   3  -4 1002.70   28.10
   2  -3  -4  255.57   12.70
   2  -3  -4  243.48    9.80
  -2   3   4  252.17   12.50
   2   3  -4  239.48   10.50
  -2   3   4  241.38    9.90
   2   3  -4  252.97   12.10
   1  -3  -4  179.08   10.70
   1  -3  -4  178.68    9.40
   1  -3  -4  181.78    9.60
   1   3  -4  173.38   10.50
   1   3  -4  181.08    9.30
   1   3  -4  163.68    9.40
  -1   3   4  171.68    9.60
  -1   3   4  179.28   10.50
   0  -3  -4   82.69    8.10
   0  -3   4   82.09    7.70
   0  -3   4   72.39    7.80
   0  -3  -4   75.89    7.20
   0  -3   4   79.49    5.90
   0  -3  -4   80.09    7.90
   0   3   4   85.89    8.50
   0   3  -4   80.59    5.90
   0   3  -4   70.69    7.50
   0   3   4   74.99    6.70
   0   3   4   78.89    7.90
   0   3  -4   85.59    8.40
   1  -3   4 1633.64   32.40
  -1  -3  -4 1714.33   38.80
   1  -3   4 1673.33   40.50
  -1  -3  -4 1663.43   40.20
   1  -3   4 1616.54   39.50
  -1  -3  -4 1662.83   39.50
  -1   3  -4 1622.84   40.10
   1   3   4 1630.04   39.20
   1   3   4 1692.13   40.50
  -1   3  -4 1718.53   32.60
   1   3   4 1662.33   38.30
  -1   3  -4 1650.83   39.80
  -2  -3  -4  694.63   23.00
  -2  -3  -4  647.34   23.40
   2  -3   4  645.34   23.50
   2  -3   4  648.54   23.00
  -2  -3  -4  677.23   22.40
   2  -3   4  659.13   14.70
  -2   3  -4  633.44   23.00
  -2   3  -4  643.04   14.70
  -2   3  -4  659.93   23.30
   2   3   4  634.44   21.60
   2   3   4  682.33   22.60
   3  -3   4    8.80    1.90
   3  -3   4    4.80    4.50
  -3  -3  -4    7.30    4.90
   3  -3   4    5.00    4.50
  -3  -3  -4    6.20    4.70
  -3  -3  -4    4.50    4.10
   3   3   4    1.50    4.50
   3   3   4   18.40    5.70
  -3   3  -4    2.60    4.70
   3   3   4    9.10    4.20
  -3   3  -4    8.30    2.30
  -3   3  -4    6.60    5.30
  -4  -3  -4  112.09   12.90
  -4  -3  -4  127.59   13.20
   4  -3   4  108.99   13.30
  -4  -3  -4  120.39   11.60
   4  -3   4  124.29   13.40
   4  -3   4  111.09    5.70
   4   3   4  126.09   11.00
   4   3   4  111.59   12.50
  -4   3  -4  113.99   12.50
  -4   3  -4  113.99   13.20
   4   3   4  113.09   13.20
   5  -3   4   35.10    4.90
  -5  -3  -4   21.80    7.70
  -5  -3  -4   27.00    7.60
   5  -3   4   30.00    8.30
   5  -3   4   29.30    8.30
  -5  -3  -4   20.80    7.40
   5   3   4   26.00    5.90
   5   3   4   27.30    7.30
  -5   3  -4   33.50    8.70
   5   3   4   23.20    7.80
  -5   3  -4   19.60    7.40
  -6  -3  -4   29.40    9.00
   6  -3   4   45.90    9.80
   6  -3   4   49.70    6.40
   6  -3   4   48.60   11.00
  -6  -3  -4   44.50    9.20
  -6  -3  -4   54.49   10.50
   6   3   4   39.00    8.30
  -6   3  -4   38.40    9.20
   6   3   4   49.40   10.40
   6   3   4   41.00   10.00
  -6   3  -4   43.20   10.90
  -7  -3  -4  314.37   25.40
  -7  -3  -4  330.77   22.40
   7  -3   4  334.07   24.70
   7  -3   4  326.07   13.50
  -7  -3  -4  287.47   21.90
   7  -3   4  314.67   23.90
  -7   3  -4  292.27   29.20
   7   3   4  310.27   26.30
   7   3   4  348.87   20.20
   7   3   4  327.37   24.60
  -7   3  -4  291.97   25.00
   8  -3   4  108.59   10.40
   8  -3   4   96.29   18.10
  -8  -3  -4   88.39   14.50
  -8  -3  -4   88.79   16.10
   8  -3   4  120.49   10.80
   8   3   4  103.79   16.10
  -8   3  -4   74.79   15.80
   8   3   4   85.49   15.40
   8   3   4  108.99   17.70
  -8   3  -4  134.29   20.00
  -9  -3  -4   91.59   15.50
   9  -3   4   94.19   12.20
  -9  -3  -4   95.29   20.60
   9  -3   4  122.39   13.00
   9  -3   4   61.29   16.40
   9  -3   4   81.59   18.70
  -9   3  -4   88.79   16.50
  -9   3  -4   75.49   19.40
   9   3   4   72.69   18.10
   9   3   4  114.89   19.20
   9   3   4   94.49   18.70
 -10  -3  -4    9.00   15.30
  10  -3   4   25.40   17.50
  10  -3   4    0.60   17.60
  10  -3   4    5.30    8.10
 -10  -3  -4   -5.40   19.60
  10  -3   4   13.60    8.50
 -10   3  -4  -16.60   14.10
 -10   3  -4    3.50   21.90
  10   3   4   29.50   19.60
  10   3   4  -11.60   12.50
 -12  -4   4  483.45   41.60
  12  -4  -4  442.96   38.30
  12  -4  -4  445.46   31.10
 -12  -4   4  489.05   23.40
  12  -4  -4  493.35   32.40
 -12   4   4  449.36   43.90
  12   4  -4  542.05   39.90
  12   4  -4  450.85   35.90
 -12   4   4  507.45   21.30
  12   4  -4  429.36   42.10
  12   4  -4  554.64   29.00
  11  -4  -4  493.85   29.40
 -11  -4   4  512.25   37.70
  11  -4  -4  525.75   34.90
 -11  -4   4  539.75   23.10
  11   4  -4  480.55   32.80
  11   4  -4  557.74   34.80
  11   4  -4  556.44   25.90
  11   4  -4  566.84   38.00
 -11   4   4  543.15   38.40
 -11   4   4  519.75   20.00
 -10  -4   4   55.09    8.50
  10  -4  -4   48.70   13.20
 -10  -4   4   41.80   13.80
  10  -4  -4   38.50   10.80
 -10   4   4   92.49   16.40
  10   4  -4   37.80   12.90
 -10   4   4   56.59    7.40
  10   4  -4   64.59   13.90
  10   4  -4   52.19   13.20
  10   4  -4   46.20    9.20
   9  -4  -4  104.89   16.30
   9  -4  -4   93.89   15.00
  -9  -4   4  115.09   11.20
  -9  -4   4  102.59   16.60
   9   4  -4   81.39   13.50
  -9   4   4  104.09    9.50
   9   4  -4   99.69   15.10
  -9   4   4  131.19   21.50
   9   4  -4  111.09   12.30
   9   4  -4  102.29   16.50
   8  -4  -4  353.76   20.40
   8  -4  -4  346.57   22.50
  -8  -4   4  383.16   23.90
  -8  -4   4  342.37   15.60
   8   4  -4  360.36   22.80
  -8   4   4  349.67   22.70
   8   4  -4  343.77   16.20
  -8   4   4  353.76   13.60
   8   4  -4  331.47   22.80
   8   4  -4  355.06   23.20
  -7  -4   4 2450.35   52.09
   7  -4  -4 2456.35   62.09
   7  -4  -4 2562.94   59.99
  -7  -4   4 2520.85   63.99
  -7   4   4 2399.86   48.80
  -7   4   4 2491.65   49.10
  -7   4   4 2487.95   62.29
   7   4  -4 2520.35   52.59
   7   4  -4 2297.77   70.49
   7   4  -4 2470.65   63.79
   6  -4  -4  413.26   19.20
   6  -4  -4  404.16   19.90
  -6  -4   4  447.06   21.70
  -6  -4   4  427.76   15.40
   6   4  -4  424.66   21.80
  -6   4   4  436.66   13.60
  -6   4   4  438.56   13.50
   6   4  -4  393.26   21.00
  -6   4   4  454.95   20.40
   6   4  -4  423.46   15.80
  -6   4   4  421.36   20.80
   5  -4  -4 1666.33   42.30
   5  -4  -4 1626.94   42.10
  -5  -4   4 1688.93   44.20
   5   4  -4 1678.03   37.00
  -5   4   4 1690.03   42.50
  -5   4   4 1639.14   34.00
  -5   4   4 1687.93   34.20
  -5   4   4 1653.23   42.40
   5   4  -4 1570.64   43.20
   4  -4  -4  220.38   12.20
   4  -4  -4  233.68   13.40
  -4   4   4  213.88   12.60
  -4   4   4  227.28    9.30
   4   4  -4  218.18   10.50
  -4   4   4  219.08   12.60
   4   4  -4  212.28   13.10
   3  -4  -4  119.39    7.40
   3  -4  -4  109.89    9.50
   3  -4  -4  116.19    8.60
  -3   4   4  124.89    7.50
   3   4  -4  133.59   10.00
  -3   4   4  124.59    9.90
   3   4  -4  132.69    8.50
   2  -4  -4 5430.46   98.69
   2  -4  -4 5694.73  104.09
   2  -4  -4 5486.75   99.49
  -2   4   4 5310.57  103.09
  -2   4   4 5502.75   98.99
   2   4  -4 5548.04  102.09
   1  -4  -4 5102.29   91.69
   1  -4  -4 5181.88   96.59
   1  -4  -4 4901.91   93.29
  -1   4   4 5076.79   93.69
   1   4  -4 4976.70   92.19
   1   4  -4 5060.49   94.69
  -1   4   4 5004.50   95.99
   1   4  -4 5147.48   94.89
   0  -4  -4 2526.25   49.99
   0  -4  -4 2514.95   52.89
   0  -4   4 2409.96   52.19
   0  -4  -4 2442.16   53.49
   0   4   4 2481.95   52.79
   0   4  -4 2439.96   53.29
   0   4   4 2458.45   49.70
   0   4  -4 2454.05   52.29
   0   4  -4 2480.15   47.50
   0   4   4 2385.26   53.19
  -1  -4  -4  135.69   10.70
   1  -4   4  110.89    9.40
  -1  -4  -4  145.79    9.60
  -1  -4  -4  125.99   10.40
   1  -4   4  117.39   10.50
   1   4   4  135.99   10.30
  -1   4  -4  111.69   10.40
   1   4   4  138.89   11.00
  -1   4  -4  128.79    5.90
   1   4   4  133.49    9.00
  -1   4  -4  119.59    9.90
  -2  -4  -4  614.64   21.40
  -2  -4  -4  610.04   22.20
   2  -4   4  604.74   22.20
  -2  -4  -4  612.44   23.20
   2   4   4  613.44   23.50
  -2   4  -4  598.84   22.90
  -2   4  -4  642.64   23.00
   2   4   4  582.94   21.80
   2   4   4  622.54   21.30
  -3  -4  -4 1936.61   50.69
  -3  -4  -4 2058.89   49.30
   3  -4   4 1980.50   50.09
  -3  -4  -4 2060.69   49.99
   3  -4   4 2084.79   51.69
  -3   4  -4 2073.29   51.59
   3   4   4 2029.20   51.49
  -3   4  -4 2067.39   50.89
   3   4   4 2016.20   49.50
   3   4   4 2078.79   49.60
  -4  -4  -4 3319.37   75.29
  -4  -4  -4 3215.28   72.29
   4  -4   4 3210.88   74.09
   4  -4   4 3264.27   75.09
  -4  -4  -4 3384.16   73.99
  -4   4  -4 3239.98   74.69
   4   4   4 3234.58   74.79
  -4   4  -4 3297.67   74.59
   4   4   4 3263.17   72.19
   4   4   4 3295.57   73.29
   5  -4   4  406.56   22.50
   5  -4   4  382.16   22.40
  -5  -4  -4  407.76   22.90
  -5  -4  -4  414.76   22.80
  -5  -4  -4  438.16   22.10
  -5   4  -4  395.16   23.50
  -5   4  -4  410.66   22.00
   5   4   4  382.06   19.90
   5   4   4  366.46   21.10
   5   4   4  399.96   23.10
  -6  -4  -4  121.79   16.60
   6  -4   4   97.79   14.40
  -6  -4  -4  113.69   14.90
  -6  -4  -4  146.39   16.50
   6  -4   4  109.99   15.60
   6   4   4  101.99   15.40
  -6   4  -4   88.79   13.90
   6   4   4  120.09   14.30
   6   4   4  133.49   17.10
  -6   4  -4  126.99   18.50
  -7  -4  -4  290.97   22.40
  -7  -4  -4  293.37   22.90
  -7  -4  -4  281.87   24.60
   7  -4   4  271.57   23.30
  -7   4  -4  271.17   25.60
   7   4   4  258.07   23.00
   7   4   4  257.07   28.10
  -7   4  -4  261.87   22.40
   7   4   4  264.67   19.40
   8  -4   4  539.95   15.90
  -8  -4  -4  540.15   31.40
   8  -4   4  527.75   32.60
  -8  -4  -4  530.35   33.90
  -8   4  -4  537.55   35.70
  -8   4  -4  571.94   31.50
   8   4   4  495.15   33.00
   8   4   4  540.55   38.90
   8   4   4  531.05   33.00
  -9  -4  -4  349.96   32.80
  -9  -4  -4  329.07   28.30
   9  -4   4  223.88   28.70
   9  -4   4  254.47   29.50
   9  -4   4  280.97   12.80
  -9   4  -4  333.37   27.20
   9   4   4  282.27   31.10
   9   4   4  267.37   24.90
   9   4   4  288.67   30.80
  -9   4  -4  375.66   37.60
 -10  -4  -4  386.16   34.50
 -10  -4  -4  392.36   43.00
  10  -4   4  362.16   37.80
  10  -4   4  395.36   38.40
 -10   4  -4  373.16   45.20
  10   4   4  435.86   32.10
  10   4   4  324.47   40.10
  10   4   4  414.26   41.80
 -10   4  -4  381.06   33.00
  12  -5  -4   72.49   18.70
  12  -5  -4   78.49   16.00
 -12  -5   4   91.29   12.50
 -12  -5   4   76.89   21.10
 -12   5   4   95.99   10.80
  12   5  -4  126.09   25.70
 -12   5   4  137.39   25.70
  12   5  -4   80.59   19.00
  12   5  -4  112.89   17.10
 -11  -5   4   13.50   14.60
 -11  -5   4   13.50    8.90
  11  -5  -4   18.70   14.60
  11  -5  -4    6.50   10.90
  11   5  -4   23.00   11.10
 -11   5   4   30.70   16.40
  11   5  -4    6.80   12.70
  11   5  -4   24.60   15.60
  11   5  -4   13.80   14.30
 -11   5   4   14.40    6.90
  10  -5  -4   -6.80    8.40
 -10  -5   4   17.10   11.90
 -10  -5   4    3.00    7.10
  10  -5  -4    0.40   11.60
 -10   5   4    4.80    5.90
  10   5  -4    2.30   10.40
 -10   5   4   -2.40   11.00
  10   5  -4    4.40   10.20
  10   5  -4   29.70   13.00
  10   5  -4    1.70    8.10
  -9  -5   4    7.20    9.90
  -9  -5   4   -1.60    5.60
   9  -5  -4    4.20    7.90
   9  -5  -4    1.00    7.80
  -9   5   4   -3.40    4.80
  -9   5   4    9.40   11.20
   9   5  -4    0.80    6.90
   9   5  -4   19.30    9.50
   9   5  -4   -3.80    9.60
   8  -5  -4   66.99   10.70
   8  -5  -4   69.29   11.20
  -8  -5   4   72.89   13.50
  -8  -5   4   77.39    9.90
  -8   5   4   67.99    8.10
   8   5  -4   73.39    9.90
  -8   5   4   64.89    8.30
   8   5  -4   82.09   18.60
   8   5  -4   50.99   11.20
  -8   5   4   75.69   13.10
  -7  -5   4   14.50    7.60
   7  -5  -4   10.30    6.50
   7  -5  -4   11.20    6.00
  -7   5   4   12.40    6.90
   7   5  -4    9.90    6.80
   7   5  -4    6.70    5.40
  -7   5   4    4.90    3.80
   7   5  -4    5.60    6.20
  -7   5   4    8.50    6.30
  -7   5   4    6.30    4.00
   6  -5  -4    2.30    4.50
   6  -5  -4    0.80    4.60
  -6  -5   4    2.10    3.90
  -6  -5   4    3.80    5.60
  -6   5   4   -0.90    4.90
   6   5  -4    2.50    4.30
   6   5  -4   -9.90    4.90
  -6   5   4    5.60    5.40
  -6   5   4    3.10    3.00
  -6   5   4   -3.20    2.70
   6   5  -4   -5.90    4.90
   5  -5  -4  683.13   24.40
  -5  -5   4  705.83   26.00
   5  -5  -4  671.63   23.90
   5   5  -4  676.13   26.70
  -5   5   4  701.33   19.60
   5   5  -4  671.63   25.30
  -5   5   4  659.83   24.10
   5   5  -4  697.23   21.80
  -5   5   4  680.73   19.40
  -5   5   4  705.13   24.70
   4  -5  -4  843.22   26.70
   4  -5  -4  873.21   25.40
   4   5  -4  839.72   28.40
   4   5  -4  824.12   23.90
   4   5  -4  805.02   26.70
  -4   5   4  838.22   22.30
  -4   5   4  838.32   26.60
  -4   5   4  831.12   25.40
   3  -5  -4  122.19   10.50
   3  -5  -4  128.39    8.40
   3  -5  -4  125.49    8.60
   3   5  -4  125.89    9.10
  -3   5   4  122.89    8.40
  -3   5   4  127.99   10.00
   3   5  -4  123.89    9.90
   2  -5  -4  257.37   11.90
   2  -5  -4  262.47   11.00
   2  -5  -4  265.07   14.00
  -2   5   4  272.57   14.10
  -2   5   4  272.27   12.50
   1  -5  -4   63.19    8.50
   1  -5  -4   55.19    5.70
   1  -5  -4   51.59    7.10
   1   5  -4   54.59    7.50
  -1   5   4   61.29    8.30
   1   5  -4   50.09    7.00
   1   5  -4   47.70    6.40
  -1   5   4   37.10    6.10
   0  -5   4  198.68   11.30
   0  -5  -4  189.58    9.50
   0  -5  -4  192.18   12.00
   0  -5  -4  190.88   12.30
   0   5  -4  196.78    9.00
   0   5   4  195.28   12.00
   0   5   4  216.98   12.90
   0   5  -4  207.28   11.70
   0   5  -4  203.98   12.50
   0   5   4  187.68    9.60
  -1  -5  -4  230.48   14.10
   1  -5   4  238.18   13.00
  -1  -5  -4  245.18   14.30
  -1  -5  -4  269.87   12.50
  -1   5  -4  240.38   14.10
   1   5   4  256.07   14.30
  -1   5  -4  255.57    8.50
   1   5   4  250.87   11.80
   1   5   4  231.98   14.20
  -1   5  -4  242.98    8.30
  -1   5  -4  252.97   13.40
   2  -5   4  265.77   15.50
  -2  -5  -4  248.48   15.30
  -2  -5  -4  275.27   13.80
   2  -5   4  244.68   14.10
  -2  -5  -4  251.87   15.30
   2   5   4  255.07   13.40
   2   5   4  265.87   16.10
  -2   5  -4  256.77   14.80
  -2   5  -4  243.98   14.90
   2   5   4  269.17   15.50
  -3  -5  -4  195.38   13.20
  -3  -5  -4  170.98   13.70
   3  -5   4  170.28   13.30
  -3  -5  -4  196.78   14.50
   3  -5   4  173.98   14.40
  -3   5  -4  188.88   14.80
   3   5   4  185.68   15.20
  -3   5  -4  179.28   14.00
   3   5   4  180.68   13.80
   3   5   4  182.38   13.40
  -4  -5  -4   28.20    6.90
   4  -5   4   29.80    8.60
  -4  -5  -4   32.30    7.70
   4  -5   4   34.80    7.50
  -4  -5  -4   39.90    9.00
   4   5   4   41.00    8.00
   4   5   4   24.50    8.10
  -4   5  -4   33.20    8.50
  -4   5  -4   29.50    8.00
   4   5   4   35.20    8.00
  -5  -5  -4   23.90   10.70
   5  -5   4   39.40    9.30
  -5  -5  -4   35.80    9.10
  -5  -5  -4   27.80    8.40
   5  -5   4   23.80    8.30
   5   5   4   13.50    7.10
   5   5   4   13.00    6.40
   5   5   4   17.10    8.30
  -5   5  -4   28.40    9.00
   6  -5   4   -6.00    7.70
  -6  -5  -4   -2.10    6.90
  -6  -5  -4   10.50    8.30
   6  -5   4    9.10    8.10
  -6  -5  -4   10.60    8.20
   6   5   4    0.50    7.70
  -6   5  -4   -0.90    8.20
  -6   5  -4   -1.30    7.10
   6   5   4   14.90    8.80
   6   5   4    9.20    8.60
  -7  -5  -4   81.99   15.10
   7  -5   4   59.09   12.10
  -7  -5  -4   78.19   14.20
   7  -5   4   49.70   13.40
  -7  -5  -4   63.59   12.70
   7   5   4   63.99   13.00
  -7   5  -4   72.89   15.50
   7   5   4   78.09   15.30
   7   5   4   62.19   12.00
  -7   5  -4   54.69   11.50
   8  -5   4   36.20   13.90
  -8  -5  -4   27.00   14.00
   8  -5   4   15.40   12.80
  -8  -5  -4   49.50   13.20
   8   5   4   29.10   10.30
   8   5   4   25.30   15.90
  -8   5  -4   41.50   13.70
  -8   5  -4   37.10   14.80
   8   5   4   16.30   12.60
   9  -5   4  118.89   20.80
  -9  -5  -4   96.19   19.80
   9  -5   4  127.29   20.30
  -9  -5  -4   73.79   16.30
   9   5   4   92.69   19.30
   9   5   4   90.99   16.00
   9   5   4   76.49   21.10
  -9   5  -4   78.59   21.10
  10  -5   4   39.10   20.40
 -10  -5  -4   28.40   16.40
  10  -5   4   59.29   20.10
 -10  -5  -4   29.30   20.30
  10   5   4   46.10   15.00
 -10   5  -4   38.10   24.40
  10   5   4   18.90   20.70
  10   5   4   66.49   21.50
  12  -6  -4  600.84   43.50
  12  -6  -4  722.73   36.90
 -12  -6   4  660.03   48.00
  12  -6  -4  635.34   33.40
 -12  -6   4  696.63   32.60
  12   6  -4  600.34   45.40
 -12   6   4  697.23   27.00
  12   6  -4  680.43   35.20
  12   6  -4  557.84   47.80
 -12   6   4  689.63   50.99
 -12   6   4  640.34   25.60
  12   6  -4  636.14   43.60
  11  -6  -4  117.49   17.90
 -11  -6   4  123.39   17.10
 -11  -6   4  147.79   22.80
 -11   6   4  163.58   24.50
  11   6  -4  148.59   24.10
 -11   6   4  134.49   15.20
  11   6  -4  134.69   21.60
 -11   6   4  141.99   14.40
  11   6  -4  137.89   21.00
  11   6  -4   97.49   18.60
 -10  -6   4  132.39   15.30
 -10  -6   4  145.79   24.50
  10  -6  -4  166.88   24.60
  10   6  -4  146.89   21.50
  10   6  -4  134.19   17.90
  10   6  -4  132.59   21.60
 -10   6   4  171.88   13.50
 -10   6   4  195.08   25.70
 -10   6   4  151.88   13.60
   9  -6  -4   40.30   10.00
   9  -6  -4   42.40   11.20
  -9  -6   4   27.90    7.80
  -9  -6   4   32.20   11.00
   9   6  -4   34.00   11.80
  -9   6   4   31.00    7.20
   9   6  -4   23.20    8.60
  -9   6   4   38.50   12.00
  -9   6   4   43.20    6.80
   9   6  -4   39.90   11.80
  -8  -6   4  230.98   15.10
   8  -6  -4  225.58   16.90
   8  -6  -4  238.18   19.80
  -8  -6   4  229.48   20.90
  -8   6   4  210.18   13.10
  -8   6   4  195.98   12.20
  -8   6   4  213.08   19.70
   8   6  -4  228.18   16.60
   8   6  -4  238.08   20.60
   8   6  -4  154.58   24.90
  -7  -6   4 2577.84   58.19
  -7  -6   4 2632.14   66.79
   7  -6  -4 2567.84   63.99
   7  -6  -4 2640.54   62.39
   7   6  -4 2571.84   58.39
  -7   6   4 2570.54   54.69
  -7   6   4 2649.03   64.69
  -7   6   4 2587.34   61.99
   7   6  -4 2585.54   68.29
  -7   6   4 2596.54   54.99
  -6  -6   4 1532.35   39.30
   6  -6  -4 1543.85   42.60
   6  -6  -4 1597.94   42.60
  -6  -6   4 1521.35   44.40
   6   6  -4 1583.64   39.80
   6   6  -4 1481.25   44.10
  -6   6   4 1591.64   43.40
   6   6  -4 1559.54   47.00
  -6   6   4 1559.24   36.70
  -6   6   4 1538.05   36.50
  -6   6   4 1523.75   42.20
  -5  -6   4  716.83   26.40
   5  -6  -4  677.73   23.70
   5  -6  -4  690.13   24.80
   5   6  -4  704.03   27.80
  -5   6   4  697.43   24.70
  -5   6   4  679.93   24.90
  -5   6   4  683.03   20.90
   5   6  -4  669.33   23.00
   5   6  -4  640.04   24.80
   4  -6  -4   69.69    9.80
   4  -6  -4   78.59    8.20
   4   6  -4   87.69    9.40
   4   6  -4   61.19    8.20
  -4   6   4   77.59    8.90
  -4   6   4   77.89    9.10
   4   6  -4   61.29   10.00
  -4   6   4   74.09    7.70
   3  -6  -4  633.04   20.60
   3  -6  -4  621.04   19.40
   3  -6  -4  693.43   24.00
   3   6  -4  672.63   22.40
   3   6  -4  671.03   22.30
  -3   6   4  649.54   23.10
  -3   6   4  654.53   20.90
   3   6  -4  662.73   23.80
   2  -6  -4 2775.32   54.79
   2  -6  -4 2807.52   59.19
   2  -6  -4 2867.41   61.99
   2   6  -4 2840.02   60.79
  -2   6   4 2822.72   61.89
   2   6  -4 2844.62   60.29
  -2   6   4 2868.91   59.49
   1  -6  -4 2169.18   42.70
   1  -6  -4 2109.39   49.80
   1  -6  -4 2080.49   48.10
   1   6  -4 2083.69   45.60
   1   6  -4 2080.59   49.20
  -1   6   4 2064.89   49.70
   1   6  -4 2152.88   47.00
  -1   6   4 2170.88   48.80
   0  -6  -4 1039.60   24.90
   0  -6  -4 1043.10   31.20
   0  -6  -4  990.00   29.90
   0   6  -4 1023.80   28.20
   0   6   4 1024.70   30.40
   0   6  -4 1007.10   24.70
   0   6   4 1004.80   30.70
   0   6  -4  989.20   30.60
   0   6   4 1016.30   24.90
   0   6  -4  982.20   24.60
  -1  -6  -4  938.61   30.30
  -1  -6  -4  930.21   25.20
   1  -6   4  961.60   27.70
  -1  -6  -4  917.71   30.00
  -1   6  -4  977.50   28.20
   1   6   4  935.51   25.00
  -1   6  -4  969.40   21.10
  -1   6  -4  946.01   20.90
   1   6   4  971.50   30.80
   1   6   4  954.40   30.30
  -1   6  -4  934.91   30.30
  -2  -6  -4  235.88   15.50
  -2  -6  -4  234.08   15.40
  -2  -6  -4  225.78   12.60
   2  -6   4  245.18   13.90
  -2   6  -4  223.88   14.30
   2   6   4  217.08   15.60
   2   6   4  237.38   13.00
  -2   6  -4  234.48   15.00
   2   6   4  237.48   15.30
   3  -6   4 1273.17   36.60
  -3  -6  -4 1203.78   38.60
  -3  -6  -4 1264.77   35.40
  -3  -6  -4 1276.07   38.70
   3   6   4 1258.07   39.20
   3   6   4 1297.27   35.60
  -3   6  -4 1300.47   37.60
  -3   6  -4 1254.17   38.80
   3   6   4 1215.48   38.00
   4  -6   4 3044.80   72.09
  -4  -6  -4 2983.70   67.89
  -4  -6  -4 3043.00   72.49
   4  -6   4 2862.11   68.69
  -4  -6  -4 2928.61   70.59
  -4   6  -4 2918.71   69.29
   4   6   4 2945.81   70.29
   4   6   4 3023.00   72.39
  -4   6  -4 2925.21   70.99
   4   6   4 2912.41   67.29
   5  -6   4  996.00   37.80
  -5  -6  -4 1000.90   35.30
  -5  -6  -4  974.60   36.50
   5  -6   4 1042.10   37.50
  -5  -6  -4 1031.00   37.90
   5   6   4  999.10   37.60
  -5   6  -4 1029.40   37.30
  -5   6  -4  942.71   36.70
   5   6   4 1037.20   36.10
  -6  -6  -4  122.79   18.00
  -6  -6  -4  139.99   17.60
   6  -6   4  136.99   17.70
  -6  -6  -4   95.79   16.30
   6  -6   4  126.89   18.40
  -6   6  -4  132.69   18.20
   6   6   4  115.19   15.70
   6   6   4  122.09   18.80
   6   6   4  153.78   16.60
  -7  -6  -4   32.30   13.40
  -7  -6  -4   31.00   11.90
  -7  -6  -4   31.70   10.40
   7  -6   4   38.00   12.80
   7  -6   4   31.70   10.80
  -7   6  -4   22.50   11.90
   7   6   4   30.90   11.50
   7   6   4    3.10   11.10
   7   6   4   16.70    9.60
  -7   6  -4   34.30   10.80
  -8  -6  -4  345.37   29.60
  -8  -6  -4  356.16   30.50
   8  -6   4  398.86   30.30
   8  -6   4  402.96   31.00
  -8  -6  -4  365.26   30.70
   8   6   4  382.36   30.60
  -8   6  -4  347.47   33.10
   8   6   4  382.56   26.90
  -8   6  -4  389.76   33.10
  -9  -6  -4  388.66   31.80
   9  -6   4  452.95   36.40
   9  -6   4  420.16   36.60
  -9  -6  -4  375.56   36.30
   9   6   4  429.86   36.50
  -9   6  -4  420.56   40.20
   9   6   4  341.57   34.90
   9   6   4  430.66   31.10
  -9   6  -4  447.36   32.40
 -10  -6  -4  543.45   40.80
 -10  -6  -4  555.14   45.00
  10  -6   4  594.14   47.80
  10  -6   4  650.33   47.30
 -10   6  -4  544.85   41.30
  10   6   4  577.64   46.10
  10   6   4  533.75   46.70
  10   6   4  603.04   38.70
 -10   6  -4  641.24   52.19
 -11  -7   4   26.70   10.90
 -11  -7   4   50.39   17.00
  11  -7  -4   36.60   14.80
  11   7  -4   24.90   15.60
  11   7  -4   32.90   13.60
  11   7  -4   43.60   16.00
 -11   7   4   52.09   19.20
 -11   7   4   51.49    9.60
  11   7  -4   43.80   18.80
 -11   7   4   60.19    9.80
  10  -7  -4  127.39   22.90
 -10  -7   4  115.79   16.30
  10  -7  -4  115.49   18.20
 -10  -7   4   99.89   17.40
  10   7  -4  155.98   19.90
 -10   7   4  141.59   14.50
  10   7  -4  105.09   18.00
  10   7  -4  148.29   23.00
 -10   7   4  138.59   14.80
 -10   7   4  155.58   26.30
   9  -7  -4  102.79   15.80
   9  -7  -4  140.19   18.70
  -9  -7   4  129.89   20.10
  -9  -7   4  137.69   15.60
   9   7  -4  131.79   17.20
  -9   7   4  109.79   12.40
  -9   7   4   96.29   17.50
  -9   7   4  130.39   12.40
   9   7  -4  120.39   18.90
  -8  -7   4  519.15   23.00
   8  -7  -4  525.35   27.10
   8  -7  -4  568.04   25.40
  -8  -7   4  558.64   29.50
   8   7  -4  417.46   42.30
  -8   7   4  486.95   28.00
   8   7  -4  507.75   29.50
  -8   7   4  529.35   20.40
   8   7  -4  562.94   25.00
  -8   7   4  521.65   20.50
   7  -7  -4    4.20    6.20
   7  -7  -4    4.20    6.10
  -7  -7   4    3.60    7.00
  -7  -7   4    1.70    5.70
  -7   7   4    6.00    5.00
   7   7  -4   16.50    6.30
  -7   7   4   -2.30    5.90
  -7   7   4    9.00    4.60
  -7   7   4   10.40    7.80
   7   7  -4   -2.20    7.80
  -6  -7   4  154.18   14.70
   6  -7  -4  140.39   12.90
  -6  -7   4  130.29   11.40
   6  -7  -4  172.18   13.30
  -6   7   4  149.69   14.40
   6   7  -4  146.19   13.40
  -6   7   4  157.68   13.50
   6   7  -4  133.19   15.70
   6   7  -4  132.49   14.40
  -6   7   4  135.59   10.60
  -6   7   4  148.79   10.90
   5  -7  -4   36.50    7.30
   5  -7  -4   28.80    6.30
   5   7  -4   29.10    6.80
  -5   7   4   25.30    6.70
  -5   7   4   33.20    6.20
   5   7  -4   27.70    7.90
  -5   7   4   30.00    6.90
   5   7  -4   25.40    6.20
   4  -7  -4  127.79    9.40
   4  -7  -4  136.79   11.80
   4   7  -4  117.29   11.20
   4   7  -4  116.59   10.90
  -4   7   4  121.59   11.50
  -4   7   4  117.39    9.90
   4   7  -4  113.79   12.20
   3  -7  -4   82.99    6.90
   3  -7  -4   79.69    9.60
  -3   7   4   81.49    9.00
   3   7  -4   70.69    9.50
  -3   7   4   59.29    8.80
   3   7  -4   75.89    8.70
   3   7  -4   72.29    9.60
   2  -7  -4   90.39   10.80
   2  -7  -4   76.39    6.00
   2  -7  -4   89.59    9.10
   2  -7  -4   75.09    6.30
  -2   7   4   89.59    9.60
   2   7  -4   79.99    8.70
   2   7  -4   76.59    8.50
  -2   7   4   71.69    9.10
   2   7  -4   87.09   10.40
   2   7  -4   82.49    8.90
   1  -7  -4    3.70    4.30
   1  -7  -4    0.90    2.40
   1  -7  -4    8.20    4.50
   1   7  -4    4.40    3.60
  -1   7   4    0.80    4.00
  -1   7   4    1.40    4.10
   1   7  -4    1.80    3.40
   0  -7  -4  345.07   17.80
   0  -7  -4  355.06   12.50
   0  -7  -4  342.37   17.30
   0   7  -4  358.36   13.40
   0   7  -4  328.37   17.60
   0   7  -4  352.06   15.20
   0   7   4  346.17   17.70
   0   7   4  342.37   17.70
  -1  -7  -4  343.77   18.50
   1  -7   4  359.86   15.90
  -1  -7  -4  373.76   18.70
  -1  -7  -4  362.56   14.00
  -1   7  -4  342.57   11.20
  -1   7  -4  347.27   18.60
  -1   7  -4  327.37   15.40
   1   7   4  365.26   13.80
  -1   7  -4  352.16   11.60
   1   7   4  366.66   19.10
   1   7   4  363.76   18.50
  -2  -7  -4  140.39   10.50
  -2  -7  -4  132.49   12.90
   2  -7   4  132.69   10.60
  -2  -7  -4  135.99   13.20
   2   7   4  124.89   13.00
   2   7   4  144.99   10.50
  -2   7  -4  141.19   12.00
  -2   7  -4  111.09   12.60
   2   7   4  158.18   14.30
   3  -7   4   88.09   10.50
  -3  -7  -4   82.79   12.80
  -3  -7  -4   70.09   12.00
  -3  -7  -4   76.99   10.10
  -3   7  -4   77.19   12.30
   3   7   4   77.49   12.50
   3   7   4   81.59   10.10
  -3   7  -4   93.69   11.60
   3   7   4   76.89   11.90
  -4  -7  -4   47.20   10.30
  -4  -7  -4   52.99   12.70
   4  -7   4   52.79    9.10
  -4  -7  -4   52.79    8.70
   4   7   4   80.69   11.80
   4   7   4   47.30   10.20
   4   7   4   39.00   10.30
  -4   7  -4   58.29    9.80
  -5  -7  -4 1443.96   46.60
  -5  -7  -4 1375.26   46.50
  -5  -7  -4 1419.86   43.20
   5  -7   4 1383.96   53.89
  -5   7  -4 1343.37   45.30
  -5   7  -4 1409.06   45.40
   5   7   4 1472.35   47.80
   5   7   4 1401.96   45.50
   5   7   4 1472.05   44.10
  -6  -7  -4   45.60   11.20
   6  -7   4   67.89   14.40
  -6  -7  -4   50.19   14.80
  -6  -7  -4   34.80   10.90
   6   7   4   39.40    9.70
  -6   7  -4   29.80   11.60
  -6   7  -4   44.00   10.00
   6   7   4   49.40   11.80
   6   7   4   71.89   12.80
  -7  -7  -4  295.27   25.70
  -7  -7  -4  265.17   25.20
  -7  -7  -4  311.97   24.60
   7  -7   4  368.86   26.70
   7   7   4  285.07   23.10
   7   7   4  292.47   26.10
   7   7   4  315.47   24.90
  -7   7  -4  336.47   24.60
  -7   7  -4  318.37   27.30
   8  -7   4   24.90   13.10
  -8  -7  -4   -3.50   11.40
  -8  -7  -4    3.30   12.30
  -8  -7  -4    7.30   14.20
   8   7   4   20.50   16.70
   8   7   4   14.80   13.90
  -8   7  -4    2.10   11.40
  -8   7  -4    9.70   13.80
   9  -7   4   14.70   15.60
  -9  -7  -4    9.40   14.90
  -9  -7  -4   10.20   15.30
   9   7   4    7.00   16.90
   9   7   4    5.90   13.60
  -9   7  -4   26.00   20.10
  -9   7  -4  -24.70   14.50
   9   7   4   -4.50   16.20
  11  -8  -4  214.38   30.00
 -11  -8   4  293.87   32.80
  11  -8  -4  148.39   32.10
 -11  -8   4  211.98   26.00
  11   8  -4  214.48   34.40
  11   8  -4  195.58   32.00
 -11   8   4  242.78   19.40
 -11   8   4  211.18   27.80
 -11   8   4  247.08   19.30
  11   8  -4  193.08   27.00
 -10  -8   4   89.89   17.30
 -10  -8   4  101.99   14.20
  10  -8  -4   89.89   13.80
  10   8  -4   73.89   14.90
  10   8  -4   89.99   18.20
 -10   8   4  120.89   15.30
 -10   8   4  101.39   14.80
  10   8  -4   82.49   17.20
 -10   8   4   85.19   18.40
  -9  -8   4    1.50   10.40
  -9  -8   4    7.80    8.20
   9  -8  -4    8.60    9.10
   9  -8  -4    6.60    8.30
   9   8  -4   10.90   10.40
   9   8  -4   -2.70   11.20
   9   8  -4   14.10    9.70
  -9   8   4    1.50    7.10
  -9   8   4  -11.20   11.50
  -9   8   4    3.00    7.30
   8  -8  -4  501.55   26.10
   8  -8  -4  495.45   24.10
  -8  -8   4  484.35   24.00
  -8  -8   4  441.96   31.60
  -8   8   4  480.15   24.50
  -8   8   4  505.15   27.60
   8   8  -4  506.95   25.00
  -8   8   4  471.75   21.10
  -8   8   4  502.15   21.30
   8   8  -4  488.85   29.40
   8   8  -4  471.85   28.30
  -7  -8   4 1083.89   38.90
   7  -8  -4 1062.49   35.80
   7  -8  -4 1097.09   35.50
  -7  -8   4 1067.19   34.90
  -7   8   4 1088.19   32.40
   7   8  -4 1062.79   35.20
  -7   8   4 1100.69   37.10
  -7   8   4 1085.49   32.20
   7   8  -4 1081.69   41.40
  -7   8   4 1079.19   35.80
   7   8  -4 1091.09   39.60
   6  -8  -4  798.42   28.80
  -6  -8   4  745.03   29.60
   6  -8  -4  764.32   27.50
   6   8  -4  781.72   30.40
  -6   8   4  779.12   28.30
   6   8  -4  803.82   29.10
   6   8  -4  740.33   32.20
  -6   8   4  761.52   25.60
  -6   8   4  737.13   25.40
  -6   8   4  747.03   28.10
   5  -8  -4  297.87   15.20
   5  -8  -4  322.77   17.60
  -5   8   4  297.87   16.30
   5   8  -4  296.67   17.40
  -5   8   4  303.67   17.40
   5   8  -4  296.77   17.70
  -5   8   4  298.07   15.80
   5   8  -4  257.57   18.70
   4  -8  -4    6.80    4.20
   4  -8  -4    2.70    4.80
  -4   8   4   12.80    4.90
  -4   8   4    1.00    4.10
   4   8  -4    1.70    5.20
   4   8  -4   -0.10    5.10
   4   8  -4    5.20    5.00
   3  -8  -4   25.70    4.10
   3  -8  -4   32.10    7.20
   3   8  -4   35.10    7.30
  -3   8   4   35.20    6.90
   3   8  -4   48.80    8.20
   3   8  -4   26.30    6.30
  -3   8   4   31.60    6.60
   2  -8  -4 3551.94   65.19
   2  -8  -4 3573.84   65.29
   2  -8  -4 3646.24   77.19
   2  -8  -4 3491.25   75.09
   2   8  -4 3506.85   74.19
  -2   8   4 3479.25   76.19
   2   8  -4 3506.95   76.69
   2   8  -4 3479.25   71.59
   2   8  -4 3584.34   72.09
  -2   8   4 3647.74   75.89
   1  -8  -4 2029.30   50.49
   1  -8  -4 2031.10   39.00
   1  -8  -4 1982.90   38.80
   1  -8  -4 1959.60   49.40
   1   8  -4 1962.20   50.39
   1   8  -4 1954.60   45.00
  -1   8   4 1934.21   49.99
  -1   8   4 2036.40   50.09
   1   8  -4 1926.61   45.20
   0  -8  -4  490.05   21.70
   0  -8  -4  481.55   22.00
   0  -8  -4  501.35   14.70
   0   8  -4  487.45   18.60
   0   8   4  504.15   22.40
   0   8  -4  478.65   16.60
   0   8  -4  464.45   22.00
   0   8   4  501.55   22.20
  -1  -8  -4   25.20    7.50
  -1  -8  -4   30.00    5.10
  -1  -8  -4   17.80    7.10
   1  -8   4   26.00    5.70
   1   8   4   26.30    7.30
   1   8   4   28.60    5.00
  -1   8  -4   35.40    5.20
  -1   8  -4   24.50    7.20
  -1   8  -4   23.50    5.80
   1   8   4   16.60    6.30
  -2  -8  -4  336.77   15.00
  -2  -8  -4  346.57   20.10
   2  -8   4  361.76   17.00
   2   8   4  359.86   21.00
   2   8   4  333.77   14.70
  -2   8  -4  374.16   20.80
   2   8   4  369.16   20.80
  -2   8  -4  358.76   18.00
  -3  -8  -4 1606.74   64.19
   3  -8   4 1524.15   41.80
  -3  -8  -4 1542.05   40.00
  -3  -8  -4 1517.25   46.40
   3   8   4 1562.34   40.00
  -3   8  -4 1494.55   51.79
   3   8   4 1545.25   46.90
  -3   8  -4 1578.14   42.90
   3   8   4 1486.15   49.30
  -4  -8  -4  755.12   32.70
   4  -8   4  786.02   29.70
  -4  -8  -4  783.72   33.00
  -4  -8  -4  812.72   29.00
  -4   8  -4  805.22   31.20
   4   8   4  797.12   33.70
   4   8   4  801.62   28.90
  -4   8  -4  740.63   31.90
   4   8   4  817.72   33.00
  -5  -8  -4  565.64   30.00
  -5  -8  -4  583.84   26.50
  -5  -8  -4  589.94   30.50
   5   8   4  473.55   33.40
   5   8   4  520.05   42.40
   5   8   4  562.64   26.70
  -5   8  -4  599.74   28.50
  -5   8  -4  468.85   34.60
  -6  -8  -4   16.30    9.20
  -6  -8  -4   13.70    9.50
  -6  -8  -4    9.20    9.20
   6   8   4    0.60    8.60
  -6   8  -4    8.90    9.10
  -6   8  -4   15.90   10.00
   6   8   4    9.20    9.10
   6   8   4  -10.90   10.30
   7  -8   4  432.76   28.10
  -7  -8  -4  400.86   30.60
  -7  -8  -4  419.66   27.90
  -7   8  -4  400.46   31.00
   7   8   4  386.76   29.10
   7   8   4  395.86   30.10
  -7   8  -4  399.36   28.80
   7   8   4  390.46   27.60
  -8  -8  -4  580.74   35.80
  -8  -8  -4  544.85   39.00
  -8  -8  -4  554.84   35.30
   8  -8   4  595.44   35.80
  -8   8  -4  597.14   39.10
   8   8   4  491.65   43.00
   8   8   4  522.25   33.00
  -8   8  -4  565.84   33.80
   8   8   4  496.25   37.20
  -9  -8  -4  650.23   41.30
   9  -8   4  707.43   43.20
  -9  -8  -4  596.74   40.30
   9   8   4  708.13   44.80
  -9   8  -4  718.13   48.50
   9   8   4  593.44   44.70
  -9   8  -4  603.44   45.70
   9   8   4  656.63   38.90
  11  -9  -4  261.27   32.40
 -11  -9   4  273.47   36.00
 -11  -9   4  303.07   26.50
 -11   9   4  291.47   23.40
 -11   9   4  330.37   23.50
  11   9  -4  338.57   31.10
 -11   9   4  273.97   37.30
  11   9  -4  343.07   38.20
  10  -9  -4  103.49   14.60
 -10  -9   4   85.19   17.00
  10   9  -4   82.89   16.50
 -10   9   4  115.59   15.90
  10   9  -4   95.39   19.40
 -10   9   4   94.09   19.90
  10   9  -4   71.39   17.30
 -10   9   4   79.29   12.60
   9  -9  -4  137.99   17.90
  -9  -9   4  135.59   18.50
   9  -9  -4  120.19   19.00
  -9  -9   4  102.99   16.60
  -9   9   4  122.49   15.80
  -9   9   4  140.99   23.60
   9   9  -4  141.29   23.80
  -9   9   4  105.29   14.90
   9   9  -4  147.39   24.20
   9   9  -4  157.88   21.50
   8  -9  -4  632.94   27.60
   8  -9  -4  603.14   28.70
   8   9  -4  607.94   31.80
   8   9  -4  627.34   29.70
  -8   9   4  586.64   27.30
  -8   9   4  623.14   25.00
  -8   9   4  618.84   30.90
  -8   9   4  612.94   25.30
   7  -9  -4    9.00    6.80
  -7  -9   4   10.70    6.60
  -7  -9   4    2.10    7.90
   7  -9  -4   14.80    7.60
  -7   9   4   15.90    6.90
   7   9  -4    4.50    8.30
   7   9  -4    4.60    7.90
  -7   9   4   -3.80    6.10
   7   9  -4    8.10    7.50
  -7   9   4    9.70    8.40
  -7   9   4    9.30    7.20
   6  -9  -4  124.49   13.60
   6  -9  -4  146.59   12.70
  -6   9   4  119.99   13.70
   6   9  -4  129.19   14.40
   6   9  -4  124.29   15.00
  -6   9   4  124.29   12.40
  -6   9   4  135.19   14.50
  -6   9   4  109.59   12.60
   5  -9  -4   44.90    8.20
   5  -9  -4   62.69    9.30
  -5   9   4   40.90    7.90
   5   9  -4   56.29    9.80
   5   9  -4   48.80    9.10
   5   9  -4   44.90    9.60
  -5   9   4   37.90    8.10
  -5   9   4   49.70    8.80
   4  -9  -4   -2.70    5.00
   4  -9  -4    1.30    3.50
  -4   9   4   12.30    5.40
   4   9  -4   -9.30    4.70
   4   9  -4    1.20    6.10
  -4   9   4    1.60    4.50
   4   9  -4    7.90    5.10
   3  -9  -4  486.05   15.30
   3  -9  -4  481.65   22.00
  -3   9   4  493.05   22.20
   3   9  -4  494.65   22.90
   3   9  -4  520.75   20.20
   3   9  -4  506.15   22.50
  -3   9   4  520.95   22.40
   2  -9  -4  404.76   20.10
   2  -9  -4  414.36   12.10
   2  -9  -4  431.16   21.00
   2  -9  -4  405.36   12.10
  -2   9   4  446.06   20.80
   2   9  -4  391.66   18.80
  -2   9   4  408.86   20.00
   2   9  -4  391.66   16.90
   2   9  -4  391.76   17.10
   2   9  -4  420.16   21.40
   1  -9  -4  218.88    7.90
   1  -9  -4  225.78   16.00
   1  -9  -4  229.88    8.10
   1  -9  -4  244.98   16.10
   1   9  -4  213.58   13.20
   1   9  -4  224.18   12.70
   1   9  -4  227.08   16.20
  -1   9   4  208.08   15.20
  -1   9   4  225.48   15.90
   0  -9  -4  430.66   21.80
   0  -9  -4  465.05   13.20
   0  -9  -4  447.56   21.90
   0   9   4  452.15   22.20
   0   9  -4  468.95   18.20
   0   9   4  458.75   22.10
   0   9  -4  455.35   16.90
   0   9  -4  437.56   22.50
  -1  -9  -4  252.77   11.10
  -1  -9  -4  230.88   17.20
  -1  -9  -4  255.97   17.50
   1  -9   4  229.98   13.40
   1   9   4  253.67   17.30
   1   9   4  248.08   17.80
  -1   9  -4  229.98   16.90
   1   9   4  242.68   11.00
  -1   9  -4  230.78   10.80
  -1   9  -4  234.68   14.00
   2  -9   4  135.19   11.20
  -2  -9  -4  152.28   10.40
  -2  -9  -4  131.29   18.00
  -2  -9  -4  126.19   14.70
   2   9   4  123.09    9.90
  -2   9  -4  139.79   13.20
   2   9   4  141.49   15.80
   2   9   4  151.88   21.70
  -3  -9  -4  197.78   18.60
  -3  -9  -4  199.78   17.60
   3  -9   4  181.18   13.90
  -3  -9  -4  203.38   13.40
  -3   9  -4  203.68   18.20
  -3   9  -4  186.18   15.90
   3   9   4  197.78   18.10
   3   9   4  194.48   13.50
   3   9   4  190.98   18.10
  -4  -9  -4   14.10    8.90
  -4  -9  -4    0.00    6.40
   4  -9   4    2.40    5.80
   4   9   4   12.40    7.00
   4   9   4    4.10    8.60
  -4   9  -4    3.00    7.60
   5  -9   4  592.54   33.70
  -5  -9  -4  552.44   26.20
  -5  -9  -4  573.14   31.70
  -5  -9  -4  514.15   29.50
   5   9   4  546.05   31.50
  -5   9  -4  547.35   28.90
  -5   9  -4  520.45   29.30
   5   9   4  569.04   26.60
   5   9   4  537.95   29.90
   6  -9   4  201.88   24.30
  -6  -9  -4  269.77   23.60
  -6  -9  -4  221.38   21.10
  -6  -9  -4  239.78   25.30
  -6   9  -4  224.88   22.80
   6   9   4  211.98   21.30
   6   9   4  214.18   21.90
  -6   9  -4  195.98   22.40
   6   9   4  243.68   26.10
   7  -9   4   78.89   14.10
  -7  -9  -4   85.19   15.30
  -7  -9  -4   88.29   17.20
  -7  -9  -4   99.89   18.80
   7   9   4  110.09   17.60
  -7   9  -4   79.39   14.60
  -7   9  -4   93.99   17.50
   7   9   4  110.39   18.70
   7   9   4   88.09   16.90
   8  -9   4    7.10   13.80
  -8  -9  -4   -3.90   13.50
  -8  -9  -4   23.10   17.20
  -8  -9  -4   -2.00   13.70
   8   9   4    5.30   15.10
  -8   9  -4   18.40   16.80
   8   9   4   12.20   13.70
  -8   9  -4   32.50   13.30
   8   9   4   29.60   16.10
  -9  -9  -4   -8.90   16.70
  -9  -9  -4   62.99   19.10
   9  -9   4   59.39   17.20
   9   9   4   24.60   19.20
   9   9   4   37.60   18.40
  -9   9  -4   66.29   23.60
  -9   9  -4   63.59   18.50
   9   9   4   31.40   20.90
 -10 -10   4  112.19   19.50
 -10 -10   4  164.98   23.50
  10 -10  -4  151.58   22.00
 -10  10   4  161.38   20.60
 -10  10   4  173.48   26.70
  10  10  -4  139.39   21.70
 -10  10   4  134.89   21.50
  10  10  -4  211.08   30.90
  -9 -10   4   90.09   14.70
  -9 -10   4   96.09   17.10
   9 -10  -4  104.39   16.20
   9 -10  -4  120.69   15.10
  -9  10   4  129.99   16.60
  -9  10   4  109.39   18.30
   9  10  -4  104.49   17.30
   9  10  -4  134.09   20.40
  -9  10   4  116.59   17.40
   9  10  -4  128.59   18.40
   8 -10  -4  410.56   24.90
  -8 -10   4  400.96   28.00
  -8 -10   4  476.45   25.50
   8 -10  -4  398.36   23.10
  -8  10   4  394.16   25.00
  -8  10   4  440.56   22.90
   8  10  -4  377.56   27.20
   8  10  -4  456.45   27.10
  -8  10   4  434.06   22.80
   8  10  -4  432.16   31.50
  -8  10   4  433.76   27.80
   7 -10  -4  313.17   20.00
   7 -10  -4  305.77   18.80
  -7  10   4  324.57   19.00
  -7  10   4  316.17   21.20
   7  10  -4  295.37   22.40
  -7  10   4  300.87   20.30
  -7  10   4  310.97   19.10
   7  10  -4  297.37   24.60
   7  10  -4  317.97   22.80
   6 -10  -4  711.83   28.10
   6 -10  -4  730.83   26.20
   6  10  -4  711.73   30.90
  -6  10   4  694.63   28.20
  -6  10   4  742.83   27.20
   6  10  -4  696.23   33.10
  -6  10   4  694.53   27.30
  -6  10   4  750.92   28.50
   6  10  -4  682.03   29.20
   5 -10  -4  733.63   23.90
   5 -10  -4  741.63   28.40
   5  10  -4  740.53   31.70
  -5  10   4  730.53   28.10
   5  10  -4  742.23   30.50
   5  10  -4  686.93   27.50
  -5  10   4  695.43   27.80
   4 -10  -4   12.50    4.00
   4 -10  -4   17.10    6.90
   4  10  -4   11.20    5.80
  -4  10   4   24.30    7.30
   4  10  -4   17.40    7.90
  -4  10   4   12.10    6.70
   4  10  -4   15.10    7.70
   3 -10  -4  954.80   22.60
   3 -10  -4  942.81   22.50
   3 -10  -4  955.20   32.90
   3  10  -4  972.20   33.60
   3  10  -4  985.60   34.80
   3  10  -4  956.80   29.10
  -3  10   4  893.41   32.30
  -3  10   4  965.10   33.20
   2 -10  -4  861.81   31.50
   2 -10  -4  867.01   30.90
   2  10  -4  852.81   26.10
  -2  10   4  822.62   30.30
   2  10  -4  808.82   31.70
   2  10  -4  825.92   29.20
  -2  10   4  857.01   31.10
   2  10  -4  801.62   25.60
   1 -10  -4 1112.89   36.90
   1 -10  -4 1129.19   37.20
   1  10  -4 1074.39   37.60
  -1  10   4 1113.59   36.90
   1  10  -4 1135.39   30.90
  -1  10   4 1169.28   37.70
   1  10  -4 1127.69   32.60
   0 -10  -4 1523.15   45.00
   0 -10  -4 1495.45   44.90
   0  10  -4 1426.06   36.20
   0  10  -4 1420.26   36.60
   0  10  -4 1461.05   45.30
   0  10   4 1433.66   44.00
   0  10   4 1499.65   45.00
   0  10  -4 1355.16   46.20
  -1 -10  -4  286.27   19.60
  -1 -10  -4  325.17   11.80
  -1  10  -4  292.17   12.90
   1  10   4  309.97   20.30
  -1  10  -4  261.37   20.10
  -1  10  -4  295.17   15.70
  -2 -10  -4  663.23   21.10
  -2 -10  -4  714.83   31.00
   2 -10   4  719.83   24.90
  -2 -10  -4  680.93   30.80
   2  10   4  658.33   20.40
   2  10   4  658.93   30.40
  -2  10  -4  726.93   26.00
  -2  10  -4  693.93   17.60
   2  10   4  675.93   31.00
  -2  10  -4  698.93   30.80
   3 -10   4 1702.93   45.40
  -3 -10  -4 1769.22   42.80
  -3 -10  -4 1722.73   52.89
  -3  10  -4 1688.53   46.10
   3  10   4 1736.33   42.20
   3  10   4 1734.33   53.69
   4 -10   4 1393.96   42.30
  -4 -10  -4 1399.76   49.00
  -4 -10  -4 1455.45   49.20
  -4 -10  -4 1434.76   40.50
   4  10   4 1531.15   50.89
  -4  10  -4 1456.45   44.30
   4  10   4 1478.55   49.60
  -4  10  -4 1414.36   48.80
   4  10   4 1417.06   40.40
  -5 -10  -4  135.49   15.90
[truncated: 1,748,908 more chars]
