# Supplementary material for: Crystal structures of trans-acetyl­dicarbon­yl(η5-cyclo­penta­dien­yl)(1,3,5-tri­aza-7-phosphaadamantane)molybdenum(II) and trans-acetyl­di­carbon­yl(η5-cyclo­penta­dien­yl)(3,7-diacetyl-1,3,7-tri­aza-5-phosphabi­cyclo­[3.3.1]nona­ne)molyb­den­um(II)
Source: Acta Crystallogr E Crystallogr Commun. 2020 Mar 17;76(Pt 4):547–51. doi: 10.1107/S2056989020003679 (PMC7133026; doi:10.1107/S2056989020003679)
Supplement: Supplementary file 2 [file e-76-00547-1sup2.hkl]

data_1                                                                          
_shelx_title ' 99447_a.res in P2(1)/c'                                          
_shelx_refln_list_code          4                                               
_shelx_F_calc_maximum      214.03                                               
_exptl_crystal_F_000       848.00                                               
_reflns_d_resolution_high  0.7681                                               
                                                                                
loop_                                                                           
 _space_group_symop_operation_xyz                                               
 'x, y, z'                                                                      
 '-x, y+1/2, -z+1/2'                                                            
 '-x, -y, -z'                                                                   
 'x, -y-1/2, z-1/2'                                                             
                                                                                
_cell_length_a     9.7919                                                       
_cell_length_b    14.5757                                                       
_cell_length_c    12.1140                                                       
_cell_angle_alpha  90.000                                                       
_cell_angle_beta  107.694                                                       
_cell_angle_gamma  90.000                                                       
                                                                                
_shelx_F_squared_multiplier     1.000                                           
                                                                                
loop_                                                                           
 _refln_index_h                                                                 
 _refln_index_k                                                                 
 _refln_index_l                                                                 
 _refln_F_squared_calc                                                          
 _refln_F_squared_meas                                                          
 _refln_F_squared_sigma                                                         
 _refln_observed_status                                                         
   2   0   0       3318.33       3242.85        34.08 o                         
   3   0   0       1507.07       1604.05        27.02 o                         
   4   0   0       9327.55       9404.88        89.60 o                         
   5   0   0      11961.66      11654.89       116.07 o                         
   6   0   0       8513.09       8407.17        91.19 o                         
   7   0   0         13.54          0.60         8.81 o                         
   8   0   0       2064.97       2018.63        43.73 o                         
   9   0   0       1409.07       1407.85        36.78 o                         
  10   0   0       2028.47       1927.06        46.53 o                         
  11   0   0       4202.88       4157.12        77.97 o                         
  12   0   0        628.53        722.65        66.52 o                         
   2   1   0      15484.81      15404.38       101.38 o                         
   3   1   0        179.79        197.90         8.28 o                         
   4   1   0        197.98        213.70         8.96 o                         
   5   1   0        133.81        127.70         7.65 o                         
   6   1   0          8.35         15.34         5.58 o                         
   7   1   0          4.04         -5.97         5.97 o                         
   8   1   0          1.29          4.55         7.60 o                         
   9   1   0         12.23          5.48        10.51 o                         
  10   1   0        284.29        281.30        16.63 o                         
  11   1   0         35.32         16.29        16.48 o                         
  12   1   0        190.79        179.35        21.13 o                         
   1   2   0      22303.09      21877.86       255.72 o                         
   2   2   0        312.71        288.17         6.67 o                         
   3   2   0       4650.24       4751.71        34.13 o                         
   4   2   0      13023.58      13503.71        85.47 o                         
   5   2   0      19385.88      19585.89       130.87 o                         
   6   2   0      11007.57      11063.42        75.14 o                         
   7   2   0        425.81        412.19        14.45 o                         
   8   2   0       1958.02       1891.62        28.78 o                         
   9   2   0       1207.03       1188.03        25.91 o                         
  10   2   0       3268.50       3344.06        44.03 o                         
  11   2   0       3064.45       3169.77        49.36 o                         
  12   2   0       1582.37       1548.36        40.36 o                         
   1   3   0        240.79        217.24         5.80 o                         
   2   3   0       1640.24       1706.65        15.76 o                         
   3   3   0       7965.50       8394.82        59.16 o                         
   4   3   0          4.08         16.85         4.40 o                         
   5   3   0       1167.77       1179.42        19.01 o                         
   6   3   0         12.85         13.19         5.38 o                         
   7   3   0       1138.74       1138.08        20.82 o                         
   8   3   0        220.96        195.79        11.95 o                         
   9   3   0         82.13         55.33        10.68 o                         
  10   3   0        167.69        165.31        14.11 o                         
  11   3   0        366.02        332.25        20.98 o                         
   0   4   0       3743.45       3667.57        51.51 o                         
   1   4   0        487.40        398.84         7.53 o                         
   2   4   0        412.75        390.40         8.39 o                         
   3   4   0        458.66        483.01         9.85 o                         
   4   4   0      17584.10      17516.63       108.38 o                         
   5   4   0      11052.41      11104.85        85.29 o                         
   6   4   0       5387.00       5531.66        49.36 o                         
   7   4   0       2096.16       2061.97        27.77 o                         
   8   4   0        611.57        606.69        25.50 o                         
   9   4   0       3187.99       3181.40        40.07 o                         
  10   4   0       3288.15       3261.00        43.92 o                         
  11   4   0       3039.53       2949.03        45.74 o                         
   1   5   0       4973.86       4896.50        32.43 o                         
   2   5   0        460.66        512.39        10.09 o                         
   3   5   0        639.68        675.46        12.18 o                         
   4   5   0          2.74          0.47         3.99 o                         
   5   5   0        495.34        483.49        13.81 o                         
   6   5   0         23.91         23.59         6.84 o                         
   7   5   0        432.17        373.47        15.72 o                         
   8   5   0          1.74          4.27         8.95 o                         
   9   5   0         95.29        111.90        12.18 o                         
  10   5   0        281.86        237.51        17.66 o                         
  11   5   0        237.93        247.63        20.65 o                         
   0   6   0      26588.07      26233.15       334.66 o                         
   1   6   0      16431.25      16390.76        96.54 o                         
   2   6   0       2203.17       1992.51        24.68 o                         
   3   6   0          0.79          4.47         3.76 o                         
   4   6   0       9252.59       9334.52        62.75 o                         
   5   6   0       1910.74       1889.49        25.42 o                         
   6   6   0       1764.85       1720.53        27.33 o                         
   7   6   0        788.82        800.72        26.38 o                         
   8   6   0        243.68        241.42        14.82 o                         
   9   6   0       4042.49       3921.06        47.99 o                         
  10   6   0       3224.63       3111.12        44.61 o                         
  11   6   0        966.59       1009.47        35.13 o                         
   1   7   0        193.89        201.36         6.65 o                         
   2   7   0        344.12        285.33         8.53 o                         
   3   7   0       2726.18       2600.72        25.51 o                         
   4   7   0       2942.49       3172.86        30.41 o                         
   5   7   0        519.87        557.81        15.35 o                         
   6   7   0         52.32         43.83         8.04 o                         
   7   7   0         15.31         21.29         9.67 o                         
   8   7   0        273.04        273.78        17.11 o                         
   9   7   0         52.64         43.56        12.12 o                         
  10   7   0         25.55         12.09        13.66 o                         
  11   7   0        201.46        193.29        18.84 o                         
   0   8   0      12068.17      11812.07       146.59 o                         
   1   8   0       8883.64       8842.57        77.50 o                         
   2   8   0       3590.94       3608.77        30.07 o                         
   3   8   0       1421.71       1380.21        23.96 o                         
   4   8   0       6833.95       6815.51        51.47 o                         
   5   8   0       2805.62       2913.23        31.45 o                         
   6   8   0       4309.38       4426.14        47.53 o                         
   7   8   0        444.36        461.57        20.70 o                         
   8   8   0         18.43         26.02         9.86 o                         
   9   8   0        984.75       1052.46        26.38 o                         
  10   8   0       1897.70       1944.85        36.71 o                         
  11   8   0       1725.58       1923.16       104.59 o                         
   1   9   0         10.41         12.01         6.28 o                         
   2   9   0        173.54        151.32         7.78 o                         
   3   9   0       2790.65       2695.96        27.34 o                         
   4   9   0        291.73        282.24        11.12 o                         
   5   9   0        304.28        315.95        12.85 o                         
   6   9   0          7.03         14.01         8.31 o                         
   7   9   0        346.79        378.55        27.35 o                         
   8   9   0       1794.42       1736.18        36.67 o                         
   9   9   0        464.85        446.97        28.64 o                         
  10   9   0         62.47         51.38        22.36 o                         
   0  10   0       6787.80       6637.54       102.69 o                         
   1  10   0       2151.93       2105.72        34.23 o                         
   2  10   0         39.41         34.55         4.93 o                         
   3  10   0        512.65        530.33        13.13 o                         
   4  10   0       1790.70       1811.47        23.95 o                         
   5  10   0       9213.50       9442.33        75.22 o                         
   6  10   0       4142.20       4315.63        48.56 o                         
   7  10   0        140.30        157.81        14.44 o                         
   8  10   0        703.13        731.29        34.10 o                         
   9  10   0        556.17        495.26        30.18 o                         
  10  10   0       1196.27       1185.80        53.69 o                         
   1  11   0       1285.34       1314.75        30.70 o                         
   2  11   0        276.80        231.19        16.22 o                         
   3  11   0       1859.58       1862.44        24.75 o                         
   4  11   0          8.87          5.69         6.36 o                         
   5  11   0         46.39         45.33         8.50 o                         
   6  11   0        773.91        717.57        26.10 o                         
   7  11   0        680.91        724.49        32.78 o                         
   8  11   0        881.22        921.90        38.38 o                         
   9  11   0        589.93        612.64        37.05 o                         
   0  12   0      12614.36      12692.66       242.13 o                         
   1  12   0       2503.16       2509.94        44.28 o                         
   2  12   0         18.71         20.55        10.03 o                         
   3  12   0        551.39        549.71        15.23 o                         
   4  12   0        467.88        518.14        17.54 o                         
   5  12   0       4508.48       4446.39        42.77 o                         
   6  12   0       2356.99       2454.32        31.94 o                         
   7  12   0         13.29         33.42        15.73 o                         
   8  12   0       1355.72       1363.46        46.12 o                         
   9  12   0        185.32        171.94        29.22 o                         
   1  13   0       2362.70       2283.67        50.54 o                         
   2  13   0        311.90        344.44        23.30 o                         
   3  13   0       1456.69       1401.10        29.15 o                         
   4  13   0       2914.80       2973.52        34.16 o                         
   5  13   0        344.53        406.26        16.58 o                         
   6  13   0        201.12        198.53        13.19 o                         
   7  13   0       1786.74       1848.30        43.42 o                         
   8  13   0         59.47         42.41        29.86 o                         
   0  14   0       3730.95       3791.37        86.85 o                         
   1  14   0       4015.72       4086.20        63.01 o                         
   2  14   0        504.65        531.31        35.58 o                         
   3  14   0       1339.99       1279.70        34.36 o                         
   4  14   0        681.82        717.20        19.43 o                         
   5  14   0       3365.58       3411.01        40.95 o                         
   6  14   0       1132.88       1179.93        27.19 o                         
   7  14   0         77.91         75.64        18.85 o                         
   8  14   0         70.86         43.05        23.73 o                         
   1  15   0       1424.94       1330.12        59.17 o                         
   2  15   0       1212.29       1248.36        39.45 o                         
   3  15   0         44.26         57.71        16.76 o                         
   4  15   0       1133.27       1145.27        35.30 o                         
   5  15   0       1516.15       1466.72        27.82 o                         
   6  15   0        337.85        397.54        26.79 o                         
   7  15   0       1980.33       2026.13        50.46 o                         
   0  16   0       1074.46        964.17        56.95 o                         
   1  16   0       1860.80       1884.49        50.10 o                         
   2  16   0        331.34        354.38        35.17 o                         
   3  16   0         70.28         79.08        19.29 o                         
   4  16   0       2499.15       2419.10        51.83 o                         
   5  16   0       1491.14       1490.99        67.73 o                         
   6  16   0        927.86        910.83        32.64 o                         
   1  17   0       1286.82       1224.58        54.78 o                         
   2  17   0        308.35        286.65        30.45 o                         
   3  17   0        516.08        443.13        31.46 o                         
   4  17   0        216.75        174.71        24.27 o                         
   5  17   0         19.57         41.15        23.54 o                         
   0  18   0         73.72          8.93        36.43 o                         
   1  18   0       1323.30       1207.11        76.77 o                         
   2  18   0       1042.73        925.75        68.29 o                         
   3  18   0        276.96        252.03        33.37 o                         
 -12   1   1       2898.67       2895.06        50.72 o                         
 -11   1   1        324.15        311.16        19.78 o                         
 -10   1   1       1511.12       1501.02        30.43 o                         
  -9   1   1       4173.39       4135.84        43.35 o                         
  -8   1   1       5789.69       5907.22        52.17 o                         
  -7   1   1       5700.06       5644.84        48.10 o                         
  -6   1   1       1683.76       1644.05        23.86 o                         
  -5   1   1       2257.07       2153.11        24.25 o                         
  -4   1   1       6096.76       5758.41        42.48 o                         
  -3   1   1         17.76         47.91         4.17 o                         
  -2   1   1       5075.77       4997.19        32.26 o                         
   1   1   1      41281.45      41729.98       801.79 o                         
   2   1   1       7489.50       7304.09        45.11 o                         
   3   1   1      12776.88      12176.96        72.69 o                         
   4   1   1       1154.22        987.84        15.95 o                         
   5   1   1          1.00          0.13         4.63 o                         
   6   1   1       7485.85       7432.45        60.66 o                         
   7   1   1      16143.96      16416.63       121.18 o                         
   8   1   1       1635.43       1698.61        31.96 o                         
   9   1   1        719.15        708.12        23.55 o                         
  10   1   1        467.70        455.61        22.52 o                         
  11   1   1        929.83        895.56        31.33 o                         
 -12   2   1          0.56         12.24        27.94 o                         
 -11   2   1        294.80        274.53        18.25 o                         
 -10   2   1         45.79         21.40        12.28 o                         
  -9   2   1        262.02        248.96        13.49 o                         
  -8   2   1        331.27        355.91        14.65 o                         
  -7   2   1         62.97         54.38         6.90 o                         
  -6   2   1       1569.57       1574.44        22.85 o                         
  -5   2   1       2936.29       2882.17        29.19 o                         
  -4   2   1       1506.22       1533.01        18.53 o                         
  -3   2   1       2942.99       3057.16        24.15 o                         
  -2   2   1       1112.03       1160.54        12.59 o                         
  -1   2   1       8486.48       8543.27        47.51 o                         
   0   2   1      15693.38      14835.73       284.13 o                         
   1   2   1         12.43         22.30         3.11 o                         
   2   2   1         82.83         89.18         4.07 o                         
   3   2   1          0.08         -1.11         3.28 o                         
   4   2   1       1190.65       1194.33        16.92 o                         
   5   2   1         18.60         21.95         5.24 o                         
   6   2   1       1514.59       1451.14        21.85 o                         
   7   2   1          5.52          8.23         6.73 o                         
   8   2   1         48.21         34.17         8.88 o                         
   9   2   1        782.45        766.71        23.35 o                         
  10   2   1         11.77         17.69        13.06 o                         
  11   2   1        221.90        227.99        18.35 o                         
 -12   3   1       2313.41       2279.48        53.00 o                         
 -11   3   1         39.85         23.28        14.48 o                         
 -10   3   1         12.66         -0.03        12.22 o                         
  -9   3   1       3008.77       3041.90        38.32 o                         
  -8   3   1       2010.04       2076.75        30.31 o                         
  -7   3   1       3579.77       3549.68        38.51 o                         
  -6   3   1        393.79        356.12        12.78 o                         
  -5   3   1      11437.37      11994.28        80.23 o                         
  -4   3   1      19369.65      19232.83       121.47 o                         
  -3   3   1      23010.89      22782.17       130.06 o                         
  -2   3   1      10432.42      10636.93        67.70 o                         
  -1   3   1       1850.93       1866.19        15.27 o                         
   0   3   1       5788.68       5866.57        36.19 o                         
   1   3   1        196.22        169.40         5.01 o                         
   2   3   1        974.41        840.96        14.44 o                         
   3   3   1      11101.65      10902.30        67.23 o                         
   4   3   1       1247.38       1219.74        15.83 o                         
   5   3   1        384.80        394.23        11.10 o                         
   6   3   1        936.27        926.00        17.70 o                         
   7   3   1       4079.53       3998.26        41.41 o                         
   8   3   1       2850.14       2859.77        42.11 o                         
   9   3   1       1472.16       1467.13        29.20 o                         
  10   3   1        460.27        520.62        29.46 o                         
  11   3   1       2033.48       2085.07        44.58 o                         
 -12   4   1         85.11         57.89        22.93 o                         
 -11   4   1        572.00        554.57        32.01 o                         
 -10   4   1        410.67        373.79        18.85 o                         
  -9   4   1        132.87        112.84        11.65 o                         
  -8   4   1         11.82         13.55         7.78 o                         
  -7   4   1         46.99         68.28         8.24 o                         
  -6   4   1       1909.14       1801.94        26.64 o                         
  -5   4   1       3575.38       3526.15        36.31 o                         
  -4   4   1       1291.39       1324.76        18.07 o                         
  -3   4   1       1460.32       1648.85        18.57 o                         
  -2   4   1        801.20        827.50        11.75 o                         
  -1   4   1       8073.95       8211.76        48.77 o                         
   0   4   1       5333.55       5514.67        50.71 o                         
   1   4   1        254.60        229.23         6.35 o                         
   2   4   1        211.41        192.67         8.42 o                         
   3   4   1          0.26         -0.07         4.10 o                         
   4   4   1         74.11         91.51         6.39 o                         
   5   4   1        865.50        846.56        14.72 o                         
   6   4   1        885.14        851.36        17.01 o                         
   7   4   1         56.11         64.83         7.94 o                         
   8   4   1       2247.83       2307.65        35.10 o                         
   9   4   1          2.05         12.22        10.68 o                         
  10   4   1        176.93        164.54        14.69 o                         
  11   4   1         67.60         80.27        17.56 o                         
 -11   5   1        375.86        340.71        23.21 o                         
 -10   5   1         37.60         36.26        14.06 o                         
  -9   5   1       3760.26       3783.95        46.26 o                         
  -8   5   1      14166.02      14257.93       110.37 o                         
  -7   5   1       1390.82       1387.68        27.15 o                         
  -6   5   1         30.33         47.61         7.08 o                         
  -5   5   1        539.40        521.29        13.42 o                         
  -4   5   1       4532.54       4328.85        37.06 o                         
  -3   5   1      25462.72      25823.33       148.39 o                         
  -2   5   1       5923.48       5681.16        40.28 o                         
  -1   5   1        996.39        939.59        14.83 o                         
   0   5   1       9828.03       9928.64        70.36 o                         
   1   5   1       1716.68       1675.06        17.00 o                         
   2   5   1       3892.59       3682.98        34.00 o                         
   3   5   1      12817.68      12259.01        74.34 o                         
   4   5   1       2162.42       2174.19        24.96 o                         
   5   5   1         32.74         20.30         4.69 o                         
   6   5   1       2062.02       2078.20        25.00 o                         
   7   5   1       3255.17       3267.76        36.08 o                         
   8   5   1       4010.10       3960.72        54.99 o                         
   9   5   1       2055.99       2045.70        33.86 o                         
  10   5   1        122.58        135.92        14.59 o                         
  11   5   1       3153.35       3003.84        65.46 o                         
 -11   6   1        469.99        470.63        25.90 o                         
 -10   6   1        118.30        132.01        15.29 o                         
  -9   6   1        519.21        498.11        21.27 o                         
  -8   6   1         13.07         32.14        10.13 o                         
  -7   6   1        153.11        126.14        10.45 o                         
  -6   6   1         68.66         60.47         7.66 o                         
  -5   6   1       1863.68       1852.67        24.26 o                         
  -4   6   1       1987.09       2154.93        24.69 o                         
  -3   6   1        131.60        137.32         7.23 o                         
  -2   6   1          0.25          4.22         3.27 o                         
  -1   6   1       1898.75       1780.70        23.54 o                         
   0   6   1       4207.15       4156.58        37.56 o                         
   1   6   1         74.60         95.55         5.12 o                         
   2   6   1        770.08        803.44        13.34 o                         
   3   6   1       2687.55       2783.01        26.28 o                         
   4   6   1       2701.31       2876.50        30.05 o                         
   5   6   1       2079.76       2066.19        26.42 o                         
   6   6   1        969.72        935.47        17.48 o                         
   7   6   1         64.74         73.81         8.63 o                         
   8   6   1        264.44        245.00        14.08 o                         
   9   6   1        403.11        405.17        18.30 o                         
  10   6   1        656.43        707.95        27.06 o                         
  11   6   1        354.29        339.33        24.43 o                         
 -11   7   1        290.95        277.17        24.48 o                         
 -10   7   1        375.45        413.37        21.89 o                         
  -9   7   1       6459.98       6368.63        88.28 o                         
  -8   7   1      13113.87      13244.81       119.46 o                         
  -7   7   1       4394.04       4454.21        50.21 o                         
  -6   7   1        170.58        222.93        12.51 o                         
  -5   7   1        413.68        410.24        13.34 o                         
  -4   7   1       1730.86       1748.19        21.89 o                         
  -3   7   1       7258.05       6821.90        48.60 o                         
  -2   7   1       7494.67       7160.59        50.90 o                         
  -1   7   1         19.07         21.78         5.00 o                         
   0   7   1       3018.42       3044.55        31.79 o                         
   1   7   1       4688.71       4578.40        34.18 o                         
   2   7   1      15311.40      15216.20        93.30 o                         
   3   7   1      13423.13      13124.45        80.92 o                         
   4   7   1       1697.36       1659.46        21.92 o                         
   5   7   1       4965.88       5052.59        51.78 o                         
   6   7   1       2866.68       2869.38        34.48 o                         
   7   7   1       5795.42       5732.71        71.92 o                         
   8   7   1       3993.07       4100.78        59.98 o                         
   9   7   1       3741.15       3854.21        66.38 o                         
  10   7   1         16.91         36.59        22.18 o                         
  11   7   1       1899.48       1955.75       105.14 o                         
 -11   8   1        105.96        119.27        19.91 o                         
 -10   8   1        344.46        363.04        20.36 o                         
  -9   8   1       2138.46       2079.92        40.59 o                         
  -8   8   1          3.04         21.28        11.09 o                         
  -7   8   1         95.29        105.81        11.67 o                         
  -6   8   1        428.98        463.95        15.91 o                         
  -5   8   1         34.15         29.38         6.55 o                         
  -4   8   1       3273.35       3348.95        31.17 o                         
  -3   8   1          7.03          9.38         4.82 o                         
  -2   8   1        489.31        456.69        10.52 o                         
  -1   8   1       2676.37       2609.26        28.62 o                         
   0   8   1         32.74         37.08         4.72 o                         
   1   8   1        114.28        116.35         7.25 o                         
   2   8   1       1320.60       1307.75        17.79 o                         
   3   8   1        275.86        264.27         9.60 o                         
   4   8   1       6187.06       6186.44        47.61 o                         
   5   8   1        152.26        193.26        12.57 o                         
   6   8   1        660.70        707.23        22.85 o                         
   7   8   1         42.54         39.55        12.54 o                         
   8   8   1        534.57        510.64        32.17 o                         
   9   8   1        265.96        269.56        24.41 o                         
  10   8   1        981.79       1008.70        46.60 o                         
 -10   9   1        262.89        317.14        20.85 o                         
  -9   9   1       1790.32       1869.60        40.81 o                         
  -8   9   1       4372.83       4285.75        59.28 o                         
  -7   9   1       2775.92       2848.02        40.94 o                         
  -6   9   1       1704.86       1688.00        29.00 o                         
  -5   9   1       4714.50       4738.21        51.32 o                         
  -4   9   1       5703.09       5655.94        44.53 o                         
  -3   9   1      10093.42      10053.90        71.07 o                         
  -2   9   1       6170.20       6033.55        56.02 o                         
  -1   9   1       1374.15       1323.97        19.77 o                         
   0   9   1        482.57        533.67        14.10 o                         
   1   9   1       5399.93       5230.45        49.57 o                         
   2   9   1       5135.11       4957.44        38.54 o                         
   3   9   1       7409.62       7390.16        53.63 o                         
   4   9   1        589.44        587.09        14.24 o                         
   5   9   1          4.43          8.33         8.43 o                         
   6   9   1       3527.99       3563.10        49.65 o                         
   7   9   1       4343.48       4511.68        63.82 o                         
   8   9   1       3531.35       3539.56        55.84 o                         
   9   9   1       1258.61       1371.94        46.75 o                         
  10   9   1         95.06        105.56        26.53 o                         
 -10  10   1         53.33        104.41        16.46 o                         
  -9  10   1       1238.53       1259.12        37.06 o                         
  -8  10   1        356.80        361.79        24.83 o                         
  -7  10   1        275.09        276.79        16.23 o                         
  -6  10   1        154.54        154.59        10.87 o                         
  -5  10   1        279.15        303.80        13.01 o                         
  -4  10   1         83.99         87.56         7.64 o                         
  -3  10   1       1900.11       1895.90        24.13 o                         
  -2  10   1        351.12        364.82        15.38 o                         
  -1  10   1       4435.94       4604.65        49.16 o                         
   0  10   1       1074.80       1165.55        25.73 o                         
   1  10   1        503.01        533.22        15.56 o                         
   2  10   1       3132.95       3146.18        28.72 o                         
   3  10   1        180.35        196.12         9.45 o                         
   4  10   1       1956.90       1976.31        25.76 o                         
   5  10   1          0.96          1.15         6.28 o                         
   6  10   1         94.00        108.96        13.35 o                         
   7  10   1         75.25         76.01        14.83 o                         
   8  10   1         50.09         33.34        19.25 o                         
   9  10   1        379.29        398.98        26.87 o                         
  10  10   1        741.96        731.89        40.54 o                         
 -10  11   1        350.35        354.88        28.85 o                         
  -9  11   1        879.12        966.71        57.27 o                         
  -8  11   1        718.94        761.79        30.38 o                         
  -7  11   1       4256.70       4300.22        55.03 o                         
  -6  11   1        137.11        169.61        11.24 o                         
  -5  11   1        149.69        177.36        10.35 o                         
  -4  11   1       5363.15       5338.43        48.67 o                         
  -3  11   1       4198.76       4301.49        40.25 o                         
  -2  11   1       3302.06       3433.80        38.79 o                         
  -1  11   1       2931.61       2831.76        45.46 o                         
   0  11   1         19.66         32.14         9.47 o                         
   1  11   1       7670.42       7620.30        79.58 o                         
   2  11   1       3312.19       3369.41        40.85 o                         
   3  11   1        686.88        704.01        14.92 o                         
   4  11   1       3835.56       3705.49        51.58 o                         
   5  11   1        886.16        879.15        21.04 o                         
   6  11   1       1342.82       1426.71        39.02 o                         
   7  11   1       6076.86       6313.23        71.84 o                         
   8  11   1       1340.35       1270.64        57.45 o                         
   9  11   1          8.74          4.95        32.77 o                         
  -9  12   1         99.36         81.15        22.28 o                         
  -8  12   1          1.48         19.58        17.12 o                         
  -7  12   1        265.55        244.20        15.34 o                         
  -6  12   1        744.48        754.52        22.65 o                         
  -5  12   1        996.27       1043.85        24.09 o                         
  -4  12   1        861.45        834.88        26.05 o                         
  -3  12   1          2.01          9.87         8.53 o                         
  -2  12   1          0.70         -3.64        10.28 o                         
  -1  12   1        723.16        746.74        26.99 o                         
   0  12   1       2165.14       2176.28        41.55 o                         
   1  12   1        747.26        717.34        24.89 o                         
   2  12   1          9.33          7.00         8.19 o                         
   3  12   1          1.38          3.39         7.12 o                         
   4  12   1       1501.46       1546.97        23.49 o                         
   5  12   1        623.29        644.98        17.46 o                         
   6  12   1        820.81        888.65        29.29 o                         
   7  12   1          1.46          3.09        16.50 o                         
   8  12   1        541.19        539.26        30.69 o                         
   9  12   1         33.63         17.04        25.72 o                         
  -9  13   1       1127.18       1153.38        47.44 o                         
  -8  13   1       1023.82        994.05        31.69 o                         
  -7  13   1       3089.17       3019.39        40.04 o                         
  -6  13   1        906.20       1018.13        26.03 o                         
  -5  13   1        479.09        469.57        18.40 o                         
  -4  13   1       1930.87       1944.84        27.43 o                         
  -3  13   1        417.74        425.39        23.38 o                         
  -2  13   1       2520.47       2445.43        47.91 o                         
  -1  13   1       1562.53       1566.47        40.21 o                         
   0  13   1         14.34         22.70        14.69 o                         
   1  13   1       2627.04       2701.45        56.31 o                         
   2  13   1       4676.57       4740.51        66.06 o                         
   3  13   1       1724.52       1679.15        29.98 o                         
   4  13   1        870.80        884.90        19.05 o                         
   5  13   1        193.45        181.30        10.98 o                         
   6  13   1       2384.61       2475.18        44.04 o                         
   7  13   1       1890.88       1941.46        43.23 o                         
   8  13   1       1978.52       1904.96        67.13 o                         
  -8  14   1         30.05         51.38        25.58 o                         
  -7  14   1          0.81         33.33        14.22 o                         
  -6  14   1       2949.83       3060.98        42.74 o                         
  -5  14   1       2585.13       2606.83        35.97 o                         
  -4  14   1         27.63         26.84        13.06 o                         
  -3  14   1         13.11         55.42        16.27 o                         
  -2  14   1         77.82         95.62        16.60 o                         
  -1  14   1        756.69        688.21        32.64 o                         
   0  14   1       3301.88       3327.56        73.36 o                         
   1  14   1        137.14        120.64        16.47 o                         
   2  14   1        199.26        203.60        17.27 o                         
   3  14   1       1452.24       1412.06        33.89 o                         
   4  14   1        159.43        164.07        12.72 o                         
   5  14   1       2452.90       2441.34        31.05 o                         
   6  14   1       3222.87       3327.17        47.91 o                         
   7  14   1          1.91         37.11        22.57 o                         
  -7  15   1       1792.19       1864.29        43.93 o                         
  -6  15   1          4.19         35.62        13.89 o                         
  -5  15   1        357.17        347.88        22.98 o                         
  -4  15   1       1736.69       1716.79        37.93 o                         
  -3  15   1       3163.15       3196.20        59.39 o                         
  -2  15   1       1280.55       1197.61        40.05 o                         
  -1  15   1        142.22        182.11        21.02 o                         
   0  15   1          2.48        -16.64        16.64 o                         
   1  15   1        791.18        778.38        33.83 o                         
   2  15   1       2259.73       2259.36        49.21 o                         
   3  15   1       1760.61       1770.80        39.78 o                         
   4  15   1        846.82        861.31        27.86 o                         
   5  15   1        288.93        320.89        21.61 o                         
   6  15   1        661.19        550.16        32.27 o                         
   7  15   1       1177.22       1213.70        51.61 o                         
  -6  16   1       1937.63       1949.69        47.73 o                         
  -5  16   1       1000.81        997.93        36.90 o                         
  -4  16   1         12.80         64.47        30.81 o                         
  -3  16   1         35.16         23.13        19.06 o                         
  -2  16   1        124.13        123.46        22.83 o                         
  -1  16   1       1848.98       1772.05        50.78 o                         
   0  16   1       3829.02       3741.20        69.87 o                         
   1  16   1        478.35        501.99        36.65 o                         
   2  16   1         75.15         64.40        18.98 o                         
   3  16   1        102.72         66.45        18.32 o                         
   4  16   1        318.21        414.77        27.49 o                         
   5  16   1       1315.81       1418.88        41.25 o                         
   6  16   1        509.89        501.25        44.73 o                         
  -5  17   1         50.18         30.77        29.01 o                         
  -4  17   1        641.07        627.02        38.27 o                         
  -3  17   1       4224.50       3914.00       100.28 o                         
  -2  17   1       1264.89       1253.01        54.80 o                         
  -1  17   1        143.15        181.04        35.08 o                         
   0  17   1        415.64        401.58        29.48 o                         
   1  17   1        282.65        272.37        26.71 o                         
   2  17   1       1176.06       1278.63        47.05 o                         
   3  17   1       1816.81       1882.25        50.18 o                         
   4  17   1        763.09        757.12        36.43 o                         
   5  17   1          4.36         51.96        25.82 o                         
  -4  18   1        602.26        575.48       109.02 o                         
  -3  18   1        108.51         52.39        30.70 o                         
  -2  18   1        359.38        362.40        31.23 o                         
  -1  18   1        939.79        989.11        50.76 o                         
   0  18   1       1832.88       1716.41        56.74 o                         
   1  18   1        973.42        893.39        47.21 o                         
   2  18   1        139.17         94.77        30.16 o                         
   3  18   1        300.65        313.78        28.67 o                         
 -12   0   2       1289.12       1204.08        49.09 o                         
 -11   0   2       4461.40       4545.19        70.34 o                         
 -10   0   2        513.31        504.92        30.40 o                         
  -9   0   2         61.36         47.10        13.62 o                         
  -8   0   2       1715.20       1719.65        34.69 o                         
  -7   0   2       2291.25       2297.92        41.92 o                         
  -6   0   2      18077.34      18420.65       162.45 o                         
  -5   0   2      11782.36      11752.32       107.70 o                         
  -4   0   2        567.85        588.19        14.45 o                         
  -3   0   2       1268.87       1482.14        19.48 o                         
  -2   0   2      26193.49      25660.62       225.68 o                         
  -1   0   2      13351.75      12547.10       235.28 o                         
   0   0   2      45806.71      49469.05       838.10 o                         
   1   0   2      21777.69      21632.69       155.54 o                         
   2   0   2       1186.61       1290.59        24.40 o                         
   3   0   2       8512.11       8476.50        91.02 o                         
   4   0   2       9230.66       8999.92        94.05 o                         
   5   0   2      11528.03      11521.81       115.29 o                         
   6   0   2       3007.42       2993.81        50.09 o                         
   7   0   2       3005.14       3009.79        53.92 o                         
   8   0   2       9308.20       9351.75       113.18 o                         
   9   0   2       3308.58       3296.21       115.34 o                         
  10   0   2       1096.39       1062.62        48.44 o                         
  11   0   2       1524.41       1368.59        69.87 o                         
 -12   1   2         13.61         48.14        16.79 o                         
 -11   1   2          6.13         15.08        12.57 o                         
 -10   1   2        124.44        117.46        12.09 o                         
  -9   1   2        536.00        528.44        18.17 o                         
  -8   1   2         90.61        102.85         8.46 o                         
  -7   1   2       1021.09       1030.05        19.17 o                         
  -6   1   2        575.88        570.86        15.37 o                         
  -5   1   2        410.84        398.84        10.88 o                         
  -4   1   2        965.99        901.34        13.11 o                         
  -3   1   2        627.15        630.31        10.66 o                         
  -2   1   2         93.29         91.46         5.87 o                         
  -1   1   2       1249.03       1218.44        14.51 o                         
   0   1   2       9114.26       8999.73        50.81 o                         
   1   1   2        418.40        430.68         7.60 o                         
   2   1   2        342.50        387.55         8.11 o                         
   3   1   2       2711.21       2726.36        25.52 o                         
   4   1   2        986.02       1041.13        17.24 o                         
   5   1   2        328.55        306.13        11.60 o                         
   6   1   2         49.11         49.59         7.37 o                         
   7   1   2        209.71        215.04        12.87 o                         
   8   1   2        258.68        247.76        14.98 o                         
   9   1   2         85.30         78.06        16.58 o                         
  10   1   2        767.46        750.57        31.88 o                         
  11   1   2         44.84         34.79        18.01 o                         
 -12   2   2       2399.69       2359.68        47.71 o                         
 -11   2   2       2754.63       2749.09        40.79 o                         
 -10   2   2       3087.96       3035.25        39.64 o                         
  -9   2   2        754.04        759.30        19.63 o                         
  -8   2   2        227.21        214.10        11.78 o                         
  -7   2   2        865.70        899.95        18.28 o                         
  -6   2   2      11697.26      11686.34        79.82 o                         
  -5   2   2      13211.89      13332.83        85.34 o                         
  -4   2   2       1229.71       1248.79        16.89 o                         
  -3   2   2        134.44        160.11         6.76 o                         
  -2   2   2       3680.89       3502.25        29.23 o                         
  -1   2   2      38043.40      39353.35       471.26 o                         
   0   2   2      21460.83      21328.76       112.74 o                         
   1   2   2      10854.25      10809.10        63.92 o                         
   2   2   2       3334.51       3599.72        25.80 o                         
   3   2   2      12008.27      11849.08        73.19 o                         
   4   2   2       9461.21       9141.80        66.35 o                         
   5   2   2       9124.63       9106.42        65.13 o                         
   6   2   2       3106.38       3028.24        35.54 o                         
   7   2   2        129.07        133.86        10.70 o                         
   8   2   2       1799.36       1809.43        29.63 o                         
   9   2   2       2237.32       2325.27        53.93 o                         
  10   2   2       4700.20       4553.64        54.14 o                         
  11   2   2         91.41         68.79        19.90 o                         
 -12   3   2        592.50        587.87        26.85 o                         
 -11   3   2          4.06        -14.61        14.61 o                         
 -10   3   2        132.77        127.32        14.48 o                         
  -9   3   2        156.01        156.19        11.63 o                         
  -8   3   2        321.82        295.28        18.20 o                         
  -7   3   2       1257.74       1236.45        21.51 o                         
  -6   3   2        793.47        784.16        17.25 o                         
  -5   3   2          1.31          8.31         4.79 o                         
  -4   3   2       5511.04       5597.00        42.50 o                         
  -3   3   2       5829.92       6278.11        46.85 o                         
  -2   3   2         20.65         15.18         3.65 o                         
  -1   3   2        704.12        745.40        16.13 o                         
   0   3   2         43.07         59.53         4.21 o                         
   1   3   2        343.42        362.02         8.99 o                         
   2   3   2          7.20          6.92         3.86 o                         
   3   3   2       1423.35       1446.76        20.10 o                         
   4   3   2          0.89          5.32         3.90 o                         
   5   3   2       1588.26       1586.80        20.35 o                         
   6   3   2         33.83         28.36         5.97 o                         
   7   3   2        876.65        810.41        19.43 o                         
   8   3   2          6.57          2.75         9.05 o                         
   9   3   2          3.91          6.90        12.92 o                         
  10   3   2        399.18        429.21        22.37 o                         
  11   3   2         65.91         41.13        18.13 o                         
 -12   4   2       2552.28       2473.86        65.18 o                         
 -11   4   2       1714.71       1673.13        34.85 o                         
 -10   4   2       4522.21       4482.00        54.36 o                         
  -9   4   2       3541.34       3558.63        46.08 o                         
  -8   4   2         81.55         82.54         9.83 o                         
  -7   4   2       1249.79       1290.60        23.87 o                         
  -6   4   2       6270.57       6078.82        54.01 o                         
  -5   4   2       5302.52       5052.84        42.61 o                         
  -4   4   2       3310.66       3351.77        30.73 o                         
  -3   4   2       7504.30       8327.62        55.93 o                         
  -2   4   2      23546.04      23310.42       147.38 o                         
  -1   4   2      17247.64      16950.14       117.79 o                         
   0   4   2      10649.40      10544.10        67.55 o                         
   1   4   2        161.80        101.49         5.16 o                         
   2   4   2        897.35        913.35        15.12 o                         
   3   4   2       5781.01       5641.43        48.59 o                         
   4   4   2      11387.24      11299.75        80.04 o                         
   5   4   2       6646.67       6667.60        48.93 o                         
   6   4   2       1697.88       1755.45        23.08 o                         
   7   4   2        107.49        108.97         9.52 o                         
   8   4   2         83.64         89.15        10.11 o                         
   9   4   2       3410.80       3370.80        43.73 o                         
  10   4   2       4215.93       4146.77        66.17 o                         
  11   4   2        617.32        672.58        41.48 o                         
 -12   5   2        213.31        222.12        29.59 o                         
 -11   5   2         34.90         34.31        16.30 o                         
 -10   5   2        104.65         87.58        15.53 o                         
  -9   5   2       1869.12       1791.41        33.60 o                         
  -8   5   2        331.62        311.38        15.87 o                         
  -7   5   2        238.50        219.60        13.15 o                         
  -6   5   2          7.85          5.32         7.68 o                         
  -5   5   2       3297.52       3501.09        34.33 o                         
  -4   5   2        384.46        424.40        11.42 o                         
  -3   5   2         63.42         57.85         5.07 o                         
  -2   5   2         89.78         92.33         6.03 o                         
  -1   5   2        431.43        476.22        11.39 o                         
   0   5   2         10.30         10.93         3.54 o                         
   1   5   2       5876.97       5847.24        47.86 o                         
   2   5   2        482.39        401.75        11.70 o                         
   3   5   2       1415.10       1397.13        21.86 o                         
   4   5   2          9.75         22.68         5.75 o                         
   5   5   2       1115.40       1145.40        22.40 o                         
   6   5   2       1458.23       1384.63        26.34 o                         
   7   5   2          1.50         -1.30         6.90 o                         
   8   5   2         31.35         32.49         9.09 o                         
   9   5   2         16.10         19.79        12.44 o                         
  10   5   2        392.98        359.15        20.16 o                         
  11   5   2         42.37         10.20        20.04 o                         
 -11   6   2        564.67        531.08        30.33 o                         
 -10   6   2       1242.28       1286.04        31.68 o                         
  -9   6   2       1649.58       1671.97        33.06 o                         
  -8   6   2        985.13       1044.11        29.42 o                         
  -7   6   2       8128.97       8082.73        70.59 o                         
  -6   6   2       5265.86       5384.55        48.42 o                         
  -5   6   2        596.22        580.71        14.43 o                         
  -4   6   2       7105.79       7317.30        52.20 o                         
  -3   6   2        341.55        343.82        10.12 o                         
  -2   6   2      10498.80      10299.08        74.11 o                         
  -1   6   2      18133.11      17781.51       112.60 o                         
   0   6   2       3206.21       2937.53        28.58 o                         
   1   6   2       1441.32       1409.37        18.46 o                         
   2   6   2       5967.88       6116.19        47.97 o                         
   3   6   2       2293.44       2183.79        29.60 o                         
   4   6   2      17036.89      17030.79       118.71 o                         
   5   6   2       3625.37       3629.31        43.09 o                         
   6   6   2        458.90        481.60        21.65 o                         
   7   6   2        529.44        514.48        22.73 o                         
   8   6   2        298.62        259.28        19.70 o                         
   9   6   2       2561.55       2626.50        59.17 o                         
  10   6   2       4220.05       4305.57        69.53 o                         
 -11   7   2        401.30        379.15        23.16 o                         
 -10   7   2          0.56         12.45        16.26 o                         
  -9   7   2        189.48        221.96        20.27 o                         
  -8   7   2       1253.04       1290.16        29.84 o                         
  -7   7   2          9.54         21.44         8.42 o                         
  -6   7   2       1409.82       1503.78        25.09 o                         
  -5   7   2        807.99        834.29        16.44 o                         
  -4   7   2        157.95        132.78         7.89 o                         
  -3   7   2       4402.00       4559.01        40.54 o                         
  -2   7   2       3030.20       2997.14        31.74 o                         
  -1   7   2          4.35         11.47         4.29 o                         
   0   7   2        900.18        902.57        17.03 o                         
   1   7   2        225.20        258.74         8.18 o                         
   2   7   2       1059.62       1009.62        14.28 o                         
   3   7   2        604.47        611.07        16.82 o                         
   4   7   2        941.15        958.31        21.18 o                         
   5   7   2       1342.27       1363.37        26.87 o                         
   6   7   2        161.58        180.85        13.97 o                         
   7   7   2        813.10        752.04        33.05 o                         
   8   7   2          4.27          5.47        14.20 o                         
   9   7   2        486.67        510.31        30.09 o                         
  10   7   2        551.12        569.42        32.40 o                         
 -11   8   2        356.04        346.45        22.00 o                         
 -10   8   2       1192.33       1294.36        35.75 o                         
  -9   8   2        330.04        349.73        22.97 o                         
  -8   8   2        732.57        789.44        30.69 o                         
  -7   8   2       3075.71       3075.51        42.73 o                         
  -6   8   2       6150.07       6374.56        53.25 o                         
  -5   8   2       4294.29       4402.09        40.26 o                         
  -4   8   2         93.66         66.44         6.61 o                         
  -3   8   2          5.31         14.86         5.07 o                         
  -2   8   2       7755.53       7662.83        69.36 o                         
  -1   8   2       9863.16       9788.45        71.81 o                         
   0   8   2       6798.53       6654.57        57.91 o                         
   1   8   2       4676.64       4802.19        37.40 o                         
   2   8   2        124.20        121.69         6.74 o                         
   3   8   2       1996.58       1919.79        27.22 o                         
   4   8   2       9579.77       9784.81        79.74 o                         
   5   8   2       6437.60       6652.16        64.80 o                         
   6   8   2         20.64         27.85        10.47 o                         
   7   8   2        150.18        124.46        14.54 o                         
   8   8   2        480.22        482.77        38.72 o                         
   9   8   2       3422.16       3489.38        65.36 o                         
  10   8   2       2617.50       2577.65        60.14 o                         
 -11   9   2          5.89         51.51        20.85 o                         
 -10   9   2         53.26         69.24        20.40 o                         
  -9   9   2       1257.21       1300.19        37.92 o                         
  -8   9   2       2473.54       2462.15        41.01 o                         
  -7   9   2        106.12        102.60        10.39 o                         
  -6   9   2        341.57        371.17        15.69 o                         
  -5   9   2        737.23        727.65        17.05 o                         
  -4   9   2        182.30        180.08        10.17 o                         
  -3   9   2       4184.36       4134.77        39.35 o                         
  -2   9   2       3258.46       3119.17        44.31 o                         
  -1   9   2       1969.31       2030.68        25.84 o                         
   0   9   2       1789.45       1801.82        26.57 o                         
   1   9   2         45.80         32.30         6.49 o                         
   2   9   2        705.98        697.82        13.33 o                         
   3   9   2        976.90        937.16        15.56 o                         
   4   9   2        484.49        538.61        18.80 o                         
   5   9   2       3493.62       3493.80        45.35 o                         
   6   9   2       1696.43       1765.09        37.52 o                         
   7   9   2          7.55         -1.30        13.33 o                         
   8   9   2         82.57         60.47        17.84 o                         
   9   9   2       1167.85       1112.54        48.23 o                         
  10   9   2        528.14        423.21        36.91 o                         
 -10  10   2        674.43        692.79        31.55 o                         
  -9  10   2         41.74         83.40        15.94 o                         
  -8  10   2          5.22          8.67        12.68 o                         
  -7  10   2       1520.14       1554.14        28.98 o                         
  -6  10   2       2096.97       2181.28        29.94 o                         
  -5  10   2       5990.49       6050.40        51.98 o                         
  -4  10   2       1363.86       1428.82        24.65 o                         
  -3  10   2        391.36        415.13        14.44 o                         
  -2  10   2       1788.22       1796.24        27.26 o                         
  -1  10   2       7899.04       7982.69        67.39 o                         
   0  10   2       7941.96       7816.72        68.79 o                         
   1  10   2        837.48        864.47        19.86 o                         
   2  10   2       1660.47       1598.85        20.57 o                         
   3  10   2       4177.04       4249.49        38.54 o                         
   4  10   2       3938.70       4074.03        46.21 o                         
   5  10   2       2888.64       2974.62        44.10 o                         
   6  10   2       1814.87       1894.75        36.97 o                         
   7  10   2         11.75          5.42        15.26 o                         
   8  10   2       2917.36       2848.24        54.67 o                         
   9  10   2        978.90        956.04        47.52 o                         
 -10  11   2         24.56         78.65        30.47 o                         
  -9  11   2        907.76        931.85        33.03 o                         
  -8  11   2       2238.69       2214.35        39.49 o                         
  -7  11   2         87.18        123.46        12.25 o                         
  -6  11   2          3.28          1.17         9.01 o                         
  -5  11   2        385.51        396.74        17.20 o                         
  -4  11   2         21.27         42.67         7.65 o                         
  -3  11   2       1117.79       1109.47        26.17 o                         
  -2  11   2        426.36        407.21        15.78 o                         
  -1  11   2        462.10        476.96        16.74 o                         
   0  11   2       1962.23       2059.77        27.68 o                         
   1  11   2        725.92        749.67        20.19 o                         
   2  11   2       2343.18       2311.58        29.46 o                         
   3  11   2       2831.76       2860.94        30.06 o                         
   4  11   2        242.85        212.24        14.47 o                         
   5  11   2        328.18        320.99        17.45 o                         
   6  11   2        624.01        587.32        28.24 o                         
   7  11   2        452.14        429.73        24.99 o                         
   8  11   2         40.74         97.74        22.15 o                         
   9  11   2        207.11        245.31        27.56 o                         
  -9  12   2         10.53          8.52        17.79 o                         
  -8  12   2        266.34        299.43        30.22 o                         
  -7  12   2        207.39        221.42        14.62 o                         
  -6  12   2       4666.24       4762.67        52.85 o                         
  -5  12   2       3063.64       3130.89        39.20 o                         
  -4  12   2       1058.33       1133.25        35.73 o                         
  -3  12   2        221.39        209.29        14.94 o                         
  -2  12   2        946.89        991.75        21.99 o                         
  -1  12   2       2480.00       2545.31        32.77 o                         
   0  12   2       8697.50       8601.90        86.18 o                         
   1  12   2       1030.13       1072.57        24.11 o                         
   2  12   2        692.05        715.21        26.47 o                         
   3  12   2       3255.21       3252.76        33.11 o                         
   4  12   2       2003.10       2117.69        33.53 o                         
   5  12   2       3096.27       3017.41        47.28 o                         
   6  12   2       1499.55       1557.81        43.96 o                         
   7  12   2        208.80        173.61        19.63 o                         
   8  12   2       2418.54       2211.79        53.45 o                         
  -9  13   2        994.62        958.55        50.36 o                         
  -8  13   2        272.32        277.37        19.17 o                         
  -7  13   2        593.46        566.05        26.24 o                         
  -6  13   2         77.26         93.28        12.18 o                         
  -5  13   2       2746.13       2827.33        37.64 o                         
  -4  13   2       2065.67       2145.15        52.62 o                         
  -3  13   2       1339.16       1347.34        30.81 o                         
  -2  13   2        887.51        852.65        21.06 o                         
  -1  13   2         16.30         19.28        13.81 o                         
   0  13   2         41.90         61.50        13.98 o                         
   1  13   2       2703.81       2631.51        45.40 o                         
   2  13   2       1313.57       1335.35        27.36 o                         
   3  13   2         14.01         22.05        11.17 o                         
   4  13   2         59.82         44.43        10.49 o                         
   5  13   2          4.58         13.65        12.27 o                         
   6  13   2        307.42        346.80        24.45 o                         
   7  13   2       1426.59       1519.76        45.52 o                         
   8  13   2        304.15        375.55        28.69 o                         
  -8  14   2        126.59        142.29        21.59 o                         
  -7  14   2       1466.79       1435.44        34.17 o                         
  -6  14   2       2848.55       2920.77        41.99 o                         
  -5  14   2       2527.05       2579.13        39.55 o                         
  -4  14   2         16.52         22.35        13.62 o                         
  -3  14   2       1450.97       1479.59        30.76 o                         
  -2  14   2       1355.66       1357.24        38.99 o                         
  -1  14   2       2972.50       2975.29        55.27 o                         
   0  14   2       5663.38       5695.86        83.43 o                         
   1  14   2        765.54        804.24        30.49 o                         
   2  14   2        150.91        152.69        14.35 o                         
   3  14   2       2597.37       2615.74        46.63 o                         
   4  14   2       2968.05       2907.89        37.84 o                         
   5  14   2       2151.17       2203.98        37.65 o                         
   6  14   2        274.12        320.69        21.88 o                         
   7  14   2        163.78        198.72        25.21 o                         
  -7  15   2        745.73        714.66        28.99 o                         
  -6  15   2        508.75        503.77        25.67 o                         
  -5  15   2       1055.85       1091.21        37.28 o                         
  -4  15   2       3042.83       3004.63        56.09 o                         
  -3  15   2        985.86        989.16        41.65 o                         
  -2  15   2        675.31        673.19        38.30 o                         
  -1  15   2         76.54         88.07        19.29 o                         
   0  15   2         70.78         78.50        18.65 o                         
   1  15   2       1905.95       1903.05        45.34 o                         
   2  15   2        137.15        163.30        17.67 o                         
   3  15   2         54.70         47.76        17.07 o                         
   4  15   2         13.53         14.61        15.88 o                         
   5  15   2         32.74         42.52        17.93 o                         
   6  15   2       1478.53       1648.23        39.93 o                         
  -6  16   2       1199.86       1272.30        48.30 o                         
  -5  16   2        994.54        969.00        33.95 o                         
  -4  16   2       1005.49        995.46        53.10 o                         
  -3  16   2        365.05        341.74        30.55 o                         
  -2  16   2       3417.32       3404.37        73.94 o                         
  -1  16   2       5021.12       4979.94        85.93 o                         
   0  16   2        477.52        500.96        33.80 o                         
   1  16   2         68.39         36.32        24.28 o                         
   2  16   2        225.32        239.95        22.92 o                         
   3  16   2        818.36        770.52        45.56 o                         
   4  16   2       3478.46       3507.23        54.28 o                         
   5  16   2       1043.45       1148.79        57.04 o                         
  -5  17   2         46.47        107.31        29.31 o                         
  -4  17   2        204.50        206.45        29.69 o                         
  -3  17   2        496.38        432.30        33.87 o                         
  -2  17   2        272.74        223.42        32.73 o                         
  -1  17   2         25.82         13.06        24.22 o                         
   0  17   2         21.82         15.98        25.91 o                         
   1  17   2        918.72        967.26        50.94 o                         
   2  17   2       1170.33       1240.28        50.82 o                         
   3  17   2       1471.57       1362.36        70.07 o                         
   4  17   2        324.73        393.97        33.42 o                         
  -4  18   2       1044.75        872.53        83.66 o                         
  -3  18   2         60.28         56.30        48.28 o                         
  -2  18   2        999.56       1089.81        60.24 o                         
  -1  18   2       2198.58       2212.89       103.14 o                         
   0  18   2        561.86        504.38        39.80 o                         
   1  18   2          2.64        -11.36        31.44 o                         
   2  18   2         16.79        -28.21        28.21 o                         
   3  18   2        642.43        507.12        60.11 o                         
 -12   1   3       1379.99       1232.98        41.33 o                         
 -11   1   3         37.39         52.34        12.10 o                         
 -10   1   3       6170.26       6139.93        57.31 o                         
  -9   1   3       5699.74       5854.43        51.17 o                         
  -8   1   3       1712.92       1767.31        24.69 o                         
  -7   1   3       1776.50       1769.27        23.37 o                         
  -6   1   3         96.19        116.08         6.79 o                         
  -5   1   3       6398.56       6412.39        47.63 o                         
  -4   1   3      18874.77      18570.06       116.65 o                         
  -3   1   3       7165.20       7084.59        57.96 o                         
  -2   1   3         24.27         40.39         3.45 o                         
  -1   1   3       6248.28       6466.80        49.57 o                         
   0   1   3        327.02        300.79         7.78 o                         
   1   1   3      24085.12      24040.47       124.29 o                         
   2   1   3      15894.97      15114.97        84.19 o                         
   3   1   3       7279.59       7187.06        48.14 o                         
   4   1   3        292.77        314.61        10.30 o                         
   5   1   3       1425.21       1374.49        21.57 o                         
   6   1   3       7200.38       7230.36        63.45 o                         
   7   1   3       9369.88       9443.39       135.51 o                         
   8   1   3       4224.34       4193.45        56.48 o                         
   9   1   3        686.29        638.95        27.53 o                         
  10   1   3       1551.56       1507.67        38.75 o                         
  11   1   3       2091.35       2032.45        53.19 o                         
 -12   2   3         54.44         20.30        17.99 o                         
 -11   2   3        588.68        579.04        23.56 o                         
 -10   2   3         23.32         31.65        10.54 o                         
  -9   2   3        206.12        204.29        11.90 o                         
  -8   2   3        189.83        179.10        10.02 o                         
  -7   2   3       1140.35       1174.35        20.28 o                         
  -6   2   3       1299.46       1278.67        20.77 o                         
  -5   2   3        885.47        916.73        15.92 o                         
  -4   2   3        626.44        695.50        10.82 o                         
  -3   2   3       5928.95       6174.42        45.61 o                         
  -2   2   3        512.43        474.09        11.32 o                         
  -1   2   3       4081.22       4230.75        36.99 o                         
   0   2   3       6681.39       6788.57        41.28 o                         
   1   2   3        219.26        222.49         6.86 o                         
   2   2   3        188.19        162.64         9.02 o                         
   3   2   3         77.15         50.84         4.51 o                         
   4   2   3       1744.08       1715.17        22.22 o                         
   5   2   3        605.32        621.27        15.36 o                         
   6   2   3        366.06        336.58        14.36 o                         
   7   2   3        123.82         97.54        10.85 o                         
   8   2   3        230.48        232.64        16.90 o                         
   9   2   3         34.25         34.66        12.18 o                         
  10   2   3        987.04        970.04        32.31 o                         
  11   2   3         64.66         37.87        27.05 o                         
 -12   3   3        319.18        308.37        19.94 o                         
 -11   3   3        260.85        260.08        17.14 o                         
 -10   3   3        887.28        895.36        24.75 o                         
  -9   3   3       9830.74       9790.22        93.65 o                         
  -8   3   3       6912.66       7077.07        64.08 o                         
  -7   3   3       1511.98       1482.70        24.15 o                         
  -6   3   3        853.34        920.17        17.64 o                         
  -5   3   3       8225.66       8170.53        61.49 o                         
  -4   3   3       6714.50       6300.87        45.30 o                         
  -3   3   3      36905.83      37968.36       299.71 o                         
  -2   3   3       9128.02       9331.31        70.52 o                         
  -1   3   3         74.16         65.34         5.21 o                         
   0   3   3        322.45        268.53         7.78 o                         
   1   3   3      27517.35      27673.50       149.50 o                         
   2   3   3      11511.76      11150.93        74.59 o                         
   3   3   3        322.94        235.68        10.71 o                         
   4   3   3         91.57         97.28         6.91 o                         
   5   3   3       3402.89       3272.71        34.09 o                         
   6   3   3       6243.50       6228.06        56.47 o                         
   7   3   3       4100.72       4108.20        44.98 o                         
   8   3   3       2753.98       2695.18        38.00 o                         
   9   3   3        612.87        589.76        23.66 o                         
  10   3   3       1487.20       1524.79        36.03 o                         
  11   3   3       2363.61       2197.55        70.84 o                         
 -12   4   3          3.23         40.04        24.52 o                         
 -11   4   3        660.21        634.01        28.45 o                         
 -10   4   3        192.65        179.66        14.36 o                         
  -9   4   3        203.04        217.06        14.65 o                         
  -8   4   3        504.70        447.79        17.84 o                         
  -7   4   3          0.16          5.96         6.51 o                         
  -6   4   3       1994.96       1978.48        25.44 o                         
  -5   4   3       1688.77       1617.49        21.42 o                         
  -4   4   3        614.88        725.05        12.68 o                         
  -3   4   3       1908.66       1944.61        24.92 o                         
  -2   4   3        132.51        123.45         8.19 o                         
  -1   4   3       3327.23       3614.98        38.38 o                         
   0   4   3       1638.37       1801.37        19.09 o                         
   1   4   3       4981.09       5250.05        35.64 o                         
   2   4   3       6454.73       6735.24        51.65 o                         
   3   4   3        239.44        213.32        10.56 o                         
   4   4   3         40.31         35.18         6.83 o                         
   5   4   3        143.02        144.07        10.21 o                         
   6   4   3         71.63         70.39         6.97 o                         
   7   4   3        106.04         95.01         9.17 o                         
   8   4   3        362.59        356.03        21.68 o                         
   9   4   3         18.53         19.05        11.81 o                         
  10   4   3         17.47         -3.59        15.20 o                         
 -12   5   3        399.82        377.85        27.98 o                         
 -11   5   3         54.36          7.52        19.41 o                         
 -10   5   3       1965.66       2002.54        46.13 o                         
  -9   5   3       4986.91       5142.27        56.59 o                         
  -8   5   3      12997.78      13312.56       104.26 o                         
  -7   5   3        704.08        736.62        19.65 o                         
  -6   5   3       1169.19       1110.95        19.74 o                         
  -5   5   3      10602.58      11217.27        73.28 o                         
  -4   5   3       4996.39       4757.38        40.02 o                         
  -3   5   3      24608.97      24571.58       159.79 o                         
  -2   5   3       4788.80       4666.03        49.57 o                         
  -1   5   3       3963.18       3848.75        38.06 o                         
   0   5   3       8540.49       8425.90        56.66 o                         
   1   5   3       6358.97       6045.32        41.86 o                         
   2   5   3       2881.05       2551.40        29.48 o                         
   3   5   3      10646.32      10649.39        76.62 o                         
   4   5   3         98.44        105.71         8.86 o                         
   5   5   3       9793.55       9804.85        78.13 o                         
   6   5   3       2354.88       2254.04        37.83 o                         
   7   5   3       2123.17       2133.09        41.26 o                         
   8   5   3       1433.33       1422.89        35.83 o                         
   9   5   3        712.48        779.11        36.78 o                         
  10   5   3       1285.89       1319.01        46.22 o                         
 -12   6   3          7.19        -30.04        30.04 o                         
 -11   6   3        506.93        486.68        24.00 o                         
 -10   6   3         49.05         34.83        14.16 o                         
  -9   6   3        182.05        181.79        13.77 o                         
  -8   6   3        159.41        135.66        11.66 o                         
  -7   6   3        674.14        711.41        20.04 o                         
  -6   6   3         87.66         83.72         7.26 o                         
  -5   6   3        124.00        146.31         8.16 o                         
  -4   6   3        705.90        769.14        15.23 o                         
  -3   6   3        352.28        467.02        12.88 o                         
  -2   6   3       1128.77       1117.84        18.35 o                         
  -1   6   3        585.67        637.41        12.68 o                         
   0   6   3        825.69        826.33        16.32 o                         
   1   6   3        168.14        214.21         8.45 o                         
   2   6   3        294.38        334.82        12.31 o                         
   3   6   3        102.72        105.66         8.64 o                         
   4   6   3       2885.00       2870.50        36.88 o                         
   5   6   3          0.33         -0.59         8.23 o                         
   6   6   3          1.90          1.80         8.91 o                         
   7   6   3          0.92         17.81        14.89 o                         
   8   6   3        129.17        125.88        16.40 o                         
   9   6   3        303.44        309.78        24.79 o                         
  10   6   3        116.99        125.89        26.75 o                         
 -11   7   3        118.84        107.23        20.65 o                         
 -10   7   3       1053.85       1025.27        33.19 o                         
  -9   7   3       5755.45       5678.17        62.76 o                         
  -8   7   3       8023.34       8299.51       107.23 o                         
  -7   7   3        805.66        828.20        21.95 o                         
  -6   7   3       2120.40       2116.88        28.06 o                         
  -5   7   3       4740.90       4608.82        40.62 o                         
  -4   7   3       4714.31       4730.03        43.90 o                         
  -3   7   3       8576.66       8377.42        72.72 o                         
  -2   7   3        542.92        423.13        12.46 o                         
  -1   7   3       7434.39       7874.94        57.99 o                         
   0   7   3      10387.73      10522.47        84.18 o                         
   1   7   3       2151.42       1852.08        23.81 o                         
   2   7   3       8180.58       8129.89        64.87 o                         
   3   7   3       2127.81       1961.46        28.59 o                         
   4   7   3       1621.63       1611.46        32.80 o                         
   5   7   3       6283.45       6376.30        67.79 o                         
   6   7   3       3957.34       4011.93        55.58 o                         
   7   7   3       3228.81       3301.57        55.53 o                         
   8   7   3        972.36       1043.95        39.80 o                         
   9   7   3        216.72        211.76        25.80 o                         
  10   7   3       2051.24       1910.25        56.57 o                         
 -11   8   3        179.89        142.21        18.92 o                         
 -10   8   3         42.82         17.41        14.94 o                         
  -9   8   3        435.84        451.54        20.47 o                         
  -8   8   3         13.40          1.60         9.71 o                         
  -7   8   3        119.69        145.84        10.39 o                         
  -6   8   3         21.34         21.12         7.13 o                         
  -5   8   3       1202.23       1151.65        19.87 o                         
  -4   8   3        784.62        868.43        19.18 o                         
  -3   8   3        737.55        785.40        18.69 o                         
  -2   8   3       5926.45       5889.03        47.99 o                         
  -1   8   3       3880.32       3977.35        45.27 o                         
   0   8   3        760.28        811.76        20.77 o                         
   1   8   3        267.47        282.88        10.13 o                         
   2   8   3        389.00        351.72        11.18 o                         
   3   8   3         16.74         22.32         6.82 o                         
   4   8   3       2353.08       2439.86        39.39 o                         
   5   8   3       1020.34       1080.93        26.49 o                         
   6   8   3        235.48        231.91        17.61 o                         
   7   8   3         20.88         -2.73        12.98 o                         
   8   8   3        110.65         86.59        17.37 o                         
   9   8   3        309.13        321.35        24.85 o                         
  10   8   3        426.89        417.07        37.23 o                         
 -11   9   3         71.79         94.56        19.69 o                         
 -10   9   3       1404.62       1423.67        36.28 o                         
  -9   9   3       3537.40       3647.52        48.32 o                         
  -8   9   3       3026.60       2971.45        41.55 o                         
  -7   9   3        319.65        357.82        16.37 o                         
  -6   9   3        249.70        211.83        12.20 o                         
  -5   9   3       3200.51       3253.62        38.29 o                         
  -4   9   3       5380.46       5502.08        53.23 o                         
  -3   9   3       7017.36       6952.14        65.74 o                         
  -2   9   3        719.61        670.02        19.07 o                         
  -1   9   3         11.31         18.82         6.42 o                         
   0   9   3       3346.55       3406.48        42.75 o                         
   1   9   3       8138.19       8062.43        58.97 o                         
   2   9   3       4304.97       4294.05        39.25 o                         
   3   9   3        901.00        945.72        24.00 o                         
   4   9   3        420.66        434.17        18.89 o                         
   5   9   3        656.75        646.40        25.50 o                         
   6   9   3       5036.28       4973.56        63.71 o                         
   7   9   3       2970.57       3094.26        54.57 o                         
   8   9   3       1978.10       2026.01        48.48 o                         
   9   9   3          1.38        -14.70        29.87 o                         
 -10  10   3         51.47         50.75        17.31 o                         
  -9  10   3         35.97         27.92        14.42 o                         
  -8  10   3         32.23         61.59        13.82 o                         
  -7  10   3       1791.82       1800.61        29.46 o                         
  -6  10   3        220.89        253.61        13.09 o                         
  -5  10   3        618.05        671.75        20.45 o                         
  -4  10   3       1934.16       1930.18        32.63 o                         
  -3  10   3       1725.31       1644.15        38.59 o                         
  -2  10   3       3667.23       3749.15        45.58 o                         
  -1  10   3         75.33         80.44         8.90 o                         
   0  10   3        202.38        220.72        13.92 o                         
   1  10   3        373.03        377.69        17.33 o                         
   2  10   3        528.84        542.57        14.95 o                         
   3  10   3          3.58          8.25         7.46 o                         
   4  10   3       2192.84       2207.51        47.28 o                         
   5  10   3       1862.33       1917.01        35.41 o                         
   6  10   3         97.66        117.04        15.47 o                         
   7  10   3         38.88          7.63        18.03 o                         
   8  10   3         10.40         19.97        19.33 o                         
   9  10   3        688.51        695.71        48.06 o                         
 -10  11   3       1984.06       2113.64        44.59 o                         
  -9  11   3       2974.33       3031.64        50.63 o                         
  -8  11   3        295.29        297.78        16.90 o                         
  -7  11   3        734.76        751.29        25.60 o                         
  -6  11   3         21.03         10.74         9.76 o                         
  -5  11   3       1779.98       1732.06        30.33 o                         
  -4  11   3       8570.16       8721.21        82.06 o                         
  -3  11   3       1820.55       1874.71        36.83 o                         
  -2  11   3       1233.44       1297.84        26.97 o                         
  -1  11   3        375.43        388.83        20.26 o                         
   0  11   3        391.71        413.02        22.97 o                         
   1  11   3       5113.50       5055.57        59.15 o                         
   2  11   3       6474.01       6530.31        53.48 o                         
   3  11   3       1867.67       1855.53        41.63 o                         
   4  11   3         32.92         29.10        10.19 o                         
   5  11   3        229.79        232.99        15.91 o                         
   6  11   3        902.54        996.71        57.96 o                         
   7  11   3       3758.09       3845.39        62.72 o                         
   8  11   3       1254.07       1314.30        44.53 o                         
  -9  12   3         34.06          8.44        17.84 o                         
  -8  12   3        252.33        255.11        19.56 o                         
  -7  12   3       1115.10       1100.32        29.78 o                         
  -6  12   3       1498.99       1526.65        30.34 o                         
  -5  12   3        362.57        363.15        27.65 o                         
  -4  12   3        112.19         97.15        10.93 o                         
  -3  12   3          1.92          0.06         9.35 o                         
  -2  12   3        110.26        135.07        11.62 o                         
  -1  12   3        472.15        458.84        18.92 o                         
   0  12   3        238.99        229.12        13.66 o                         
   1  12   3        265.37        273.60        26.36 o                         
   2  12   3        463.73        453.79        21.25 o                         
   3  12   3        544.79        600.29        17.08 o                         
   4  12   3       1340.88       1326.05        29.33 o                         
   5  12   3        234.03        243.81        18.07 o                         
   6  12   3         26.07         43.42        16.85 o                         
   7  12   3         91.86        140.12        22.14 o                         
   8  12   3        874.25        825.48        41.52 o                         
  -9  13   3       2048.78       2020.97        46.62 o                         
  -8  13   3       1723.50       1778.46        39.66 o                         
  -7  13   3        298.59        268.22        17.73 o                         
  -6  13   3        117.33         99.43        14.43 o                         
  -5  13   3       1403.55       1447.14        34.11 o                         
  -4  13   3       4278.36       4267.06        62.97 o                         
  -3  13   3        816.06        783.26        26.98 o                         
  -2  13   3        313.24        295.02        21.59 o                         
  -1  13   3         42.11         24.32        10.34 o                         
   0  13   3          6.09          8.24         9.02 o                         
   1  13   3       3887.22       3869.32        56.48 o                         
   2  13   3       2489.82       2593.68        41.63 o                         
   3  13   3       1156.22       1144.58        21.24 o                         
   4  13   3         12.97         25.46        11.86 o                         
   5  13   3         54.45         77.47        14.55 o                         
   6  13   3       1943.11       1965.02        49.03 o                         
   7  13   3       3797.36       3845.82        88.41 o                         
  -8  14   3        236.59        240.32        25.41 o                         
  -7  14   3         11.21         11.30        25.13 o                         
  -6  14   3        831.04        845.60        30.36 o                         
  -5  14   3        598.27        574.41        30.80 o                         
  -4  14   3         47.93         45.54        13.74 o                         
  -3  14   3       1503.42       1550.30        46.86 o                         
  -2  14   3       3051.33       3010.83        43.56 o                         
  -1  14   3        417.78        408.71        19.28 o                         
   0  14   3       2731.68       2724.33        38.63 o                         
   1  14   3        285.07        292.18        21.27 o                         
   2  14   3       1647.35       1549.84        38.35 o                         
   3  14   3       1876.40       1860.43        38.03 o                         
   4  14   3        531.63        545.43        26.69 o                         
   5  14   3         51.89         48.84        18.62 o                         
   6  14   3        421.57        478.38        26.04 o                         
   7  14   3         86.81        196.63        31.14 o                         
  -7  15   3        498.38        563.09        39.44 o                         
  -6  15   3         71.31         83.28        19.88 o                         
  -5  15   3        630.56        582.73        32.25 o                         
  -4  15   3       2054.46       2080.95        46.85 o                         
  -3  15   3       1348.09       1309.06        32.52 o                         
  -2  15   3        525.82        473.01        33.38 o                         
  -1  15   3         38.23         19.88        19.56 o                         
   0  15   3       1795.51       1763.82        51.40 o                         
   1  15   3        505.56        575.84        31.32 o                         
   2  15   3       1005.48       1036.93        32.48 o                         
   3  15   3        341.51        335.41        21.29 o                         
   4  15   3          0.02         15.16        21.28 o                         
   5  15   3        482.07        467.95        24.16 o                         
   6  15   3       1682.06       1678.95        42.74 o                         
  -6  16   3       1280.96       1179.00        61.36 o                         
  -5  16   3       1565.17       1512.35        47.53 o                         
  -4  16   3        105.51        107.23        16.76 o                         
  -3  16   3       1035.11       1009.04        48.83 o                         
  -2  16   3       2209.75       2000.66        57.59 o                         
  -1  16   3       1240.53       1130.96        50.57 o                         
   0  16   3        787.79        819.83        43.82 o                         
   1  16   3        713.75        757.14        42.21 o                         
   2  16   3        907.53        907.56        56.83 o                         
   3  16   3       1007.77        987.48        46.81 o                         
   4  16   3       1153.85       1139.57        55.87 o                         
   5  16   3        473.54        446.85        32.28 o                         
  -5  17   3        485.08        465.76        28.80 o                         
  -4  17   3       1089.85       1027.45        54.86 o                         
  -3  17   3       1639.20       1704.61        59.76 o                         
  -2  17   3        550.62        469.42        50.98 o                         
  -1  17   3        112.44         73.74        35.77 o                         
   0  17   3       3507.36       3492.98       128.11 o                         
   1  17   3        365.79        350.61        32.78 o                         
   2  17   3        953.04        872.87        43.34 o                         
   3  17   3       1871.75       1753.60        52.77 o                         
   4  17   3          3.69        204.02        57.44 o                         
  -3  18   3          1.87         32.28        34.19 o                         
  -2  18   3        607.17        592.43        42.27 o                         
  -1  18   3       1441.47       1467.65        64.53 o                         
   0  18   3        620.69        632.74        77.82 o                         
   1  18   3          4.21         10.94        29.74 o                         
   2  18   3         17.48        -31.68        31.68 o                         
 -12   0   4       1875.20       1893.40        66.08 o                         
 -11   0   4       5265.75       5235.21        70.72 o                         
 -10   0   4        132.00        120.22        14.29 o                         
  -9   0   4       1094.30       1094.66        51.79 o                         
  -8   0   4       9257.14       9457.10       124.01 o                         
  -7   0   4       1494.40       1502.43        26.73 o                         
  -6   0   4       5445.99       5425.11        91.94 o                         
  -5   0   4      10323.52      10494.57       164.11 o                         
  -4   0   4         44.98         37.40         8.48 o                         
  -3   0   4      24595.63      24334.83       261.03 o                         
  -2   0   4       1933.14       1879.76        27.70 o                         
  -1   0   4          4.93         18.37         5.04 o                         
   0   0   4       7071.70       7000.55        63.72 o                         
   1   0   4       2587.16       2768.03        34.03 o                         
   2   0   4       7936.44       7826.90        90.03 o                         
   3   0   4      14044.61      13507.28       114.99 o                         
   4   0   4       7552.86       7439.11        83.27 o                         
   5   0   4         48.64         63.70         9.98 o                         
   6   0   4       1246.14       1232.01        39.52 o                         
   7   0   4        667.80        682.33        31.93 o                         
   8   0   4       5122.68       5073.77        82.57 o                         
   9   0   4       5983.46       5943.42       131.20 o                         
  10   0   4          5.42        -15.19        28.01 o                         
 -12   1   4         69.79         58.97        20.61 o                         
 -11   1   4         25.72         26.63        14.32 o                         
 -10   1   4        673.84        651.67        22.40 o                         
  -9   1   4        204.23        209.78        12.18 o                         
  -8   1   4         68.82         75.14         7.77 o                         
  -7   1   4        376.03        356.85        11.50 o                         
  -6   1   4       3466.62       3655.46        37.62 o                         
  -5   1   4        867.67        889.52        23.15 o                         
  -4   1   4       1179.81       1155.16        22.30 o                         
  -3   1   4         36.69         33.81         4.74 o                         
  -2   1   4       1985.97       1991.69        25.47 o                         
  -1   1   4        916.41        985.25        14.97 o                         
   0   1   4       1276.88       1322.94        15.71 o                         
   1   1   4       4061.46       4185.02        31.50 o                         
   2   1   4        340.02        405.17        10.05 o                         
   3   1   4          1.64          7.78         4.17 o                         
   4   1   4        825.45        826.80        15.48 o                         
   5   1   4         66.24         71.59         7.13 o                         
   6   1   4        108.19        115.21        10.68 o                         
   7   1   4        398.40        401.53        19.25 o                         
   8   1   4        231.10        209.19        15.12 o                         
   9   1   4          7.70         23.64        18.09 o                         
  10   1   4          0.27        -18.02        18.02 o                         
 -12   2   4       1625.40       1592.99        34.30 o                         
 -11   2   4       4129.74       4196.43        55.34 o                         
 -10   2   4        459.47        482.05        23.90 o                         
  -9   2   4        628.07        617.95        19.58 o                         
  -8   2   4       3785.73       3798.84        40.65 o                         
  -7   2   4       3630.19       3696.79        37.52 o                         
  -6   2   4       4341.04       4298.54        43.56 o                         
  -5   2   4       1141.87        973.12        18.81 o                         
  -4   2   4       1400.22       1564.71        23.66 o                         
  -3   2   4      10391.68      10208.62        67.30 o                         
  -2   2   4      17063.37      16764.62       172.12 o                         
  -1   2   4       8025.33       8080.18        59.19 o                         
   0   2   4       6819.71       6529.13        42.41 o                         
   1   2   4       2565.16       2652.40        23.40 o                         
   2   2   4      13456.26      13747.74        80.24 o                         
   3   2   4       7111.45       6718.24        49.43 o                         
   4   2   4       8679.46       8746.11        60.07 o                         
   5   2   4        370.50        364.21        14.79 o                         
   6   2   4         37.79         41.92         8.02 o                         
   7   2   4        584.99        596.66        23.83 o                         
   8   2   4       7552.47       7514.11        79.12 o                         
   9   2   4       1817.32       1849.52        36.44 o                         
  10   2   4        335.41        287.38        24.52 o                         
 -12   3   4        644.17        613.60        25.96 o                         
 -11   3   4        128.86        189.40        14.43 o                         
 -10   3   4        537.02        553.97        21.57 o                         
  -9   3   4        489.14        484.96        19.83 o                         
  -8   3   4        357.32        344.31        14.09 o                         
  -7   3   4        589.20        637.46        15.78 o                         
  -6   3   4        658.20        639.15        12.36 o                         
  -5   3   4        128.89        185.77         7.86 o                         
  -4   3   4       3315.84       3300.81        31.99 o                         
  -3   3   4       3796.54       3973.95        36.82 o                         
  -2   3   4       1028.46       1000.87        18.33 o                         
  -1   3   4        713.98        715.02        14.11 o                         
   0   3   4        322.10        320.65         8.54 o                         
   1   3   4       6718.53       6843.28        45.26 o                         
   2   3   4       2741.37       2672.82        25.02 o                         
   3   3   4         38.08         29.41         4.20 o                         
   4   3   4        487.74        469.17        13.24 o                         
   5   3   4        126.29        114.33         8.67 o                         
   6   3   4        198.41        182.10        11.22 o                         
   7   3   4       1353.05       1299.50        26.85 o                         
   8   3   4        406.89        424.82        19.52 o                         
   9   3   4        381.13        387.62        20.09 o                         
  10   3   4          5.05         20.35        16.74 o                         
 -12   4   4       2042.63       1993.27        44.39 o                         
 -11   4   4       2147.14       2151.12        37.57 o                         
 -10   4   4        195.71        221.05        15.22 o                         
  -9   4   4        436.26        426.02        17.57 o                         
  -8   4   4       1428.07       1424.51        24.65 o                         
  -7   4   4      10049.56      10143.06        74.34 o                         
  -6   4   4       1744.19       1739.44        21.54 o                         
  -5   4   4       6535.67       6791.00        54.11 o                         
  -4   4   4        799.69        897.86        17.90 o                         
  -3   4   4        695.46        500.26        13.18 o                         
  -2   4   4      23927.91      23477.58       176.13 o                         
  -1   4   4      21667.28      21527.15       141.61 o                         
   0   4   4      10089.96      10202.90        67.67 o                         
   1   4   4        510.13        521.50        12.18 o                         
   2   4   4       2601.12       2489.88        30.33 o                         
   3   4   4       8209.17       8378.00        65.55 o                         
   4   4   4      13472.90      13530.23        96.75 o                         
   5   4   4       1674.27       1626.23        28.45 o                         
   6   4   4        523.62        472.22        19.93 o                         
   7   4   4       1073.22       1107.52        31.36 o                         
   8   4   4       2287.67       2180.53        38.59 o                         
   9   4   4       1141.46       1194.44        51.30 o                         
  10   4   4       1590.78       1581.04        50.98 o                         
 -12   5   4        404.63        390.50        27.02 o                         
 -11   5   4         51.63         64.00        14.46 o                         
 -10   5   4          6.61         18.02        11.43 o                         
  -9   5   4          8.74         10.19         9.86 o                         
  -8   5   4        275.96        282.42        13.58 o                         
  -7   5   4         39.44         34.41         7.07 o                         
  -6   5   4          0.67         -0.06         5.00 o                         
  -5   5   4       2616.48       2791.80        29.83 o                         
  -4   5   4       3551.03       3412.52        36.73 o                         
  -3   5   4        463.50        508.37        14.06 o                         
  -2   5   4        997.73       1077.56        22.74 o                         
  -1   5   4        193.04        212.49         9.87 o                         
   0   5   4        686.61        799.61        14.14 o                         
   1   5   4        999.51       1007.43        14.51 o                         
   2   5   4       1001.24       1047.03        18.99 o                         
   3   5   4        743.98        740.90        17.94 o                         
   4   5   4        170.41        135.00        10.21 o                         
   5   5   4         95.89        100.64        11.14 o                         
   6   5   4         29.15         16.46        10.11 o                         
   7   5   4        245.67        268.82        17.00 o                         
   8   5   4        118.46        126.16        17.82 o                         
   9   5   4        362.84        390.59        27.24 o                         
  10   5   4        133.41        164.70        27.54 o                         
 -12   6   4       2706.64       2686.53        48.87 o                         
 -11   6   4        523.29        545.31        24.09 o                         
 -10   6   4        599.95        624.15        24.48 o                         
  -9   6   4        114.64        145.55        11.77 o                         
  -8   6   4        872.86        884.00        24.42 o                         
  -7   6   4      10196.68      10654.12        79.08 o                         
  -6   6   4       6200.11       6331.29        50.91 o                         
  -5   6   4       2660.62       2780.72        33.00 o                         
  -4   6   4        300.95        301.87        12.63 o                         
  -3   6   4       2655.00       2667.79        31.51 o                         
  -2   6   4      12009.03      11730.40        93.41 o                         
  -1   6   4       9195.19       8728.97        69.16 o                         
   0   6   4       4031.68       4132.31        35.62 o                         
   1   6   4       3831.32       3874.66        32.55 o                         
   2   6   4       1074.61        944.41        19.46 o                         
   3   6   4       5227.72       5153.92        51.10 o                         
   4   6   4      12041.18      12183.95        91.35 o                         
   5   6   4       3906.96       4097.80        50.13 o                         
   6   6   4        550.45        522.69        23.50 o                         
   7   6   4         94.96        109.09        14.44 o                         
   8   6   4       1480.75       1524.62        41.23 o                         
   9   6   4       1657.93       1683.24        47.08 o                         
  10   6   4       2423.53       2363.63        60.32 o                         
 -11   7   4        168.34        184.49        17.02 o                         
 -10   7   4        562.73        531.54        23.83 o                         
  -9   7   4        525.22        499.06        21.39 o                         
  -8   7   4       2136.04       2147.33        40.37 o                         
  -7   7   4         14.86         21.21         7.68 o                         
  -6   7   4        535.90        591.48        15.77 o                         
  -5   7   4        124.40        120.82         9.63 o                         
  -4   7   4        490.21        495.15        16.64 o                         
  -3   7   4        276.62        308.54        13.34 o                         
  -2   7   4        352.08        327.14        10.63 o                         
  -1   7   4          8.64         11.19         5.40 o                         
   0   7   4       1432.68       1414.79        22.56 o                         
   1   7   4       1377.49       1437.36        18.48 o                         
   2   7   4        485.84        554.80        16.17 o                         
   3   7   4        327.97        329.45        15.40 o                         
   4   7   4        228.28        223.28        14.55 o                         
   5   7   4       5767.83       5774.97        62.87 o                         
   6   7   4        198.77        198.62        15.64 o                         
   7   7   4       1180.88       1263.28        34.17 o                         
   8   7   4         88.69         37.03        18.73 o                         
   9   7   4          9.31         19.07        22.36 o                         
 -11   8   4        942.31        921.79        41.10 o                         
 -10   8   4        426.47        386.86        21.29 o                         
  -9   8   4          7.32         17.44        11.47 o                         
  -8   8   4       1861.95       1982.18        30.81 o                         
  -7   8   4       4460.69       4405.11        44.15 o                         
  -6   8   4       3037.60       3114.61        36.39 o                         
  -5   8   4       1143.04       1208.56        24.25 o                         
  -4   8   4         16.29         17.44         7.20 o                         
  -3   8   4        101.07        131.77         9.51 o                         
  -2   8   4      14588.69      14707.25        95.09 o                         
  -1   8   4       8191.56       8135.61        62.60 o                         
   0   8   4       2078.29       1990.06        27.77 o                         
   1   8   4        110.00        110.41         7.70 o                         
   2   8   4       1513.98       1431.06        25.68 o                         
   3   8   4       6323.81       6291.31        62.23 o                         
   4   8   4       3133.26       3214.60        42.44 o                         
   5   8   4       2285.68       2265.88        62.11 o                         
   6   8   4         36.23         32.21        13.37 o                         
   7   8   4       1677.40       1640.19        41.71 o                         
   8   8   4       2188.14       2247.44        49.48 o                         
   9   8   4       2666.16       2662.92        66.47 o                         
 -11   9   4       1262.99       1242.96        42.49 o                         
 -10   9   4        372.31        375.25        23.16 o                         
  -9   9   4        584.63        522.84        24.06 o                         
  -8   9   4       2392.13       2495.70        40.21 o                         
  -7   9   4          5.90         30.95         8.89 o                         
  -6   9   4        497.36        516.64        19.38 o                         
  -5   9   4        200.09        196.96        12.57 o                         
  -4   9   4          1.17          6.17         7.75 o                         
  -3   9   4       2113.83       2029.22        31.45 o                         
  -2   9   4       1709.17       1662.33        21.66 o                         
  -1   9   4        892.92        908.94        16.15 o                         
   0   9   4       1787.85       1849.60        27.08 o                         
   1   9   4        944.69        976.81        17.74 o                         
   2   9   4        548.66        557.31        18.70 o                         
   3   9   4        781.28        790.02        21.54 o                         
   4   9   4          9.71         22.60        11.79 o                         
   5   9   4       2182.41       2235.22        39.85 o                         
   6   9   4        926.66        914.36        31.13 o                         
   7   9   4        449.13        373.36        22.29 o                         
   8   9   4         73.73         53.08        19.72 o                         
   9   9   4        180.44        170.51        32.07 o                         
 -10  10   4        596.78        624.95        33.10 o                         
  -9  10   4        456.89        461.58        21.71 o                         
  -8  10   4       1663.59       1724.84        31.36 o                         
  -7  10   4       1350.04       1257.90        27.95 o                         
  -6  10   4       2854.90       2904.65        38.68 o                         
  -5  10   4       3004.52       2944.84        42.99 o                         
  -4  10   4         61.73         61.82         9.36 o                         
  -3  10   4       3878.27       3877.52        41.53 o                         
  -2  10   4       3401.67       3404.73        42.11 o                         
  -1  10   4       4493.08       4583.92        54.51 o                         
   0  10   4       6041.29       5924.73        66.41 o                         
   1  10   4       1226.49       1223.54        31.23 o                         
   2  10   4       2952.14       2798.31        31.91 o                         
   3  10   4       6865.18       7055.70        77.65 o                         
   4  10   4       5714.64       5871.54        61.95 o                         
   5  10   4        472.46        524.95        23.97 o                         
   6  10   4          8.37          9.37        15.99 o                         
   7  10   4        792.71        752.72        46.71 o                         
   8  10   4       4057.69       3981.77        65.14 o                         
 -10  11   4         58.58         78.75        21.48 o                         
  -9  11   4        800.08        748.51        32.92 o                         
  -8  11   4        548.27        526.73        25.25 o                         
  -7  11   4          1.70          6.79        11.89 o                         
  -6  11   4       1466.48       1415.50        30.77 o                         
  -5  11   4       2082.88       2039.07        36.70 o                         
  -4  11   4       2158.73       2155.92        35.58 o                         
  -3  11   4       2683.52       2647.75        41.19 o                         
  -2  11   4        200.28        204.74        13.37 o                         
  -1  11   4        122.37        121.04        14.80 o                         
   0  11   4       1611.02       1611.24        30.64 o                         
   1  11   4       1790.46       1732.56        28.02 o                         
   2  11   4        357.15        335.71        13.85 o                         
   3  11   4       1506.12       1546.66        29.17 o                         
   4  11   4          2.86         31.13        12.02 o                         
   5  11   4        543.77        514.85        26.26 o                         
   6  11   4         83.26        113.31        17.95 o                         
   7  11   4        227.98        266.79        30.89 o                         
   8  11   4         77.63        103.81        26.23 o                         
  -9  12   4        237.78        211.20        23.65 o                         
  -8  12   4       2444.88       2390.11        46.56 o                         
  -7  12   4        889.22        957.02        38.71 o                         
  -6  12   4       4513.95       4379.09        57.82 o                         
  -5  12   4       3813.40       3749.58        55.57 o                         
  -4  12   4         30.35         34.52        10.17 o                         
  -3  12   4       5012.34       5123.81        65.64 o                         
  -2  12   4       1906.56       1937.22        35.55 o                         
  -1  12   4       2630.06       2577.00        38.28 o                         
   0  12   4       1734.61       1677.35        37.09 o                         
   1  12   4       1438.62       1465.40        33.87 o                         
   2  12   4       3048.58       3048.29        35.95 o                         
   3  12   4       8014.29       8135.78        73.97 o                         
   4  12   4       2888.92       2831.12        47.58 o                         
   5  12   4       1200.69       1254.25        34.05 o                         
   6  12   4        616.68        626.96        31.49 o                         
   7  12   4        591.12        545.45        43.77 o                         
  -9  13   4       1205.60       1191.53        61.10 o                         
  -8  13   4        542.60        599.38        38.21 o                         
  -7  13   4         39.56         19.97        15.23 o                         
  -6  13   4         26.26         19.82        13.89 o                         
  -5  13   4        873.03        863.05        31.85 o                         
  -4  13   4       4224.92       4251.70        57.92 o                         
  -3  13   4        233.38        272.29        18.57 o                         
  -2  13   4        163.07        165.18        16.52 o                         
  -1  13   4        253.45        251.96        17.17 o                         
   0  13   4        304.26        330.24        24.93 o                         
   1  13   4       2080.49       2094.71        38.00 o                         
   2  13   4        687.97        725.64        30.71 o                         
   3  13   4         21.80         30.25        11.21 o                         
   4  13   4        451.61        433.47        22.53 o                         
   5  13   4        504.20        540.47        25.91 o                         
   6  13   4        173.98        189.09        24.00 o                         
   7  13   4       1155.10       1300.38        68.15 o                         
  -8  14   4       1076.03       1109.57        43.36 o                         
  -7  14   4       1678.78       1660.93        42.79 o                         
  -6  14   4       2297.36       2224.96        43.83 o                         
  -5  14   4        436.19        398.93        31.29 o                         
  -4  14   4          6.88         26.27        15.25 o                         
  -3  14   4       1660.09       1632.43        48.19 o                         
  -2  14   4       6193.91       6049.40        70.34 o                         
  -1  14   4       4217.31       4122.67        54.57 o                         
   0  14   4        904.08        827.89        26.69 o                         
   1  14   4         38.41         50.11        14.19 o                         
   2  14   4       1966.69       1979.17        39.62 o                         
   3  14   4       2500.54       2463.80        54.06 o                         
   4  14   4       1017.19       1064.49        42.80 o                         
   5  14   4        827.77        801.85        32.34 o                         
   6  14   4        131.09        187.51        22.30 o                         
  -7  15   4         64.72         75.87        31.56 o                         
  -6  15   4        368.42        380.73        29.27 o                         
  -5  15   4        334.86        344.88        24.96 o                         
  -4  15   4       2007.94       2059.16        60.69 o                         
  -3  15   4        640.62        586.94        28.27 o                         
  -2  15   4         49.96         19.70        13.70 o                         
  -1  15   4        332.93        340.18        31.16 o                         
   0  15   4        154.11        130.06        14.88 o                         
   1  15   4       2559.77       2610.28        46.12 o                         
   2  15   4       1529.04       1559.00        38.33 o                         
   3  15   4        199.70        235.49        24.74 o                         
   4  15   4       1325.90       1275.65        41.86 o                         
   5  15   4        536.38        548.70        27.31 o                         
  -6  16   4       1438.67       1467.22        45.48 o                         
  -5  16   4        398.96        412.91        27.25 o                         
  -4  16   4          0.95         -4.87        17.50 o                         
  -3  16   4        429.43        419.34        26.49 o                         
  -2  16   4       1950.47       1964.19        62.18 o                         
  -1  16   4       4822.27       4837.55        89.79 o                         
   0  16   4        491.24        484.67        40.69 o                         
   1  16   4        341.43        314.16        26.13 o                         
   2  16   4        566.11        594.30        28.81 o                         
   3  16   4       1990.96       2085.94        56.68 o                         
   4  16   4       1769.22       1724.33        72.72 o                         
  -5  17   4        512.49        563.19        43.40 o                         
  -4  17   4       1931.65       1897.05        44.76 o                         
  -3  17   4        806.89        818.12        49.48 o                         
  -2  17   4         41.16         82.23        26.16 o                         
  -1  17   4          3.16         34.95        26.29 o                         
   0  17   4        626.90        586.62        37.12 o                         
   1  17   4        996.53        969.29        51.52 o                         
   2  17   4       1018.71       1082.01        59.44 o                         
   3  17   4        274.87        294.58        36.62 o                         
  -3  18   4         31.93         46.38        33.12 o                         
  -2  18   4       1657.76       1734.80        68.08 o                         
  -1  18   4       1373.45       1453.54        66.91 o                         
   0  18   4        258.50        298.80        33.17 o                         
   1  18   4        373.19        301.84        39.73 o                         
 -12   1   5        582.28        608.57        44.98 o                         
 -11   1   5        333.40        327.74        23.51 o                         
 -10   1   5       5707.02       5738.89        70.27 o                         
  -9   1   5       6119.17       6187.84        83.87 o                         
  -8   1   5       2716.85       2628.22        49.57 o                         
  -7   1   5       2299.49       2374.05        43.90 o                         
  -6   1   5         13.93         20.48         8.25 o                         
  -5   1   5      15032.84      15153.33       140.98 o                         
  -4   1   5      25835.41      25705.57       219.25 o                         
  -3   1   5       2491.68       2383.85        24.82 o                         
  -2   1   5         58.45         58.48         5.32 o                         
  -1   1   5        532.95        449.99        10.81 o                         
   0   1   5        905.70        733.31        12.61 o                         
   1   1   5      12672.57      12398.99        74.51 o                         
   2   1   5       8121.23       7870.61        53.83 o                         
   3   1   5          8.22         18.06         5.19 o                         
   4   1   5       3026.31       2882.18        30.47 o                         
   5   1   5       1377.29       1406.20        25.24 o                         
   6   1   5       2026.80       2067.05        33.31 o                         
   7   1   5       9447.13       9434.72        82.87 o                         
   8   1   5        562.46        492.90        28.12 o                         
   9   1   5        930.47        954.33        40.76 o                         
  10   1   5       2864.58       2812.77        53.25 o                         
 -12   2   5         11.84         27.52        18.84 o                         
 -11   2   5        390.33        395.83        20.32 o                         
 -10   2   5         11.87          8.82        10.51 o                         
  -9   2   5        358.51        344.98        17.05 o                         
  -8   2   5       3097.72       3081.48        38.16 o                         
  -7   2   5        594.31        576.94        18.51 o                         
  -6   2   5        406.02        400.45        18.08 o                         
  -5   2   5        460.88        436.13        11.58 o                         
  -4   2   5         77.31         85.34         7.03 o                         
  -3   2   5       3519.40       3499.81        33.33 o                         
  -2   2   5        147.32        164.24         8.18 o                         
  -1   2   5          3.43          2.24         3.66 o                         
   0   2   5       2876.79       2821.22        25.58 o                         
   1   2   5       1373.28       1353.15        17.44 o                         
   2   2   5       1503.25       1648.09        20.09 o                         
   3   2   5       1235.97       1170.41        17.70 o                         
   4   2   5          5.46          9.61         5.39 o                         
   5   2   5       1599.97       1604.55        25.32 o                         
   6   2   5        132.27        129.60        11.35 o                         
   7   2   5        261.09        247.46        14.79 o                         
   8   2   5        177.54        177.65        17.56 o                         
   9   2   5         29.52          5.97        17.58 o                         
  10   2   5        166.63        169.32        26.64 o                         
 -12   3   5         50.55         44.80        16.68 o                         
 -11   3   5       2056.97       2073.12        38.45 o                         
 -10   3   5       6125.09       6170.05        69.05 o                         
  -9   3   5       7393.43       7431.06        69.48 o                         
  -8   3   5       1263.48       1321.81        25.74 o                         
  -7   3   5        164.71        157.94        11.99 o                         
  -6   3   5        706.74        719.10        18.89 o                         
  -5   3   5       9491.69       9870.78        85.48 o                         
  -4   3   5       8222.38       7776.39        61.66 o                         
  -3   3   5       1616.54       1553.62        21.19 o                         
  -2   3   5          0.77         11.99         4.95 o                         
  -1   3   5       5925.51       5985.94        45.82 o                         
   0   3   5      19963.09      19729.08       109.10 o                         
   1   3   5       6826.87       6275.96        44.65 o                         
   2   3   5      14089.47      14741.30        87.63 o                         
   3   3   5       1910.11       1888.91        22.09 o                         
   4   3   5        744.50        752.08        15.11 o                         
   5   3   5       5427.95       5373.23        51.84 o                         
   6   3   5       7923.02       7717.42        83.77 o                         
   7   3   5       4098.12       4175.39        48.13 o                         
   8   3   5        256.36        268.39        17.72 o                         
   9   3   5        971.88        969.53        47.58 o                         
  10   3   5       1156.60       1195.46        62.42 o                         
 -12   4   5         59.15         68.65        18.73 o                         
 -11   4   5        493.96        569.74        26.29 o                         
 -10   4   5         27.62         37.71        13.70 o                         
  -9   4   5        139.88        147.24        10.59 o                         
  -8   4   5        392.00        400.54        14.87 o                         
  -7   4   5        388.89        381.19        14.12 o                         
  -6   4   5       1076.10       1127.10        17.60 o                         
  -5   4   5        727.43        663.99        13.88 o                         
  -4   4   5        933.88        977.23        19.58 o                         
  -3   4   5       1826.51       1786.85        24.09 o                         
  -2   4   5         19.14         31.12         5.41 o                         
  -1   4   5        175.93        190.70        11.39 o                         
   0   4   5       2948.89       3238.90        30.31 o                         
   1   4   5        124.32        129.30         7.42 o                         
   2   4   5       3806.33       3949.77        35.44 o                         
   3   4   5       1575.65       1572.38        25.71 o                         
   4   4   5          8.71         18.73         9.34 o                         
   5   4   5       1395.20       1333.35        29.34 o                         
   6   4   5        400.02        342.87        26.51 o                         
   7   4   5        112.28        100.42        14.22 o                         
   8   4   5        427.90        470.78        27.56 o                         
   9   4   5         22.20         57.59        25.67 o                         
  10   4   5        269.49        294.96        68.68 o                         
 -12   5   5        148.13        189.27        22.75 o                         
 -11   5   5       2509.33       2562.11        39.13 o                         
 -10   5   5       1958.01       1969.07        35.42 o                         
  -9   5   5       2822.60       2904.89        33.76 o                         
  -8   5   5       6645.74       6659.64        62.77 o                         
  -7   5   5          0.66          6.43         6.75 o                         
  -6   5   5       5350.19       5462.65        47.30 o                         
  -5   5   5       9402.84       9571.39        87.82 o                         
  -4   5   5      14575.83      15106.39       117.37 o                         
  -3   5   5       1389.10       1250.86        20.94 o                         
  -2   5   5        961.66        897.17        17.99 o                         
  -1   5   5       3595.04       3629.87        38.39 o                         
   0   5   5      13109.25      12813.86        85.20 o                         
   1   5   5      11607.89      11624.23        76.52 o                         
   2   5   5       1005.32        939.45        19.46 o                         
   3   5   5        136.95        137.34        10.04 o                         
   4   5   5        928.43        991.29        25.56 o                         
   5   5   5       5901.86       6007.18        64.19 o                         
   6   5   5       7036.11       7010.91        75.11 o                         
   7   5   5       1951.57       1972.15        44.10 o                         
   8   5   5         12.14         21.20        17.49 o                         
   9   5   5        102.10         98.78        22.43 o                         
 -12   6   5        134.44        168.04        23.25 o                         
 -11   6   5          9.69         37.63        15.26 o                         
 -10   6   5        102.51        123.54        11.88 o                         
  -9   6   5          4.78         12.68         8.56 o                         
  -8   6   5        132.64        125.63        11.15 o                         
  -7   6   5        348.41        392.37        15.25 o                         
  -6   6   5        118.86        119.51         9.27 o                         
  -5   6   5       1227.87       1227.34        24.79 o                         
  -4   6   5        946.22        980.22        21.64 o                         
  -3   6   5       1404.78       1409.95        24.54 o                         
  -2   6   5        131.98        131.58         8.16 o                         
  -1   6   5          9.49          6.21         7.69 o                         
   0   6   5        446.59        485.55        13.73 o                         
   1   6   5        597.84        570.93        12.64 o                         
   2   6   5         22.39         20.64         6.59 o                         
   3   6   5          1.70          6.64         7.25 o                         
   4   6   5         21.44         16.42         8.54 o                         
   5   6   5          1.68         -2.94        11.15 o                         
   6   6   5         11.51         19.46        12.67 o                         
   7   6   5        330.90        318.33        24.72 o                         
   8   6   5        294.56        237.04        20.59 o                         
   9   6   5         34.00         32.59        22.77 o                         
 -11   7   5       2009.36       2000.11        35.19 o                         
 -10   7   5       1506.98       1528.03        31.56 o                         
  -9   7   5       3185.17       3057.63        43.58 o                         
  -8   7   5       2577.43       2650.02        38.61 o                         
  -7   7   5          0.01         -5.94         7.56 o                         
  -6   7   5       5439.76       5301.76        52.64 o                         
  -5   7   5       9632.58       9706.19        87.55 o                         
  -4   7   5       6172.14       6201.64        62.76 o                         
  -3   7   5       1534.60       1366.82        23.68 o                         
  -2   7   5       1262.98       1165.19        19.82 o                         
  -1   7   5       4549.23       4424.35        42.69 o                         
   0   7   5       9756.60       9758.69        74.02 o                         
   1   7   5       3333.04       3311.56        31.56 o                         
   2   7   5         91.24         70.57         8.38 o                         
   3   7   5        124.60        133.62        12.47 o                         
   4   7   5        719.64        709.88        22.98 o                         
   5   7   5       4103.19       4066.45        58.73 o                         
   6   7   5       2609.28       2819.93        46.71 o                         
   7   7   5       1171.95       1144.14        37.72 o                         
   8   7   5         13.89          7.71        18.02 o                         
   9   7   5         37.05         -3.95        29.97 o                         
 -11   8   5          2.19         -5.96        16.46 o                         
 -10   8   5        221.61        224.92        18.13 o                         
  -9   8   5         46.15         45.22        11.99 o                         
  -8   8   5        854.13        807.03        23.95 o                         
  -7   8   5       1270.62       1307.44        26.50 o                         
  -6   8   5          3.89         20.46         7.95 o                         
  -5   8   5        530.25        543.81        20.52 o                         
  -4   8   5        545.60        554.03        18.76 o                         
  -3   8   5         11.72         12.62         6.66 o                         
  -2   8   5        135.62        135.90         8.94 o                         
  -1   8   5       4889.77       4937.87        50.15 o                         
   0   8   5        758.96        804.36        17.81 o                         
   1   8   5        129.73        130.79         7.67 o                         
   2   8   5        287.79        266.55        15.23 o                         
   3   8   5        238.01        247.20        14.50 o                         
   4   8   5        239.66        208.00        14.79 o                         
   5   8   5        533.56        522.07        25.68 o                         
   6   8   5        526.16        481.72        26.00 o                         
   7   8   5        659.25        726.18        34.53 o                         
   8   8   5        327.54        352.39        25.34 o                         
   9   8   5         10.28          7.00        28.44 o                         
 -11   9   5        987.61        971.77        37.04 o                         
 -10   9   5       4416.58       4337.67        60.61 o                         
  -9   9   5       3571.84       3623.08        49.31 o                         
  -8   9   5        257.26        332.12        18.49 o                         
  -7   9   5        271.60        308.75        17.14 o                         
  -6   9   5       1144.11       1108.37        28.74 o                         
  -5   9   5       5708.32       5771.04        64.01 o                         
  -4   9   5       1970.59       1956.14        33.63 o                         
  -3   9   5       1054.63       1071.55        19.63 o                         
  -2   9   5        422.97        416.47        13.19 o                         
  -1   9   5       3175.01       3282.00        35.76 o                         
   0   9   5       3282.48       3381.03        37.62 o                         
   1   9   5       6155.69       6102.91        52.87 o                         
   2   9   5       1644.11       1573.75        27.98 o                         
   3   9   5        469.69        499.37        22.99 o                         
   4   9   5        918.05        968.51        29.48 o                         
   5   9   5       1716.58       1750.03        40.15 o                         
   6   9   5       2673.85       2724.33        50.79 o                         
   7   9   5       1035.99       1092.89        41.95 o                         
   8   9   5         73.45        142.74        30.89 o                         
 -10  10   5          1.32         15.70        19.62 o                         
  -9  10   5          6.26         -3.63        15.53 o                         
  -8  10   5        242.25        263.55        17.04 o                         
  -7  10   5       1835.19       1923.32        33.91 o                         
  -6  10   5        827.15        833.61        29.71 o                         
  -5  10   5        105.21        104.39        11.72 o                         
  -4  10   5       2117.54       2087.16        37.98 o                         
  -3  10   5        921.27        853.05        18.88 o                         
  -2  10   5       1686.64       1633.14        23.24 o                         
  -1  10   5       1081.14       1082.28        20.52 o                         
   0  10   5        462.84        481.96        18.18 o                         
   1  10   5        884.23        854.41        19.70 o                         
   2  10   5        903.05        921.42        25.98 o                         
   3  10   5        991.62        959.74        25.48 o                         
   4  10   5       2238.32       2360.15        40.51 o                         
   5  10   5        379.55        410.23        29.13 o                         
   6  10   5          5.36        -15.86        15.86 o                         
   7  10   5         71.37         44.57        21.31 o                         
   8  10   5        341.49        379.70        34.41 o                         
 -10  11   5       3389.07       3302.15        63.54 o                         
  -9  11   5       3010.13       3049.66        54.76 o                         
  -8  11   5        247.97        231.68        18.15 o                         
  -7  11   5        509.30        484.51        24.53 o                         
  -6  11   5       1089.35       1103.67        33.25 o                         
  -5  11   5       3332.64       3419.14        49.16 o                         
  -4  11   5       8987.05       9106.63        79.89 o                         
  -3  11   5        842.96        887.42        24.79 o                         
  -2  11   5       2208.49       2225.05        38.28 o                         
  -1  11   5        221.38        225.58        14.67 o                         
   0  11   5       1191.15       1236.75        31.53 o                         
   1  11   5       4376.06       4251.98        47.19 o                         
   2  11   5       5798.47       5854.78        58.90 o                         
   3  11   5         24.87         41.31        10.66 o                         
   4  11   5        734.55        795.53        29.40 o                         
   5  11   5       1051.84       1006.71        34.57 o                         
   6  11   5       1823.44       1806.61        44.88 o                         
   7  11   5       3412.69       3426.01        60.60 o                         
  -9  12   5         81.12         56.44        19.03 o                         
  -8  12   5        640.10        660.23        34.26 o                         
  -7  12   5        268.81        254.54        22.33 o                         
  -6  12   5        321.84        346.42        21.61 o                         
  -5  12   5       2697.71       2587.00        44.15 o                         
  -4  12   5          0.11         -0.78        10.24 o                         
  -3  12   5       2105.17       2096.03        39.14 o                         
  -2  12   5        630.81        661.81        23.92 o                         
  -1  12   5        484.39        460.81        22.92 o                         
   0  12   5          1.29        -11.20        11.20 o                         
   1  12   5        213.54        238.14        19.31 o                         
   2  12   5       1153.90       1171.52        27.63 o                         
   3  12   5       1074.97       1197.95        42.12 o                         
   4  12   5        741.65        778.71        28.92 o                         
   5  12   5         85.86        126.39        17.91 o                         
   6  12   5         40.60         43.66        20.87 o                         
   7  12   5        366.99        353.70        27.49 o                         
  -9  13   5       2058.74       2056.51        82.17 o                         
  -8  13   5        304.48        302.68        23.36 o                         
  -7  13   5          1.88          5.85        16.77 o                         
  -6  13   5        434.01        371.00        25.48 o                         
  -5  13   5       3781.68       3723.88        47.71 o                         
  -4  13   5       3915.32       3888.94        57.91 o                         
  -3  13   5       1802.58       1808.79        44.42 o                         
  -2  13   5        181.84        177.34        15.64 o                         
  -1  13   5       1716.85       1658.43        32.47 o                         
   0  13   5        596.70        611.75        25.79 o                         
   1  13   5       2375.46       2439.90        42.52 o                         
   2  13   5       1407.08       1472.39        38.29 o                         
   3  13   5        102.61        120.78        13.73 o                         
   4  13   5        749.77        721.89        32.21 o                         
   5  13   5       1146.41       1195.14        51.98 o                         
   6  13   5       1807.17       1837.62        52.59 o                         
  -8  14   5        667.78        631.48        35.46 o                         
  -7  14   5          0.98         33.65        17.73 o                         
  -6  14   5        483.74        453.78        32.40 o                         
  -5  14   5        963.04        916.45        36.27 o                         
  -4  14   5         91.45         87.65        16.25 o                         
  -3  14   5       2206.01       2190.76        43.43 o                         
  -2  14   5       1423.36       1427.79        38.87 o                         
  -1  14   5        385.36        428.45        23.91 o                         
   0  14   5        649.96        649.20        32.97 o                         
   1  14   5        719.21        773.02        33.65 o                         
   2  14   5       1029.32       1045.00        32.79 o                         
   3  14   5       1673.03       1712.96        48.34 o                         
   4  14   5         28.18         13.41        22.88 o                         
   5  14   5        176.47        162.47        20.95 o                         
   6  14   5          3.27        -23.43        56.22 o                         
  -7  15   5         49.86         25.00        30.57 o                         
  -6  15   5        912.73        941.52        45.39 o                         
  -5  15   5        841.69        815.03        37.48 o                         
  -4  15   5        805.11        864.18        43.36 o                         
  -3  15   5        680.31        712.84        32.73 o                         
  -2  15   5         17.88         17.66        16.99 o                         
  -1  15   5        437.09        469.22        23.47 o                         
   0  15   5       3117.56       3084.94        46.82 o                         
   1  15   5       1365.06       1401.31        50.64 o                         
   2  15   5        584.43        541.42        25.65 o                         
   3  15   5          0.70        -19.17        26.24 o                         
   4  15   5        262.42        281.78        24.11 o                         
   5  15   5       1289.23       1280.70        43.84 o                         
  -6  16   5        419.79        380.50        29.65 o                         
  -5  16   5        387.01        387.07        35.76 o                         
  -4  16   5        232.01        271.93        23.01 o                         
  -3  16   5       2177.48       2131.45        48.35 o                         
  -2  16   5        510.12        575.25        31.20 o                         
  -1  16   5       1139.45       1089.85        35.29 o                         
   0  16   5        485.22        442.48        25.63 o                         
   1  16   5        238.95        226.37        19.91 o                         
   2  16   5       1866.48       1785.57        50.38 o                         
   3  16   5       2357.38       2304.92        62.83 o                         
   4  16   5        427.29        449.35        62.70 o                         
  -4  17   5        291.38        315.69        36.40 o                         
  -3  17   5        670.99        607.64        33.06 o                         
  -2  17   5         78.86        115.21        24.01 o                         
  -1  17   5        451.48        481.03        27.02 o                         
   0  17   5       1772.37       1802.08        56.98 o                         
   1  17   5       1898.66       1814.30        48.44 o                         
   2  17   5        112.21        140.40        27.33 o                         
 -12   0   6       1250.57       1217.92        70.18 o                         
 -11   0   6       2845.09       2886.46        93.85 o                         
 -10   0   6         82.11          4.82        25.10 o                         
  -9   0   6       1245.49       1260.08        70.28 o                         
  -8   0   6       4650.98       4658.45        97.21 o                         
  -7   0   6       3582.04       3417.36        82.70 o                         
  -6   0   6         24.51         36.38        37.07 o                         
  -5   0   6        487.34        425.11        26.90 o                         
  -4   0   6       8223.48       8666.44       134.12 o                         
  -3   0   6      14884.85      14633.88       150.36 o                         
  -2   0   6      13556.18      13273.05       120.83 o                         
  -1   0   6       3505.22       3359.33        45.39 o                         
   0   0   6         36.24         55.05         7.76 o                         
   1   0   6        347.32        320.79        15.02 o                         
   2   0   6      15549.09      15869.37       135.30 o                         
   3   0   6      14657.32      14810.71       130.99 o                         
   4   0   6        849.78        818.60        26.73 o                         
   5   0   6        347.72        383.41        29.51 o                         
   6   0   6        118.30         97.57        14.97 o                         
   7   0   6       1148.13       1126.38        46.21 o                         
   8   0   6       2676.88       2637.37        85.96 o                         
   9   0   6        715.27        646.16        80.38 o                         
 -12   1   6         49.39         76.64        31.14 o                         
 -11   1   6         39.20         39.78        19.44 o                         
 -10   1   6        827.98        781.41        43.03 o                         
  -9   1   6        144.31        105.06        16.95 o                         
  -8   1   6        997.93       1000.03        33.97 o                         
  -7   1   6        824.11        842.68        38.12 o                         
  -6   1   6        301.56        260.13        18.60 o                         
  -5   1   6          3.64          1.71         7.46 o                         
  -4   1   6        435.55        444.44        14.93 o                         
  -3   1   6        133.27        122.09         7.72 o                         
  -2   1   6        376.40        366.05        10.69 o                         
  -1   1   6        119.98        101.81         6.64 o                         
   0   1   6       1228.87       1232.73        17.47 o                         
   1   1   6        606.72        687.07        13.90 o                         
   2   1   6       1650.65       1579.84        22.06 o                         
   3   1   6        681.79        672.13        15.56 o                         
   4   1   6        882.59        921.54        20.93 o                         
   5   1   6        156.76        134.00         9.65 o                         
   6   1   6         88.40         78.78         9.88 o                         
   7   1   6        389.11        372.54        19.01 o                         
   8   1   6        173.90        157.41        17.10 o                         
   9   1   6         23.52         25.02        18.49 o                         
 -12   2   6       2115.33       2050.60        59.65 o                         
 -11   2   6       1193.67       1124.81        44.19 o                         
 -10   2   6          0.54        -18.36        18.36 o                         
  -9   2   6       5087.91       5142.42        76.72 o                         
  -8   2   6       8929.05       9251.29       114.48 o                         
  -7   2   6       1952.10       2037.54        43.07 o                         
  -6   2   6       5296.36       5331.46        73.63 o                         
  -5   2   6        571.63        543.69        15.53 o                         
  -4   2   6       6025.86       6147.30        50.84 o                         
  -3   2   6       8770.03       8497.55        66.89 o                         
  -2   2   6      10308.58      10062.78        69.01 o                         
  -1   2   6       4354.54       4202.06        37.44 o                         
   0   2   6        604.39        711.04        13.69 o                         
   1   2   6         15.49         13.50         4.60 o                         
   2   2   6      14567.58      14832.24        90.70 o                         
   3   2   6       8855.81       8896.36        63.05 o                         
   4   2   6       1795.33       1752.14        31.27 o                         
   5   2   6        268.66        236.42        12.49 o                         
   6   2   6       2010.62       1999.22        32.48 o                         
   7   2   6       2958.55       2938.20        44.27 o                         
   8   2   6       3589.16       3517.62        51.31 o                         
   9   2   6       1633.33       1571.22        54.54 o                         
 -12   3   6          8.61         16.35        28.98 o                         
 -11   3   6        584.44        588.85        36.73 o                         
 -10   3   6        355.90        329.14        28.69 o                         
  -9   3   6        976.96        965.04        37.32 o                         
  -8   3   6         29.88         15.23        13.31 o                         
  -7   3   6        322.29        302.61        20.39 o                         
  -6   3   6       1362.95       1352.84        25.03 o                         
  -5   3   6        956.91       1006.54        20.32 o                         
  -4   3   6       1105.34       1139.45        17.21 o                         
  -3   3   6       1041.47       1076.43        19.92 o                         
  -2   3   6         14.89         12.57         4.77 o                         
  -1   3   6         45.80         37.73         5.34 o                         
   0   3   6        184.63        186.52         8.41 o                         
   1   3   6        317.64        296.23        10.59 o                         
   2   3   6       6404.05       6673.54        50.07 o                         
   3   3   6       1428.99       1451.52        20.81 o                         
   4   3   6        109.44         83.92         7.46 o                         
   5   3   6        440.51        413.53        19.26 o                         
   6   3   6         63.41         58.24        10.20 o                         
   7   3   6        438.55        462.25        22.41 o                         
   8   3   6         69.76        103.70        15.17 o                         
   9   3   6        277.41        240.70        19.97 o                         
 -12   4   6       3099.77       3043.44        71.32 o                         
 -11   4   6        819.40        923.24        43.96 o                         
 -10   4   6       1056.20       1022.41        51.44 o                         
  -9   4   6       3225.25       3168.94        47.03 o                         
  -8   4   6       4233.23       4163.58        61.51 o                         
  -7   4   6       9185.06       9585.52        91.07 o                         
  -6   4   6       4822.73       4950.29        60.37 o                         
  -5   4   6        561.74        595.68        16.14 o                         
  -4   4   6       4329.15       4468.16        40.67 o                         
  -3   4   6       2488.29       2387.70        31.67 o                         
  -2   4   6      11883.10      12025.92        91.69 o                         
  -1   4   6      10081.77       9753.52        78.04 o                         
   0   4   6       1180.18       1176.57        18.85 o                         
   1   4   6       5728.13       5551.19        43.42 o                         
   2   4   6       7301.57       7079.04        52.00 o                         
   3   4   6       6009.96       6114.78        47.78 o                         
   4   4   6       3481.36       3468.05        42.84 o                         
   5   4   6        502.29        495.93        22.95 o                         
   6   4   6       1882.07       1819.44        40.71 o                         
   7   4   6       8107.92       7982.12        87.56 o                         
   8   4   6       3773.38       3851.89        58.72 o                         
   9   4   6       1158.07       1331.90        58.13 o                         
 -12   5   6          3.31         21.49        22.50 o                         
 -11   5   6        318.04        322.62        24.00 o                         
 -10   5   6        158.01        178.91        18.75 o                         
  -9   5   6         63.41         28.83        14.78 o                         
  -8   5   6         16.57         17.38        10.62 o                         
  -7   5   6         35.52         53.09         8.10 o                         
  -6   5   6        602.30        567.62        15.50 o                         
  -5   5   6        541.19        597.33        18.03 o                         
  -4   5   6       1732.99       1703.65        23.99 o                         
  -3   5   6       2373.02       2446.46        31.46 o                         
  -2   5   6        112.14        144.45         9.20 o                         
  -1   5   6          6.22          1.67         5.53 o                         
   0   5   6        668.35        733.94        16.29 o                         
   1   5   6        220.32        205.96        10.00 o                         
   2   5   6         65.14         70.56         7.18 o                         
   3   5   6        268.03        283.47        15.82 o                         
   4   5   6        118.82        123.95        11.23 o                         
   5   5   6         97.97         85.43        12.07 o                         
   6   5   6        174.32        170.72        16.29 o                         
   7   5   6        257.12        288.23        20.85 o                         
   8   5   6        207.78        184.70        20.67 o                         
   9   5   6         42.93         57.23        35.40 o                         
 -12   6   6       4104.83       4194.90       147.73 o                         
 -11   6   6        148.41        166.99        21.34 o                         
 -10   6   6        122.71        124.66        20.33 o                         
  -9   6   6          4.06        -13.14        13.14 o                         
  -8   6   6        838.23        861.77        19.65 o                         
  -7   6   6       5438.86       5350.18        53.62 o                         
  -6   6   6       5850.09       5976.22        57.18 o                         
  -5   6   6        395.50        369.57        16.50 o                         
  -4   6   6       2476.53       2338.04        29.77 o                         
  -3   6   6       2950.43       2874.23        35.66 o                         
  -2   6   6      12204.88      12252.51        95.09 o                         
  -1   6   6      18824.65      19427.97       160.00 o                         
   0   6   6       1008.08       1116.53        20.85 o                         
   1   6   6       4193.39       3965.02        39.80 o                         
   2   6   6       8361.48       8316.51        69.43 o                         
   3   6   6       6904.79       6859.63        63.40 o                         
   4   6   6       1599.53       1654.83        34.50 o                         
   5   6   6       2167.49       2160.44        39.90 o                         
   6   6   6       1553.49       1600.13        36.18 o                         
   7   6   6       3517.53       3650.73        61.17 o                         
   8   6   6       1644.52       1721.55        46.03 o                         
   9   6   6        108.74         95.10        27.07 o                         
 -11   7   6       1009.27       1072.80        51.46 o                         
 -10   7   6         65.24         42.43        11.99 o                         
  -9   7   6        120.26        120.44        12.01 o                         
  -8   7   6        221.15        217.43        12.97 o                         
  -7   7   6        339.21        399.03        16.78 o                         
  -6   7   6        150.26        173.83        12.47 o                         
  -5   7   6        452.53        479.05        17.86 o                         
  -4   7   6        186.43        191.19        10.95 o                         
  -3   7   6        225.64        217.76        10.16 o                         
  -2   7   6        296.28        275.03        13.84 o                         
  -1   7   6       1515.92       1533.63        24.64 o                         
   0   7   6        427.23        393.01        14.38 o                         
   1   7   6        230.43        235.08        10.53 o                         
   2   7   6        474.74        526.91        20.67 o                         
   3   7   6         58.43         46.37         9.76 o                         
   4   7   6        228.64        203.88        15.77 o                         
   5   7   6        108.55         97.77        13.26 o                         
   6   7   6       1190.22       1204.49        34.78 o                         
   7   7   6         87.18         69.24        17.75 o                         
   8   7   6         59.57         76.87        21.59 o                         
 -11   8   6       1292.14       1268.42        36.98 o                         
 -10   8   6          2.14         -7.90        13.16 o                         
  -9   8   6        490.46        497.85        21.15 o                         
  -8   8   6        882.38        922.99        25.07 o                         
  -7   8   6       3661.42       3657.96        46.12 o                         
  -6   8   6       2978.57       2941.60        52.15 o                         
  -5   8   6        614.05        656.76        22.23 o                         
  -4   8   6       2515.43       2485.84        38.29 o                         
  -3   8   6       2244.15       2257.39        26.95 o                         
  -2   8   6       5854.96       5845.40        50.98 o                         
  -1   8   6       4855.85       4916.90        48.52 o                         
   0   8   6        800.51        819.74        19.21 o                         
   1   8   6       1312.89       1336.88        21.78 o                         
   2   8   6       5604.22       5603.38        57.85 o                         
   3   8   6       3702.27       3575.45        62.36 o                         
   4   8   6       4711.21       4713.32        57.30 o                         
   5   8   6        622.62        599.96        26.90 o                         
   6   8   6       1389.25       1401.97        39.61 o                         
   7   8   6       1848.95       1869.28        51.75 o                         
   8   8   6       1188.09       1258.67        52.03 o                         
 -11   9   6        696.94        645.52        29.15 o                         
 -10   9   6        593.16        631.34        29.39 o                         
  -9   9   6        257.70        265.25        17.14 o                         
  -8   9   6        550.96        606.28        27.22 o                         
  -7   9   6         22.78          9.38        10.77 o                         
  -6   9   6       2667.68       2606.61        42.84 o                         
  -5   9   6       3134.60       3116.61        45.99 o                         
  -4   9   6         87.86         86.03        11.07 o                         
  -3   9   6       1535.87       1621.01        25.68 o                         
  -2   9   6       1634.71       1565.62        24.40 o                         
  -1   9   6        508.00        535.40        18.91 o                         
   0   9   6        813.20        795.08        21.48 o                         
   1   9   6       1267.12       1282.51        20.91 o                         
   2   9   6        188.30        157.23        14.26 o                         
   3   9   6          3.86          6.87        12.02 o                         
   4   9   6        126.71        127.05        14.21 o                         
   5   9   6       1102.01       1111.36        36.08 o                         
   6   9   6       2023.85       2084.96        46.34 o                         
   7   9   6          7.23        -15.01        20.43 o                         
   8   9   6        108.86        107.82        26.27 o                         
 -10  10   6          0.37          5.09        17.89 o                         
  -9  10   6       1536.37       1577.84        37.45 o                         
  -8  10   6       4809.63       4929.37        63.98 o                         
  -7  10   6       2804.95       2737.53        46.13 o                         
  -6  10   6        961.03        942.96        28.85 o                         
  -5  10   6        953.84        974.91        28.86 o                         
  -4  10   6        614.72        614.80        20.59 o                         
  -3  10   6       3343.47       3371.97        37.71 o                         
  -2  10   6       3429.88       3494.48        38.50 o                         
  -1  10   6        730.81        743.87        19.06 o                         
   0  10   6         81.85         68.60         8.94 o                         
   1  10   6         20.28         50.59         8.86 o                         
   2  10   6       4273.35       4207.99        50.27 o                         
   3  10   6       4738.61       4788.27        56.74 o                         
   4  10   6       1956.33       1987.58        44.09 o                         
   5  10   6         44.42         26.90        15.47 o                         
   6  10   6        111.36        105.95        20.77 o                         
   7  10   6       1550.27       1463.81        56.09 o                         
 -10  11   6        193.76        157.56        23.28 o                         
  -9  11   6        161.88        161.10        20.30 o                         
  -8  11   6          3.78         16.22        15.17 o                         
  -7  11   6         43.96         44.15        17.27 o                         
  -6  11   6       1025.27       1014.19        31.53 o                         
  -5  11   6       3295.75       3258.42        52.40 o                         
  -4  11   6       1416.26       1348.05        33.76 o                         
  -3  11   6        141.01        155.53        11.25 o                         
  -2  11   6        751.46        747.39        18.11 o                         
  -1  11   6       1021.51        948.17        20.33 o                         
   0  11   6        786.34        847.15        23.07 o                         
   1  11   6        633.62        685.30        20.04 o                         
   2  11   6          0.18          3.90        10.45 o                         
   3  11   6        622.51        541.33        23.98 o                         
   4  11   6         33.00         38.10        14.97 o                         
   5  11   6        441.52        473.00        28.70 o                         
   6  11   6        957.73        993.98        40.45 o                         
   7  11   6          9.43          6.61        29.92 o                         
  -9  12   6       1474.42       1487.95        42.84 o                         
  -8  12   6       2896.70       2864.82        50.35 o                         
  -7  12   6       1278.20       1321.98        34.76 o                         
  -6  12   6        563.40        536.07        33.07 o                         
  -5  12   6         82.60        120.69        13.58 o                         
  -4  12   6         73.88         71.37        11.14 o                         
  -3  12   6       8961.50       8742.20       113.82 o                         
  -2  12   6       4037.77       3942.32        52.84 o                         
  -1  12   6       1126.49       1095.48        32.48 o                         
   0  12   6        352.70        321.70        15.54 o                         
   1  12   6        295.13        270.92        16.41 o                         
   2  12   6       2517.94       2443.91        46.21 o                         
   3  12   6       5251.82       5423.91        64.84 o                         
   4  12   6        726.18        806.70        32.35 o                         
   5  12   6         55.08         55.98        27.37 o                         
   6  12   6          1.14         39.68        24.03 o                         
  -8  13   6          8.60         -8.61        24.23 o                         
  -7  13   6         62.66         50.91        17.22 o                         
  -6  13   6         25.07        -15.40        15.40 o                         
  -5  13   6        431.25        381.13        30.40 o                         
  -4  13   6       1803.45       1778.80        43.25 o                         
  -3  13   6        266.29        256.75        19.06 o                         
  -2  13   6        494.96        476.49        24.30 o                         
  -1  13   6       1316.28       1309.60        31.54 o                         
   0  13   6        651.22        618.25        24.82 o                         
   1  13   6        957.96       1001.14        28.83 o                         
   2  13   6       1280.57       1296.73        36.71 o                         
   3  13   6         80.12         78.54        16.23 o                         
   4  13   6        386.63        387.05        24.23 o                         
   5  13   6        189.72        173.93        21.92 o                         
   6  13   6         61.75         -3.48        26.55 o                         
  -8  14   6       1164.22       1029.03        63.97 o                         
  -7  14   6        706.65        635.65        35.54 o                         
  -6  14   6       1012.11        947.56        35.37 o                         
  -5  14   6        173.99        152.08        20.61 o                         
  -4  14   6        481.64        504.69        28.71 o                         
  -3  14   6       3307.69       3227.55        53.98 o                         
  -2  14   6       3255.37       3228.98        49.32 o                         
  -1  14   6       1083.51       1010.27        45.98 o                         
   0  14   6        424.73        422.29        22.44 o                         
   1  14   6        187.90        228.15        17.25 o                         
   2  14   6       1649.15       1637.47        52.75 o                         
   3  14   6       2403.37       2446.12        69.72 o                         
   4  14   6       1159.56       1223.55        39.27 o                         
   5  14   6          0.11         -0.75        27.72 o                         
  -7  15   6        162.06        184.37        23.42 o                         
  -6  15   6         14.45          4.82        24.40 o                         
  -5  15   6       1238.33       1334.74        55.33 o                         
  -4  15   6        486.64        467.33        31.37 o                         
  -3  15   6         16.06         18.06        17.92 o                         
  -2  15   6        385.72        341.78        23.12 o                         
  -1  15   6        484.58        451.39        29.65 o                         
   0  15   6        250.93        263.85        18.46 o                         
   1  15   6       1636.25       1713.08        45.46 o                         
   2  15   6       1129.78       1154.15        48.12 o                         
   3  15   6        339.09        351.37        33.14 o                         
   4  15   6        578.41        445.71        41.10 o                         
  -6  16   6        504.11        507.50        43.57 o                         
  -5  16   6          3.09        -15.86        26.38 o                         
  -4  16   6         29.70         -5.00        21.24 o                         
  -3  16   6        318.35        312.45        24.67 o                         
  -2  16   6        605.87        603.19        30.12 o                         
  -1  16   6       1558.80       1507.26        46.80 o                         
   0  16   6        234.49        228.99        20.48 o                         
   1  16   6       1028.26       1036.11        37.07 o                         
   2  16   6       1050.22       1131.10        53.07 o                         
   3  16   6       1007.54        952.35        68.99 o                         
  -4  17   6       1837.02       1799.37        69.75 o                         
  -3  17   6        269.85        304.29        32.37 o                         
  -2  17   6        214.59        245.51        26.95 o                         
  -1  17   6        147.35        129.23        22.65 o                         
   0  17   6       1037.70       1012.85        38.25 o                         
   1  17   6        512.04        518.74        30.36 o                         
 -12   1   7        688.62        687.07        40.34 o                         
 -11   1   7        976.21        837.49        47.23 o                         
 -10   1   7       8615.24       8654.21       111.12 o                         
  -9   1   7       2684.88       2748.44        56.55 o                         
  -8   1   7       1006.39       1020.86        42.44 o                         
  -7   1   7       1929.02       1935.56        51.06 o                         
  -6   1   7       4078.16       4068.39        64.28 o                         
  -5   1   7       7147.59       7096.62       109.57 o                         
  -4   1   7       7784.11       7689.73        59.74 o                         
  -3   1   7       2387.55       2421.83        29.01 o                         
  -2   1   7       2145.45       1990.05        25.79 o                         
  -1   1   7       6135.39       5788.63        48.58 o                         
   0   1   7       2943.80       2773.88        29.98 o                         
   1   1   7       1492.70       1421.42        21.72 o                         
   2   1   7       1493.79       1543.88        22.54 o                         
   3   1   7       1712.66       1729.35        27.74 o                         
   4   1   7       2893.58       2911.04        34.08 o                         
   5   1   7       7093.64       6990.21        59.38 o                         
   6   1   7       1394.38       1375.32        27.38 o                         
   7   1   7       1302.23       1243.45        31.52 o                         
   8   1   7         50.68         23.33        17.17 o                         
   9   1   7       1719.73       1592.81        73.28 o                         
 -12   2   7        135.68         88.38        32.43 o                         
 -11   2   7         80.18         55.83        23.38 o                         
 -10   2   7        100.08        129.39        21.55 o                         
  -9   2   7        621.59        659.99        33.50 o                         
  -8   2   7          6.42        -15.71        15.71 o                         
  -7   2   7        106.68         80.05        14.22 o                         
  -6   2   7        245.57        219.49        17.04 o                         
  -5   2   7          7.85          3.08         5.61 o                         
  -4   2   7        500.13        569.20        13.80 o                         
  -3   2   7       2050.08       2219.86        30.50 o                         
  -2   2   7          0.70          4.64         4.78 o                         
  -1   2   7       1333.30       1391.81        21.36 o                         
   0   2   7       1403.34       1450.94        20.51 o                         
   1   2   7        396.37        396.57        12.53 o                         
   2   2   7          4.68         -2.71         5.74 o                         
   3   2   7       3152.02       3119.51        37.97 o                         
   4   2   7        144.23        136.15         9.41 o                         
   5   2   7        166.80        152.20        10.98 o                         
   6   2   7        112.65        103.93        13.25 o                         
   7   2   7        150.36        117.04        14.49 o                         
   8   2   7        147.46        174.73        20.66 o                         
   9   2   7         76.53         55.02        21.59 o                         
 -12   3   7        276.18        287.80        43.32 o                         
 -11   3   7       2091.24       2038.47        55.47 o                         
 -10   3   7       3037.02       3053.89        76.98 o                         
  -9   3   7       1768.60       1774.70        46.90 o                         
  -8   3   7          0.30        -15.82        15.82 o                         
  -7   3   7       1378.93       1338.60        40.22 o                         
  -6   3   7      11724.42      12078.00       123.32 o                         
  -5   3   7       9238.94       9246.82        82.00 o                         
  -4   3   7       1665.31       1592.96        23.67 o                         
  -3   3   7          0.88          7.67         5.47 o                         
  -2   3   7       6543.85       6753.15        54.11 o                         
  -1   3   7       7564.73       7479.01        58.81 o                         
   0   3   7       8576.80       8380.94        59.31 o                         
   1   3   7       9466.03       9330.72        64.99 o                         
   2   3   7       1434.02       1453.92        21.84 o                         
   3   3   7        708.84        722.90        17.16 o                         
   4   3   7        305.11        304.74        16.24 o                         
   5   3   7       4229.48       4148.38        42.44 o                         
   6   3   7       2967.62       2915.67        41.75 o                         
   7   3   7         25.58         35.80        13.40 o                         
   8   3   7         20.43          4.41        19.98 o                         
 -12   4   7        127.18        175.87        45.44 o                         
 -11   4   7         33.93         14.80        21.98 o                         
 -10   4   7        238.90        220.15        23.05 o                         
  -9   4   7        507.46        494.20        33.87 o                         
  -8   4   7        391.57        362.36        19.96 o                         
  -7   4   7         54.71         52.59         9.12 o                         
  -6   4   7       1020.57        976.71        24.12 o                         
  -5   4   7         95.45         87.10         7.55 o                         
  -4   4   7        278.18        249.90        11.87 o                         
  -3   4   7       1622.52       1654.97        26.19 o                         
  -2   4   7       3194.02       3282.82        38.82 o                         
  -1   4   7        110.29        112.90         8.60 o                         
   0   4   7         32.24         25.23         5.54 o                         
   1   4   7         65.69         42.03         6.40 o                         
   2   4   7       2554.01       2624.30        29.40 o                         
   3   4   7        133.93        134.43         8.74 o                         
   4   4   7          9.15         -8.61         9.87 o                         
   5   4   7         75.59         90.18        13.10 o                         
   6   4   7        354.93        333.75        23.24 o                         
   7   4   7         10.73          2.65        18.52 o                         
   8   4   7         90.71        123.26        23.12 o                         
 -12   5   7        355.92        312.47        33.42 o                         
 -11   5   7       5181.78       5285.22        84.54 o                         
 -10   5   7       2986.89       2984.55        48.90 o                         
  -9   5   7        159.00        202.30        25.93 o                         
  -8   5   7        346.52        312.96        22.27 o                         
  -7   5   7        524.06        515.76        24.29 o                         
  -6   5   7       9086.41       9380.04        84.24 o                         
  -5   5   7       9000.64       9160.32        77.14 o                         
  -4   5   7        494.34        508.49        15.07 o                         
  -3   5   7        218.99        225.28        11.83 o                         
  -2   5   7        116.42        102.67         9.21 o                         
  -1   5   7       9606.35      10000.41        83.48 o                         
   0   5   7      12435.93      12456.13        85.02 o                         
   1   5   7       6329.70       6361.00        53.63 o                         
   2   5   7        956.51        922.50        20.77 o                         
   3   5   7        156.59        154.81        11.61 o                         
   4   5   7       1619.01       1633.56        33.52 o                         
   5   5   7       4553.32       4568.49        57.09 o                         
   6   5   7       5171.66       5258.99        64.61 o                         
   7   5   7        223.72        207.76        20.81 o                         
   8   5   7        586.43        631.82        35.68 o                         
 -11   6   7        243.32        244.17        22.66 o                         
 -10   6   7        369.10        332.62        25.34 o                         
  -9   6   7        301.53        277.58        21.50 o                         
  -8   6   7        269.44        238.62        20.14 o                         
  -7   6   7        939.25        991.27        25.27 o                         
  -6   6   7        315.47        383.18        16.06 o                         
  -5   6   7         18.58         11.69         7.42 o                         
  -4   6   7        290.99        308.31        13.80 o                         
  -3   6   7        176.86        188.65        10.99 o                         
  -2   6   7       1128.95       1177.76        23.98 o                         
  -1   6   7        246.39        243.28        13.42 o                         
   0   6   7         49.35         30.00         7.82 o                         
   1   6   7        321.83        321.70        14.18 o                         
   2   6   7        745.13        724.33        22.71 o                         
   3   6   7          5.62         21.67        10.38 o                         
   4   6   7         31.93         41.92        11.45 o                         
   5   6   7        248.14        233.72        16.68 o                         
   6   6   7        170.60        180.54        17.99 o                         
   7   6   7        150.83        195.84        23.33 o                         
   8   6   7         99.70        114.32        26.48 o                         
 -11   7   7       5264.68       5270.86        78.39 o                         
 -10   7   7       2578.43       2505.15        53.60 o                         
  -9   7   7        500.80        470.23        28.57 o                         
  -8   7   7        512.40        546.95        19.30 o                         
  -7   7   7          7.25          3.93         8.07 o                         
  -6   7   7       6161.40       5996.37        63.05 o                         
  -5   7   7       6734.23       6814.91        66.34 o                         
  -4   7   7       2343.67       2354.53        32.85 o                         
  -3   7   7          4.15          0.23         6.85 o                         
  -2   7   7         11.50         29.23         7.71 o                         
  -1   7   7       2926.46       2977.60        39.50 o                         
   0   7   7       6096.34       6284.96        64.55 o                         
   1   7   7       2858.54       2898.38        33.84 o                         
   2   7   7        349.92        334.15        18.51 o                         
   3   7   7       1334.44       1316.48        31.31 o                         
   4   7   7        991.28        999.33        30.16 o                         
   5   7   7       5717.69       5790.97        70.39 o                         
   6   7   7       4386.79       4369.08        61.55 o                         
   7   7   7         45.50         11.53        19.65 o                         
   8   7   7        381.00        372.41        34.41 o                         
 -11   8   7        144.02        152.17        29.61 o                         
 -10   8   7        802.60        752.82        40.39 o                         
  -9   8   7        186.06        153.24        13.07 o                         
  -8   8   7        184.91        214.74        15.60 o                         
  -7   8   7       2883.25       2808.05        50.32 o                         
  -6   8   7       3129.85       3094.94        44.79 o                         
  -5   8   7       2176.69       2169.76        35.16 o                         
  -4   8   7       1429.60       1461.36        24.08 o                         
  -3   8   7        440.48        496.14        15.42 o                         
  -2   8   7          0.35          0.85         7.46 o                         
  -1   8   7        510.73        449.43        17.24 o                         
   0   8   7         76.75         86.19         9.25 o                         
   1   8   7       1146.44       1090.64        20.37 o                         
   2   8   7        683.43        671.96        26.77 o                         
   3   8   7         30.82         27.11        11.31 o                         
   4   8   7        363.08        350.16        23.39 o                         
   5   8   7       1152.66       1171.41        41.62 o                         
   6   8   7       1011.69       1061.37        43.41 o                         
   7   8   7        720.41        728.98        37.74 o                         
 -10   9   7       3126.00       3110.95        58.05 o                         
  -9   9   7       1607.70       1567.43        37.05 o                         
  -8   9   7         52.07         55.47        12.82 o                         
  -7   9   7       1426.83       1399.74        33.21 o                         
  -6   9   7       5828.89       5878.05        69.31 o                         
  -5   9   7       5691.36       5691.57        63.78 o                         
  -4   9   7       3499.46       3500.48        38.58 o                         
  -3   9   7         33.76         38.32         8.04 o                         
  -2   9   7       1615.45       1669.62        27.24 o                         
  -1   9   7       3859.24       3826.36        44.53 o                         
   0   9   7       2827.08       2894.09        39.80 o                         
   1   9   7       1777.02       1780.19        27.73 o                         
   2   9   7        606.23        598.12        23.04 o                         
   3   9   7        263.58        229.38        16.55 o                         
   4   9   7       1028.66       1012.70        32.63 o                         
   5   9   7       1593.67       1523.44        40.22 o                         
   6   9   7       1737.66       1765.90        46.83 o                         
   7   9   7         22.52         40.05        24.53 o                         
 -10  10   7        167.01        144.56        18.43 o                         
  -9  10   7         76.09         70.83        16.09 o                         
  -8  10   7          9.25          0.41        12.78 o                         
  -7  10   7       1705.52       1650.99        34.69 o                         
  -6  10   7        141.85        177.13        15.46 o                         
  -5  10   7        741.38        770.16        26.39 o                         
  -4  10   7       2913.28       2814.45        34.28 o                         
  -3  10   7        646.64        619.89        18.47 o                         
  -2  10   7       2017.01       1939.32        29.93 o                         
  -1  10   7       1516.52       1525.76        29.25 o                         
   0  10   7         25.89         25.22         9.39 o                         
   1  10   7       1250.36       1330.94        25.63 o                         
   2  10   7       3292.94       3319.47        46.75 o                         
   3  10   7          8.16          4.25        14.78 o                         
   4  10   7        606.48        596.05        28.45 o                         
   5  10   7       1298.81       1306.41        43.31 o                         
   6  10   7        922.60        991.35        42.85 o                         
   7  10   7       1383.45       1533.96        53.77 o                         
  -9  11   7       3019.79       3063.04        49.75 o                         
  -8  11   7         21.71         10.75        19.25 o                         
  -7  11   7       3995.97       3949.49        51.76 o                         
  -6  11   7       3551.57       3570.84        58.61 o                         
  -5  11   7       3176.28       3128.49        41.06 o                         
  -4  11   7       2312.51       2358.50        34.52 o                         
  -3  11   7        207.66        196.84        12.59 o                         
  -2  11   7       3691.53       3672.35        40.27 o                         
  -1  11   7       4599.49       4574.88        49.09 o                         
   0  11   7       5119.27       5094.41        54.21 o                         
   1  11   7        531.92        578.72        22.77 o                         
   2  11   7        932.53        905.50        31.04 o                         
   3  11   7        264.17        227.25        17.52 o                         
   4  11   7       2710.54       2714.95        48.72 o                         
   5  11   7       1724.01       1678.12        46.46 o                         
   6  11   7        314.96        239.60        26.22 o                         
  -9  12   7        257.96        260.22        21.60 o                         
  -8  12   7        171.14        167.61        20.65 o                         
  -7  12   7        653.63        645.35        33.24 o                         
  -6  12   7        279.90        260.80        20.30 o                         
  -5  12   7          2.89          3.81        11.61 o                         
  -4  12   7         50.46         59.15        10.48 o                         
  -3  12   7        884.51        878.21        21.22 o                         
  -2  12   7        991.63        989.33        21.92 o                         
  -1  12   7       1430.80       1388.63        25.07 o                         
   0  12   7          6.28         20.06        10.78 o                         
   1  12   7        459.05        500.29        20.14 o                         
   2  12   7       2007.38       2093.48        46.69 o                         
   3  12   7       1510.38       1526.37        58.65 o                         
   4  12   7        327.58        382.24        25.63 o                         
   5  12   7        100.18         99.43        24.76 o                         
  -8  13   7        106.65        111.41        21.37 o                         
  -7  13   7       1727.26       1635.80        44.70 o                         
  -6  13   7        532.18        525.41        29.82 o                         
  -5  13   7       3586.76       3657.16        50.20 o                         
  -4  13   7       2026.99       2012.53        32.73 o                         
  -3  13   7        295.42        290.22        18.05 o                         
  -2  13   7       1976.61       1975.88        43.79 o                         
  -1  13   7       3821.71       3921.72        54.64 o                         
   0  13   7       1587.09       1560.09        31.89 o                         
   1  13   7       2129.36       1994.87        33.93 o                         
   2  13   7        402.04        444.18        26.67 o                         
   3  13   7        653.02        781.13        35.96 o                         
   4  13   7       3617.26       3749.27        72.64 o                         
   5  13   7       2600.41       2615.60        88.49 o                         
  -7  14   7        711.44        679.29        34.56 o                         
  -6  14   7        125.89        109.85        16.10 o                         
  -5  14   7        427.85        408.25        26.38 o                         
  -4  14   7          8.84         50.98        17.15 o                         
  -3  14   7        505.75        534.84        29.37 o                         
  -2  14   7       1432.61       1440.66        35.93 o                         
  -1  14   7          0.69         28.68        15.23 o                         
   0  14   7          0.14         20.66        15.43 o                         
   1  14   7          0.43         -4.24        14.98 o                         
   2  14   7       1062.53        945.44        39.99 o                         
   3  14   7       1210.20       1439.16        47.88 o                         
   4  14   7        123.98        119.33        29.54 o                         
  -6  15   7       1976.05       1984.48        56.05 o                         
  -5  15   7       2482.73       2482.18        69.46 o                         
  -4  15   7       1471.80       1547.54        47.48 o                         
  -3  15   7         84.56         89.53        21.37 o                         
  -2  15   7        503.27        491.37        25.04 o                         
  -1  15   7        625.27        610.18        36.47 o                         
   0  15   7       3048.81       3148.57        52.09 o                         
   1  15   7        790.88        765.95        30.73 o                         
   2  15   7        297.56        283.11        29.85 o                         
   3  15   7         35.18         22.08        25.88 o                         
  -5  16   7         27.69        -16.42        27.99 o                         
  -4  16   7        428.01        452.76        28.54 o                         
  -3  16   7       2002.11       1931.84        58.24 o                         
  -2  16   7       1454.55       1383.95        42.15 o                         
  -1  16   7         52.68         52.86        18.86 o                         
   0  16   7          8.91         12.54        26.32 o                         
   1  16   7         95.49         79.22        27.89 o                         
 -12   0   8       1209.08       1302.92        86.98 o                         
 -11   0   8          1.16          5.76        37.83 o                         
 -10   0   8          4.06        -19.37        32.88 o                         
  -9   0   8       6828.01       6837.14       161.37 o                         
  -8   0   8       4284.63       4315.15       119.96 o                         
  -7   0   8       2242.70       2238.76        80.42 o                         
  -6   0   8       1869.25       1933.54        62.02 o                         
  -5   0   8         18.66         26.09        13.28 o                         
  -4   0   8       4233.91       4237.23        54.43 o                         
  -3   0   8      21448.05      21883.32       254.89 o                         
  -2   0   8      17451.35      18059.72       165.01 o                         
  -1   0   8       2121.15       2077.02        39.06 o                         
   0   0   8        211.77        222.57        15.46 o                         
   1   0   8       4759.85       4705.75        60.61 o                         
   2   0   8       1226.80       1267.20        38.81 o                         
   3   0   8       6841.58       6937.29        81.55 o                         
   4   0   8       1911.06       1812.39        40.58 o                         
   5   0   8        915.73        967.77        34.57 o                         
   6   0   8       3428.76       3383.72        61.22 o                         
   7   0   8        520.29        485.88        32.05 o                         
   8   0   8       1605.66       1449.96        84.48 o                         
 -12   1   8        209.72        186.23        32.91 o                         
 -11   1   8        257.95        255.82        27.76 o                         
 -10   1   8         14.93         17.16        23.13 o                         
  -9   1   8         26.26         62.66        20.37 o                         
  -8   1   8          0.01         16.96        17.52 o                         
  -7   1   8        305.45        273.98        25.56 o                         
  -6   1   8         17.18         18.17        13.28 o                         
  -5   1   8         79.49         79.21         9.12 o                         
  -4   1   8        464.85        473.16        13.98 o                         
  -3   1   8          0.66          3.89         5.47 o                         
  -2   1   8        117.32        116.88         8.39 o                         
  -1   1   8         26.15         19.60         6.25 o                         
   0   1   8        267.26        318.72        12.57 o                         
   1   1   8         79.56         65.11         7.19 o                         
   2   1   8        384.41        412.14        18.48 o                         
   3   1   8         66.27         71.51         8.92 o                         
   4   1   8        437.90        442.74        17.64 o                         
   5   1   8         76.46         40.43        10.59 o                         
   6   1   8        165.78        190.89        16.31 o                         
   7   1   8         63.62         61.63        20.15 o                         
   8   1   8          5.86        -19.79        19.79 o                         
 -12   2   8        970.02        871.00        48.26 o                         
 -11   2   8         57.03         65.06        26.47 o                         
 -10   2   8        868.42        840.94        96.96 o                         
  -9   2   8       2151.32       2092.97        63.13 o                         
  -8   2   8       6850.01       6787.96       112.57 o                         
  -7   2   8       7123.90       6971.19       117.40 o                         
  -6   2   8         14.59        -11.22        11.22 o                         
  -5   2   8        803.30        853.16        20.35 o                         
  -4   2   8       2347.63       2388.69        30.92 o                         
  -3   2   8      11109.65      11254.47        79.95 o                         
  -2   2   8       6089.71       5967.09        51.51 o                         
  -1   2   8        269.91        277.62        12.82 o                         
   0   2   8       1653.15       1706.86        23.87 o                         
   1   2   8       4988.83       4968.51        44.38 o                         
   2   2   8       6769.25       6886.89        59.42 o                         
   3   2   8       7116.86       7125.96        58.93 o                         
   4   2   8        543.17        565.43        19.40 o                         
   5   2   8        604.09        621.99        21.34 o                         
   6   2   8       2936.38       2879.51        39.47 o                         
   7   2   8       1278.07       1248.33        38.64 o                         
   8   2   8       2439.04       2378.38        83.27 o                         
 -12   3   8         62.94         59.71        31.20 o                         
 -11   3   8          1.38          1.50        25.89 o                         
 -10   3   8          0.94        -11.83        22.47 o                         
  -9   3   8        462.19        472.35        38.70 o                         
  -8   3   8         18.52         28.57        15.45 o                         
  -7   3   8        666.70        657.19        35.75 o                         
  -6   3   8         41.93         43.27         8.19 o                         
  -5   3   8        730.17        725.38        15.20 o                         
  -4   3   8        877.66        836.65        19.16 o                         
  -3   3   8       1543.14       1564.44        24.97 o                         
  -2   3   8       1686.02       1619.92        24.73 o                         
  -1   3   8        134.93        105.71         8.42 o                         
   0   3   8          0.57         -3.46         5.74 o                         
   1   3   8       1120.91       1089.69        20.12 o                         
   2   3   8        905.79        944.92        19.79 o                         
   3   3   8        149.49        158.06        12.95 o                         
   4   3   8       1076.76       1100.33        23.51 o                         
   5   3   8        535.62        551.29        19.57 o                         
   6   3   8         59.98         58.25        13.22 o                         
   7   3   8         14.91         21.90        19.18 o                         
   8   3   8          5.12         24.38        24.67 o                         
 -12   4   8        722.61        650.04        44.23 o                         
 -11   4   8        146.40        203.45        30.02 o                         
 -10   4   8       2527.08       2591.33        73.81 o                         
  -9   4   8       2342.66       2418.62        77.08 o                         
  -8   4   8       3684.82       3609.44        68.45 o                         
  -7   4   8       8741.96       8718.10       112.81 o                         
  -6   4   8        808.83        790.97        21.93 o                         
  -5   4   8        608.99        655.14        16.73 o                         
  -4   4   8       5817.91       5865.15        56.86 o                         
  -3   4   8       2620.45       2534.96        34.80 o                         
  -2   4   8       2623.93       2513.19        37.58 o                         
  -1   4   8        544.13        522.70        16.04 o                         
   0   4   8       1159.81       1199.99        20.63 o                         
   1   4   8       8369.81       8390.67        63.68 o                         
   2   4   8      12205.32      12269.03        83.98 o                         
   3   4   8       1583.95       1607.82        26.70 o                         
   4   4   8       1793.15       1695.10        27.06 o                         
   5   4   8        766.66        703.22        34.64 o                         
   6   4   8       3904.67       3922.91        57.19 o                         
   7   4   8       4421.43       4379.59        64.99 o                         
   8   4   8       2466.87       2353.13        59.26 o                         
 -11   5   8         25.23         50.47        28.96 o                         
 -10   5   8        407.96        501.80        35.95 o                         
  -9   5   8         46.54         29.41        23.10 o                         
  -8   5   8          9.37         26.22        10.71 o                         
  -7   5   8        339.07        305.84        19.56 o                         
  -6   5   8        184.94        200.88        12.19 o                         
  -5   5   8        537.16        542.83        16.40 o                         
  -4   5   8         32.64         37.59         7.82 o                         
  -3   5   8        427.50        504.66        17.90 o                         
  -2   5   8         72.42         58.85         8.67 o                         
  -1   5   8        635.04        675.36        20.52 o                         
   0   5   8        198.34        176.95        11.41 o                         
   1   5   8        962.34        956.00        26.25 o                         
   2   5   8        664.22        742.66        22.83 o                         
   3   5   8          1.99         -8.64         8.64 o                         
   4   5   8        294.70        299.18        19.49 o                         
   5   5   8        838.92        837.16        32.43 o                         
   6   5   8         85.05         97.60        17.55 o                         
   7   5   8         10.02         12.08        23.91 o                         
   8   5   8         31.51         93.60        62.38 o                         
 -11   6   8         57.30         39.94        30.09 o                         
 -10   6   8       3647.68       3552.73        79.51 o                         
  -9   6   8       1607.16       1614.69        34.02 o                         
  -8   6   8       1813.54       1888.69        37.02 o                         
  -7   6   8       1478.31       1483.70        34.50 o                         
  -6   6   8        783.14        775.51        23.15 o                         
  -5   6   8       1164.10       1114.25        22.58 o                         
  -4   6   8       5035.28       4996.11        48.71 o                         
  -3   6   8       8245.24       8311.76        71.83 o                         
  -2   6   8       2159.12       2239.32        36.67 o                         
  -1   6   8      12097.94      12223.03       107.66 o                         
   0   6   8         36.27         36.62         8.79 o                         
   1   6   8       7256.94       7384.98        62.32 o                         
   2   6   8       5148.72       5005.93        52.28 o                         
   3   6   8       2048.45       2054.21        40.69 o                         
   4   6   8        916.61        864.50        30.31 o                         
   5   6   8          0.21         -9.64        14.19 o                         
   6   6   8       4494.59       4524.43        64.80 o                         
   7   6   8       5860.52       5807.96        90.86 o                         
 -11   7   8        383.46        424.81        48.28 o                         
 -10   7   8          8.76          7.30        24.46 o                         
  -9   7   8        139.13        117.46        15.66 o                         
  -8   7   8        508.56        476.16        24.35 o                         
  -7   7   8        527.65        536.50        17.72 o                         
  -6   7   8       1066.46       1083.69        27.57 o                         
  -5   7   8       1387.97       1400.64        28.60 o                         
  -4   7   8        303.11        304.44        14.60 o                         
  -3   7   8       2170.63       2184.05        32.69 o                         
  -2   7   8         54.83         47.97         9.54 o                         
  -1   7   8         33.32         45.53         9.49 o                         
   0   7   8       1968.00       1971.25        36.25 o                         
   1   7   8        188.65        185.20        11.97 o                         
   2   7   8        378.97        406.14        22.21 o                         
   3   7   8         12.47         12.31        11.41 o                         
   4   7   8         51.12         49.47        14.97 o                         
   5   7   8         84.08         90.28        17.01 o                         
   6   7   8          0.30          6.28        19.19 o                         
   7   7   8          8.72         24.14        24.80 o                         
 -11   8   8         13.02        -24.24        31.34 o                         
 -10   8   8        818.99        759.84        41.18 o                         
  -9   8   8       1617.45       1623.67        48.20 o                         
  -8   8   8       1156.47       1169.36        27.11 o                         
  -7   8   8       2978.39       2985.12        37.87 o                         
  -6   8   8        917.86        890.88        30.71 o                         
  -5   8   8       2085.10       2022.87        34.03 o                         
  -4   8   8       2372.71       2335.22        33.02 o                         
  -3   8   8       5210.80       5248.43        54.80 o                         
  -2   8   8       5868.65       5847.70        63.00 o                         
  -1   8   8       1595.67       1632.54        32.85 o                         
   0   8   8         34.32         41.95         9.50 o                         
   1   8   8       3029.83       3102.77        38.64 o                         
   2   8   8       7292.82       7559.74        80.43 o                         
   3   8   8       2609.99       2635.97        44.27 o                         
   4   8   8        722.23        710.96        31.94 o                         
   5   8   8          1.72         14.68        16.92 o                         
   6   8   8       1285.08       1288.92        45.19 o                         
   7   8   8       2532.30       2503.57        60.96 o                         
 -10   9   8        406.42        391.41        28.35 o                         
  -9   9   8        362.61        433.20        20.62 o                         
  -8   9   8         77.92        124.27        16.79 o                         
  -7   9   8         45.64         73.85        12.74 o                         
  -6   9   8       2245.62       2205.96        36.90 o                         
  -5   9   8        846.78        878.92        27.42 o                         
  -4   9   8          0.27          0.38         8.22 o                         
  -3   9   8        317.75        300.96        15.33 o                         
  -2   9   8        225.77        222.34        14.38 o                         
  -1   9   8        708.70        662.77        22.08 o                         
   0   9   8        217.57        251.58        16.76 o                         
   1   9   8          4.91          7.08         9.97 o                         
   2   9   8       2659.44       2558.44        43.22 o                         
   3   9   8        268.16        282.54        19.76 o                         
   4   9   8        146.44        142.04        18.24 o                         
   5   9   8        286.10        302.63        23.22 o                         
   6   9   8        761.26        763.32        38.51 o                         
 -10  10   8         35.30         46.64        26.28 o                         
  -9  10   8       1549.60       1672.42        39.06 o                         
  -8  10   8       5316.12       5243.12        65.40 o                         
  -7  10   8       2277.73       2246.50        41.55 o                         
  -6  10   8          3.85          5.89        12.08 o                         
  -5  10   8         19.12         47.73        10.66 o                         
  -4  10   8       2362.75       2395.22        32.64 o                         
  -3  10   8       4078.78       4009.64        44.12 o                         
  -2  10   8       2079.25       2091.14        33.69 o                         
  -1  10   8          1.17         18.92        10.22 o                         
   0  10   8       2009.37       1998.93        33.45 o                         
   1  10   8       2917.11       2959.97        39.15 o                         
   2  10   8       2218.09       2287.33        48.72 o                         
   3  10   8       3951.17       3921.39        56.20 o                         
   4  10   8        342.39        377.35        25.72 o                         
   5  10   8        792.87        763.15        36.61 o                         
   6  10   8       1022.01        925.35        58.39 o                         
  -9  11   8          0.14         19.38        23.54 o                         
  -8  11   8          0.07          0.86        18.35 o                         
  -7  11   8        171.80        151.50        20.39 o                         
  -6  11   8       1059.63        944.75        35.01 o                         
  -5  11   8          3.62          3.54        11.36 o                         
  -4  11   8        115.05        106.34        11.29 o                         
  -3  11   8        323.65        283.58        15.23 o                         
  -2  11   8         54.00         62.05        10.63 o                         
  -1  11   8        103.87        116.85        12.85 o                         
   0  11   8       1790.56       1849.46        34.15 o                         
   1  11   8          5.99          2.60        10.82 o                         
   2  11   8        139.09        120.54        17.89 o                         
   3  11   8        216.17        188.99        19.34 o                         
   4  11   8        597.64        603.93        35.17 o                         
   5  11   8        526.18        506.34        29.64 o                         
  -9  12   8       2630.01       2559.46        49.31 o                         
  -8  12   8       3256.97       3234.27        52.69 o                         
  -7  12   8        459.56        511.89        27.76 o                         
  -6  12   8        176.48        219.41        16.16 o                         
  -5  12   8        204.86        203.87        16.21 o                         
  -4  12   8       1090.58       1061.37        27.59 o                         
  -3  12   8       3161.89       3147.49        41.02 o                         
  -2  12   8       3614.59       3549.69        40.82 o                         
  -1  12   8         63.26         62.71        13.71 o                         
   0  12   8        825.66        869.05        36.77 o                         
   1  12   8        666.58        679.86        44.38 o                         
   2  12   8       1424.93       1419.16        44.99 o                         
   3  12   8       2245.05       2236.85        51.58 o                         
   4  12   8          6.04         42.88        22.87 o                         
   5  12   8       1176.87       1199.17        56.12 o                         
  -8  13   8          0.33         11.62        19.95 o                         
  -7  13   8       1505.60       1486.70        44.44 o                         
  -6  13   8        954.12        924.01        32.22 o                         
  -5  13   8        229.32        230.69        16.47 o                         
  -4  13   8        301.78        325.89        18.67 o                         
  -3  13   8         19.33          6.35        11.36 o                         
  -2  13   8        227.36        234.54        13.96 o                         
  -1  13   8        685.91        675.64        22.36 o                         
   0  13   8        758.18        726.56        27.72 o                         
   1  13   8        658.95        615.62        51.96 o                         
   2  13   8        590.08        538.21        34.68 o                         
   3  13   8          5.85         -2.05        21.35 o                         
   4  13   8        629.31        540.83        36.66 o                         
  -7  14   8        483.33        453.90        25.94 o                         
  -6  14   8         25.58         37.95        16.28 o                         
  -5  14   8        219.17        179.41        21.42 o                         
  -4  14   8       1154.79       1025.74        37.83 o                         
  -3  14   8       1201.67       1210.30        39.18 o                         
  -2  14   8       2242.62       2245.78        43.27 o                         
  -1  14   8         78.01         34.88        17.62 o                         
   0  14   8        101.05        125.03        18.91 o                         
   1  14   8        524.98        560.79        31.33 o                         
   2  14   8       1875.88       1891.59        57.45 o                         
   3  14   8       1706.92       1689.14        56.51 o                         
  -6  15   8        630.62        624.23        43.47 o                         
  -5  15   8        226.38        194.10        23.65 o                         
  -4  15   8       1134.74       1051.05        45.80 o                         
  -3  15   8        324.68        295.19        25.86 o                         
  -2  15   8        906.48        901.70        40.79 o                         
  -1  15   8       3000.78       2984.15        52.79 o                         
   0  15   8        143.42        172.20        24.35 o                         
   1  15   8         59.04         78.28        29.08 o                         
   2  15   8        373.23        328.46        37.14 o                         
  -4  16   8       1129.23       1057.31        65.37 o                         
  -3  16   8        710.57        722.37        48.47 o                         
  -2  16   8        450.80        414.76        28.39 o                         
  -1  16   8        437.94        459.40        28.81 o                         
   0  16   8         68.97         38.26        31.43 o                         
 -12   1   9       3066.48       2898.32       105.46 o                         
 -11   1   9       3686.44       3534.84        93.94 o                         
 -10   1   9       3132.57       3039.10        81.02 o                         
  -9   1   9       3916.81       3915.57       102.93 o                         
  -8   1   9        229.42        245.75        25.45 o                         
  -7   1   9      10772.93      10453.24       151.36 o                         
  -6   1   9       4540.15       4507.72        73.05 o                         
  -5   1   9       1316.19       1347.74        21.78 o                         
  -4   1   9       1840.11       1883.70        25.02 o                         
  -3   1   9        566.29        572.89        16.28 o                         
  -2   1   9       7452.05       7467.96        62.32 o                         
  -1   1   9      13086.74      13185.84        94.91 o                         
   0   1   9       3159.33       3173.55        40.78 o                         
   1   1   9          5.72          5.06         7.66 o                         
   2   1   9         12.61         25.07         8.40 o                         
   3   1   9       1628.86       1724.17        28.71 o                         
   4   1   9       9889.77      10010.84        78.40 o                         
   5   1   9       3510.81       3452.02        43.53 o                         
   6   1   9        146.49        122.16        15.53 o                         
   7   1   9          1.12         31.35        22.26 o                         
 -12   2   9         47.79         50.81        40.95 o                         
 -11   2   9        435.62        402.23        39.68 o                         
 -10   2   9        761.93        840.14        52.60 o                         
  -9   2   9         62.22         32.69        22.60 o                         
  -8   2   9        284.18        320.11        30.24 o                         
  -7   2   9        350.26        373.33        28.60 o                         
  -6   2   9       2847.97       2795.91        58.15 o                         
  -5   2   9        159.67        131.69         9.49 o                         
  -4   2   9        118.75        107.43         9.11 o                         
  -3   2   9        320.28        318.98        15.70 o                         
  -2   2   9        924.61        864.52        19.87 o                         
  -1   2   9         76.02         84.40         8.77 o                         
   0   2   9        200.79        182.72        10.57 o                         
   1   2   9         95.77         84.12         9.12 o                         
   2   2   9        300.29        251.63        12.98 o                         
   3   2   9        535.23        477.42        18.18 o                         
   4   2   9          7.52         29.93        10.72 o                         
   5   2   9          9.62          6.29        11.64 o                         
   6   2   9         91.49         72.19        14.41 o                         
   7   2   9        354.04        337.59        23.56 o                         
 -11   3   9        761.95        731.71        53.87 o                         
 -10   3   9       1065.27       1051.11        71.86 o                         
  -9   3   9         29.11         33.27        22.19 o                         
  -8   3   9       1073.02       1089.32        57.57 o                         
  -7   3   9       4746.82       4780.52        89.17 o                         
  -6   3   9      12864.93      12792.86       125.55 o                         
  -5   3   9       4925.96       4886.12        50.77 o                         
  -4   3   9        831.03        833.27        19.99 o                         
  -3   3   9       1198.06       1184.60        23.95 o                         
  -2   3   9       4163.83       4133.36        43.30 o                         
  -1   3   9       7897.32       8072.15        67.38 o                         
   0   3   9       4751.76       4733.23        44.59 o                         
   1   3   9         93.88         90.13         8.90 o                         
   2   3   9          0.73         -1.08         8.55 o                         
   3   3   9       3226.07       3214.38        39.13 o                         
   4   3   9       2539.48       2605.89        35.84 o                         
   5   3   9       1586.07       1622.06        31.85 o                         
   6   3   9        191.73        253.77        18.72 o                         
   7   3   9        195.73        186.03        25.03 o                         
 -11   4   9         48.39         71.97        33.58 o                         
 -10   4   9          0.21          2.26        38.47 o                         
  -9   4   9        281.17        239.95        29.37 o                         
  -8   4   9        388.60        453.66        31.56 o                         
  -7   4   9         13.74         21.33        10.36 o                         
  -6   4   9        415.87        403.74        19.08 o                         
  -5   4   9         15.43          7.81         7.05 o                         
  -4   4   9         96.10         88.37         8.62 o                         
  -3   4   9          0.40          7.48         7.83 o                         
  -2   4   9       1399.88       1408.55        30.09 o                         
  -1   4   9        163.07        186.28        12.08 o                         
   0   4   9         67.60         68.90         9.12 o                         
   1   4   9        832.29        878.75        20.60 o                         
   2   4   9        379.73        369.45        16.43 o                         
   3   4   9       1846.84       1897.39        29.66 o                         
   4   4   9        193.44        183.93        14.23 o                         
   5   4   9        514.99        500.40        31.08 o                         
   6   4   9        532.37        502.89        27.12 o                         
   7   4   9         40.74         29.49        26.26 o                         
 -11   5   9       3160.62       3106.06        85.57 o                         
 -10   5   9       1635.46       1646.11        66.48 o                         
  -9   5   9        318.20        316.49        28.37 o                         
  -8   5   9        369.94        407.29        38.42 o                         
  -7   5   9       3709.71       3694.66        53.22 o                         
  -6   5   9       3761.62       3779.05        46.40 o                         
  -5   5   9       3993.35       3951.20        46.35 o                         
  -4   5   9        756.61        749.10        19.88 o                         
  -3   5   9       5857.95       5917.07        61.79 o                         
  -2   5   9       2337.70       2375.90        37.27 o                         
  -1   5   9       2882.57       3037.96        43.05 o                         
   0   5   9       5320.08       5402.03        59.25 o                         
   1   5   9        812.10        822.27        24.14 o                         
   2   5   9        291.96        306.71        20.53 o                         
   3   5   9       1618.55       1602.95        31.50 o                         
   4   5   9       1826.56       1952.50        40.71 o                         
   5   5   9       1685.50       1667.05        41.28 o                         
   6   5   9       1375.63       1392.94        45.75 o                         
   7   5   9        134.47        146.44        25.88 o                         
 -11   6   9          0.84        -17.50        33.99 o                         
 -10   6   9          1.00         53.43        25.41 o                         
  -9   6   9        160.96        202.14        22.76 o                         
  -8   6   9        887.07        902.61        36.59 o                         
  -7   6   9       1631.67       1573.51        35.21 o                         
  -6   6   9         26.13         12.67        11.26 o                         
  -5   6   9        567.63        529.25        18.94 o                         
  -4   6   9        602.73        640.60        20.30 o                         
  -3   6   9        122.30        120.19        11.80 o                         
  -2   6   9         76.87         68.74         9.99 o                         
  -1   6   9        476.72        492.99        22.60 o                         
   0   6   9        156.77        145.32        14.33 o                         
   1   6   9        168.80        162.16        14.00 o                         
   2   6   9        261.26        246.80        17.21 o                         
   3   6   9        721.48        728.60        30.23 o                         
   4   6   9         97.62        104.70        16.05 o                         
   5   6   9         23.18         11.93        20.63 o                         
   6   6   9        199.04        160.08        25.59 o                         
 -11   7   9       6011.24       5734.44       113.29 o                         
 -10   7   9       3630.51       3613.81        65.05 o                         
  -9   7   9        104.00         98.26        17.19 o                         
  -8   7   9        408.42        352.54        22.76 o                         
  -7   7   9       1656.65       1656.67        35.40 o                         
  -6   7   9       3086.14       3070.38        43.47 o                         
  -5   7   9       3143.38       3190.07        38.07 o                         
  -4   7   9         78.91         48.78         9.90 o                         
  -3   7   9        636.44        627.22        21.34 o                         
  -2   7   9       1689.74       1703.25        33.81 o                         
  -1   7   9       2272.25       2319.42        42.20 o                         
   0   7   9       4464.22       4516.46        63.29 o                         
   1   7   9       1046.44       1134.97        30.23 o                         
   2   7   9        367.47        365.01        18.70 o                         
   3   7   9       2338.41       2458.33        48.61 o                         
   4   7   9       1861.29       1823.15        42.21 o                         
   5   7   9       2210.68       2146.12        47.43 o                         
   6   7   9       2027.07       2009.13        65.78 o                         
 -10   8   9         92.26        115.56        20.49 o                         
  -9   8   9         37.15         42.72        17.38 o                         
  -8   8   9        109.69         89.00        15.97 o                         
  -7   8   9        305.14        335.25        18.54 o                         
  -6   8   9        752.45        779.55        26.57 o                         
  -5   8   9        347.94        354.41        17.55 o                         
  -4   8   9       1225.48       1217.45        25.71 o                         
  -3   8   9       2033.57       1998.19        35.22 o                         
  -2   8   9         34.64          6.34        10.50 o                         
  -1   8   9       1406.11       1305.94        31.47 o                         
   0   8   9        860.44        862.78        28.30 o                         
   1   8   9       1910.98       1924.31        32.23 o                         
   2   8   9       1497.93       1492.53        36.00 o                         
   3   8   9         33.83          3.14        19.93 o                         
   4   8   9        180.78        161.47        19.67 o                         
   5   8   9        253.27        289.08        26.95 o                         
   6   8   9         20.92          4.25        24.72 o                         
 -10   9   9       1857.94       1831.99        48.64 o                         
  -9   9   9        566.14        574.32        31.26 o                         
  -8   9   9        175.70        214.73        16.24 o                         
  -7   9   9       2868.83       2848.91        44.89 o                         
  -6   9   9       6050.11       6025.41        69.29 o                         
  -5   9   9       3165.86       3140.42        39.33 o                         
  -4   9   9        767.84        797.64        23.38 o                         
  -3   9   9         24.66         29.20        10.26 o                         
  -2   9   9       2133.17       2188.40        43.44 o                         
  -1   9   9       4524.32       4503.51        55.68 o                         
   0   9   9       1965.64       2033.57        35.65 o                         
   1   9   9        101.45        109.86        12.06 o                         
   2   9   9        340.57        312.45        20.51 o                         
   3   9   9       1092.77       1004.86        56.11 o                         
   4   9   9       2742.67       2685.16        52.44 o                         
   5   9   9       1354.33       1338.34        50.16 o                         
  -9  10   9        448.17        455.11        25.84 o                         
  -8  10   9         39.40          2.65        15.68 o                         
  -7  10   9        143.13        143.55        16.98 o                         
  -6  10   9         73.76         69.27        12.70 o                         
  -5  10   9        343.94        372.04        18.36 o                         
  -4  10   9       2382.53       2427.25        38.40 o                         
  -3  10   9        904.03        868.00        23.61 o                         
  -2  10   9        447.05        398.79        20.35 o                         
  -1  10   9        671.38        668.15        25.02 o                         
   0  10   9        201.35        182.54        16.42 o                         
   1  10   9        794.36        818.47        32.39 o                         
   2  10   9        756.40        748.38        31.67 o                         
   3  10   9         28.05         37.10        18.25 o                         
   4  10   9          1.18         17.19        20.26 o                         
   5  10   9        454.76        470.96        31.57 o                         
  -9  11   9       1327.05       1417.84        55.56 o                         
  -8  11   9        225.57        194.72        21.04 o                         
  -7  11   9       3713.61       3757.31        69.41 o                         
  -6  11   9       3042.85       3060.27        43.59 o                         
  -5  11   9       1406.28       1422.25        32.14 o                         
  -4  11   9       1358.73       1406.49        29.53 o                         
  -3  11   9         94.35        101.90        12.82 o                         
  -2  11   9       6357.81       6244.91        62.88 o                         
  -1  11   9       5390.75       5424.44        64.78 o                         
   0  11   9        998.60        946.85        28.90 o                         
   1  11   9         10.20          2.10        17.74 o                         
   2  11   9        136.78        124.38        21.19 o                         
   3  11   9        580.55        495.17        27.74 o                         
   4  11   9       2406.08       2323.91        68.85 o                         
  -8  12   9       2697.05       2572.58        46.49 o                         
  -7  12   9        284.18        275.92        19.27 o                         
  -6  12   9         66.07         65.67        15.30 o                         
  -5  12   9         82.28         67.74        13.82 o                         
  -4  12   9        322.43        375.62        18.93 o                         
  -3  12   9        812.53        799.64        24.85 o                         
  -2  12   9        180.16        162.11        18.64 o                         
  -1  12   9        141.74        162.59        14.89 o                         
   0  12   9        182.18        216.33        19.75 o                         
   1  12   9        440.48        377.45        28.94 o                         
   2  12   9        606.43        560.71        34.28 o                         
   3  12   9       1207.38       1094.38        50.28 o                         
   4  12   9         42.50         37.41        29.89 o                         
  -7  13   9       2379.06       2407.25        48.95 o                         
  -6  13   9       2879.73       2776.76        50.50 o                         
  -5  13   9        383.14        379.93        21.65 o                         
  -4  13   9        128.93        169.18        15.27 o                         
  -3  13   9         23.93         14.41        13.32 o                         
  -2  13   9       1956.77       1911.66        48.68 o                         
  -1  13   9       5185.22       5159.53        54.82 o                         
   0  13   9        761.48        823.82        38.18 o                         
   1  13   9        426.73        423.51        30.45 o                         
   2  13   9          0.52          9.40        25.68 o                         
   3  13   9        549.95        486.93        52.98 o                         
  -6  14   9        485.69        492.28        24.99 o                         
  -5  14   9          3.25         -6.78        17.55 o                         
  -4  14   9         74.47         77.16        20.25 o                         
  -3  14   9       1247.28       1205.15        34.73 o                         
  -2  14   9       1055.64       1095.33        50.94 o                         
  -1  14   9         38.75         36.27        15.90 o                         
   0  14   9       1434.89       1427.07        42.46 o                         
   1  14   9        196.19        188.91        26.44 o                         
   2  14   9        373.23        406.25        40.77 o                         
  -4  15   9        233.87        278.02        27.28 o                         
  -3  15   9          3.49         46.68        22.10 o                         
  -2  15   9        738.96        750.81        33.99 o                         
  -1  15   9       1028.46       1087.76        41.65 o                         
   0  15   9       1687.17       1614.95        49.96 o                         
 -11   0  10       1520.90       1521.54       104.26 o                         
 -10   0  10        356.07        429.03        56.86 o                         
  -9   0  10       4045.41       3915.50       126.41 o                         
  -8   0  10       7602.53       7679.23       176.12 o                         
  -7   0  10       1999.56       2017.09        89.32 o                         
  -6   0  10       2946.43       2909.42        85.99 o                         
  -5   0  10       1675.46       1655.43        42.90 o                         
  -4   0  10       4909.64       5067.31        68.70 o                         
  -3   0  10       4644.16       4748.43        74.97 o                         
  -2   0  10       6002.66       5821.76        78.31 o                         
  -1   0  10         44.34         69.72        13.55 o                         
   0   0  10       4480.72       4591.50        71.68 o                         
   1   0  10        459.28        481.19        28.36 o                         
   2   0  10       3353.62       3333.71        57.22 o                         
   3   0  10       5381.97       5328.00        76.27 o                         
   4   0  10        279.92        326.97        27.74 o                         
   5   0  10       2477.72       2400.30        56.66 o                         
   6   0  10       3410.43       3214.44        76.63 o                         
 -11   1  10         23.86         28.50        33.36 o                         
 -10   1  10         34.32         47.29        28.99 o                         
  -9   1  10        315.94        354.68        31.63 o                         
  -8   1  10        119.14         93.93        25.09 o                         
  -7   1  10        848.25        773.56        37.24 o                         
  -6   1  10        168.52        138.18        19.57 o                         
  -5   1  10        421.04        410.18        18.92 o                         
  -4   1  10         91.75        106.36         9.10 o                         
  -3   1  10        358.94        339.42        15.25 o                         
  -2   1  10        469.93        461.77        17.90 o                         
  -1   1  10        969.05        898.50        22.41 o                         
   0   1  10        730.49        730.74        23.14 o                         
   1   1  10        224.36        179.86        13.08 o                         
   2   1  10        235.77        209.54        12.92 o                         
   3   1  10         97.28         84.83        12.28 o                         
   4   1  10        543.63        594.03        28.33 o                         
   5   1  10          1.88        -10.05        15.80 o                         
   6   1  10          0.10        -19.09        19.09 o                         
 -11   2  10        107.95         88.60        38.96 o                         
 -10   2  10        565.88        468.17        45.22 o                         
  -9   2  10       3887.73       3963.81        89.07 o                         
  -8   2  10       2793.27       2844.41        75.41 o                         
  -7   2  10        204.74        228.36        22.27 o                         
  -6   2  10        265.85        269.73        15.09 o                         
  -5   2  10       2127.47       2121.63        30.13 o                         
  -4   2  10       2516.14       2601.92        35.54 o                         
  -3   2  10       6248.14       6352.39        57.99 o                         
  -2   2  10       3711.36       3819.16        43.31 o                         
  -1   2  10        191.75        194.14        12.68 o                         
   0   2  10       3829.22       4024.64        49.63 o                         
   1   2  10       4501.14       4417.00        51.33 o                         
   2   2  10       2773.25       2830.08        37.29 o                         
   3   2  10       2174.47       2216.58        34.84 o                         
   4   2  10         47.76         51.10        12.59 o                         
   5   2  10       1220.28       1195.38        33.26 o                         
   6   2  10       3462.38       3415.92        66.35 o                         
 -11   3  10          1.74          4.76        33.53 o                         
 -10   3  10          9.96         11.79        27.76 o                         
  -9   3  10        606.84        635.39        46.66 o                         
  -8   3  10         81.70         44.79        26.90 o                         
  -7   3  10        594.42        635.43        45.42 o                         
  -6   3  10        142.32        128.24        13.22 o                         
  -5   3  10        957.56        912.73        21.59 o                         
  -4   3  10         21.18         13.61         8.42 o                         
  -3   3  10        161.36        166.22        12.09 o                         
  -2   3  10        245.62        273.00        14.20 o                         
  -1   3  10        965.75        931.44        23.00 o                         
   0   3  10        181.92        201.75        14.08 o                         
   1   3  10        350.65        359.27        17.41 o                         
   2   3  10          3.84         -0.71         9.48 o                         
   3   3  10         16.12         14.72        11.60 o                         
   4   3  10       1038.23       1004.04        34.97 o                         
   5   3  10        345.18        369.48        21.88 o                         
   6   3  10        238.53        296.53        22.77 o                         
 -11   4  10        420.02        472.32        43.47 o                         
 -10   4  10       1474.50       1675.95        68.40 o                         
  -9   4  10       3777.77       3846.28        79.63 o                         
  -8   4  10        537.58        585.77        39.45 o                         
  -7   4  10         52.68         66.08        10.47 o                         
  -6   4  10         47.96         44.99        12.93 o                         
  -5   4  10        806.21        834.32        21.51 o                         
  -4   4  10       5326.46       5401.94        56.36 o                         
  -3   4  10       3002.28       3027.93        43.59 o                         
  -2   4  10        396.95        434.21        18.03 o                         
  -1   4  10        108.77         85.83        11.76 o                         
   0   4  10       3299.85       3352.75        44.22 o                         
   1   4  10       4901.48       4992.64        54.53 o                         
   2   4  10       5811.95       5739.69        57.74 o                         
   3   4  10        978.42        969.22        27.82 o                         
   4   4  10        304.26        317.99        16.95 o                         
   5   4  10        628.75        650.02        31.95 o                         
   6   4  10       1940.09       1907.03        80.43 o                         
 -11   5  10          0.76         38.09        33.17 o                         
 -10   5  10         48.21         53.56        29.68 o                         
  -9   5  10         68.46         60.10        32.34 o                         
  -8   5  10       1064.49        949.67        52.15 o                         
  -7   5  10        573.23        598.16        35.97 o                         
  -6   5  10       1154.32       1190.43        27.31 o                         
  -5   5  10         21.48         39.11         9.01 o                         
  -4   5  10         14.54         15.02         9.35 o                         
  -3   5  10       1079.27       1085.74        28.58 o                         
  -2   5  10        865.92        859.32        26.42 o                         
  -1   5  10       2359.02       2324.91        73.20 o                         
   0   5  10         46.21         52.29        11.55 o                         
   1   5  10          4.30         20.09        11.29 o                         
   2   5  10        625.67        613.11        23.66 o                         
   3   5  10          7.95          8.67        12.75 o                         
   4   5  10        192.70        201.22        20.09 o                         
   5   5  10         91.26        166.59        25.61 o                         
   6   5  10          2.38         21.39        24.55 o                         
 -10   6  10       4315.53       4347.21        92.31 o                         
  -9   6  10       5625.85       5635.32        98.70 o                         
  -8   6  10       1342.45       1321.48        33.91 o                         
  -7   6  10        411.27        425.90        32.32 o                         
  -6   6  10          8.58         -7.00         9.99 o                         
  -5   6  10       3989.49       4056.28        43.89 o                         
  -4   6  10       5443.01       5605.40        58.29 o                         
  -3   6  10       4950.19       4970.59        60.06 o                         
  -2   6  10         92.46        105.30        13.32 o                         
  -1   6  10         46.29         27.57        12.31 o                         
   0   6  10        597.30        580.38        26.68 o                         
   1   6  10       3684.71       3724.72        46.65 o                         
   2   6  10       6770.28       6949.87        66.65 o                         
   3   6  10       1406.91       1367.63        42.32 o                         
   4   6  10        765.47        709.85        33.21 o                         
   5   6  10        757.48        663.14        40.45 o                         
   6   6  10       2096.09       2025.47        57.60 o                         
 -10   7  10        237.43        224.11        31.25 o                         
  -9   7  10         88.79        119.30        19.81 o                         
  -8   7  10        412.31        409.45        24.87 o                         
  -7   7  10        439.73        417.05        20.81 o                         
  -6   7  10        962.55        979.51        29.24 o                         
  -5   7  10       1036.68       1064.63        25.26 o                         
  -4   7  10        268.77        249.60        20.13 o                         
  -3   7  10         65.23         54.48        13.03 o                         
  -2   7  10        888.51        904.97        30.89 o                         
  -1   7  10        199.52        221.11        16.78 o                         
   0   7  10        619.51        595.96        28.25 o                         
   1   7  10         56.29         22.60        15.32 o                         
   2   7  10        222.47        229.20        18.42 o                         
   3   7  10       1449.57       1507.84        41.71 o                         
   4   7  10        128.17        134.00        19.88 o                         
   5   7  10         60.28         37.96        26.26 o                         
 -10   8  10       1994.66       1996.48        54.84 o                         
  -9   8  10       5105.07       5147.97        67.72 o                         
  -8   8  10       2538.71       2460.81        47.31 o                         
  -7   8  10        121.07        148.82        15.04 o                         
  -6   8  10        287.93        302.53        17.43 o                         
  -5   8  10       2984.84       2961.57        39.30 o                         
  -4   8  10       8214.10       8269.70        76.49 o                         
  -3   8  10       3509.17       3472.72        47.15 o                         
  -2   8  10       1804.93       1703.30        48.78 o                         
  -1   8  10         47.04         34.87        13.34 o                         
   0   8  10       1557.02       1578.15        36.43 o                         
   1   8  10       4113.92       4148.86        56.30 o                         
   2   8  10       5563.47       5554.60        70.39 o                         
   3   8  10        341.82        313.67        21.84 o                         
   4   8  10         30.30         33.19        22.37 o                         
   5   8  10       1245.13       1237.21        48.85 o                         
  -9   9  10        122.42        124.63        22.94 o                         
  -8   9  10        186.42        187.89        16.54 o                         
  -7   9  10         20.11         37.39        14.38 o                         
  -6   9  10         16.01         15.70        13.33 o                         
  -5   9  10       1968.96       1958.33        32.64 o                         
  -4   9  10        122.49        129.35        13.56 o                         
  -3   9  10        975.70        907.07        30.07 o                         
  -2   9  10         72.69         65.42        14.72 o                         
  -1   9  10         19.63         15.36        13.43 o                         
   0   9  10        189.19        191.94        15.51 o                         
   1   9  10         45.36         67.95        13.19 o                         
   2   9  10        617.77        551.27        28.59 o                         
   3   9  10       2961.33       3120.01        56.50 o                         
   4   9  10         55.81        100.24        23.45 o                         
  -9  10  10       1010.96       1047.59        47.32 o                         
  -8  10  10       2184.26       2166.98        39.83 o                         
  -7  10  10        549.35        518.83        27.05 o                         
  -6  10  10        504.36        526.25        25.10 o                         
  -5  10  10        762.99        816.89        32.57 o                         
  -4  10  10       2122.28       2130.71        36.84 o                         
  -3  10  10       4528.87       4582.67        56.82 o                         
  -2  10  10       2169.04       2055.36        47.73 o                         
  -1  10  10        679.82        665.59        27.80 o                         
   0  10  10       3000.55       3069.59        56.01 o                         
   1  10  10       3837.36       3806.36        48.92 o                         
   2  10  10       1734.70       1804.50        57.99 o                         
   3  10  10        966.52       1004.69        41.34 o                         
   4  10  10         43.53         51.41        32.17 o                         
  -8  11  10        254.74        242.34        20.41 o                         
  -7  11  10        279.54        267.13        20.40 o                         
  -6  11  10        247.81        286.15        18.34 o                         
  -5  11  10         30.83         33.95        14.68 o                         
  -4  11  10         79.64         69.62        13.36 o                         
  -3  11  10       1200.98       1121.48        33.34 o                         
  -2  11  10        921.82        889.19        36.62 o                         
  -1  11  10        218.80        219.20        17.90 o                         
   0  11  10        202.53        235.66        17.69 o                         
   1  11  10         28.81         24.34        21.01 o                         
   2  11  10         21.90         31.50        25.89 o                         
   3  11  10        517.16        448.25        28.70 o                         
  -7  12  10        423.41        430.17        25.42 o                         
  -6  12  10        556.86        555.06        25.74 o                         
  -5  12  10        791.67        828.64        31.29 o                         
  -4  12  10        500.20        444.58        21.55 o                         
  -3  12  10       1846.53       1843.23        36.03 o                         
  -2  12  10        628.56        680.74        32.93 o                         
  -1  12  10        698.49        673.56        30.29 o                         
   0  12  10       2977.61       2972.52        47.93 o                         
   1  12  10       1572.64       1684.64        60.73 o                         
   2  12  10        525.80        516.96        34.08 o                         
  -6  13  10        858.13        887.67        33.45 o                         
  -5  13  10         53.11         40.74        20.86 o                         
  -4  13  10        150.15        186.36        17.03 o                         
  -3  13  10          2.52         -6.27        16.71 o                         
  -2  13  10        857.93        800.50        35.15 o                         
  -1  13  10       2066.39       2053.20        55.14 o                         
   0  13  10         43.43         92.84        18.44 o                         
   1  13  10        130.63        119.48        27.39 o                         
  -5  14  10       1695.77       1647.45        46.79 o                         
  -4  14  10       1114.25       1074.80        44.34 o                         
  -3  14  10       1331.28       1305.54        45.77 o                         
  -2  14  10        485.86        596.31        32.16 o                         
  -1  14  10         69.89         84.24        24.01 o                         
   0  14  10        547.05        561.97        32.50 o                         
 -11   1  11       1465.39       1357.70        76.25 o                         
 -10   1  11       1013.27        857.52        60.93 o                         
  -9   1  11         45.57         87.69        27.94 o                         
  -8   1  11       1880.04       1907.18        64.20 o                         
  -7   1  11       7448.44       7702.72       134.15 o                         
  -6   1  11      10551.13      10469.08       127.55 o                         
  -5   1  11        198.13        201.43        11.69 o                         
  -4   1  11        294.25        322.23        21.16 o                         
  -3   1  11       4185.99       4170.56        48.71 o                         
  -2   1  11       9117.34       9429.55        81.27 o                         
  -1   1  11       9677.89       9815.24        89.52 o                         
   0   1  11        518.63        581.24        23.05 o                         
   1   1  11        306.43        301.41        17.50 o                         
   2   1  11       1892.24       1903.32        35.27 o                         
   3   1  11       3448.39       3444.47        45.28 o                         
   4   1  11       4959.98       4939.53        56.38 o                         
   5   1  11       1341.72       1267.88        65.03 o                         
 -11   2  11         88.85         79.38        37.72 o                         
 -10   2  11        167.76        225.05        34.15 o                         
  -9   2  11         68.30        148.30        27.74 o                         
  -8   2  11         47.39         47.10        20.81 o                         
  -7   2  11         20.60         33.32        23.06 o                         
  -6   2  11       1127.60       1044.56        33.44 o                         
  -5   2  11         35.77         36.15         8.91 o                         
  -4   2  11        474.68        445.37        20.04 o                         
  -3   2  11         28.49         26.64         9.43 o                         
  -2   2  11        726.06        684.50        23.35 o                         
  -1   2  11        674.79        627.05        23.38 o                         
   0   2  11         98.47        113.70        13.42 o                         
   1   2  11       1197.03       1188.88        26.74 o                         
   2   2  11        575.01        583.19        22.84 o                         
   3   2  11        272.55        259.94        19.83 o                         
   4   2  11        117.54         98.21        17.78 o                         
   5   2  11         37.46        118.97        18.93 o                         
 -11   3  11       2237.65       2166.88        89.46 o                         
 -10   3  11       1372.12       1479.66        82.19 o                         
  -9   3  11        359.81        466.25        43.24 o                         
  -8   3  11       5345.16       5299.05        93.76 o                         
  -7   3  11       3178.78       3005.10        72.90 o                         
  -6   3  11       3763.96       3781.31        47.54 o                         
  -5   3  11        729.31        711.18        24.92 o                         
  -4   3  11         54.87         53.69        11.03 o                         
  -3   3  11       1336.49       1334.37        29.78 o                         
  -2   3  11       8385.17       8396.13        79.15 o                         
  -1   3  11       2656.29       2737.84        41.92 o                         
   0   3  11       1046.88       1047.50        29.27 o                         
   1   3  11         33.02         24.21        10.92 o                         
   2   3  11       2393.77       2370.33        40.61 o                         
   3   3  11       4358.59       4352.56        50.56 o                         
   4   3  11       1253.75       1296.73        62.42 o                         
   5   3  11        946.72        849.96        37.92 o                         
 -10   4  11          5.87        -25.41        31.84 o                         
  -9   4  11          0.19        -15.16        26.95 o                         
  -8   4  11        684.04        784.25        46.92 o                         
  -7   4  11        123.67        152.69        13.95 o                         
  -6   4  11        134.18        134.52        10.09 o                         
  -5   4  11        125.97        126.34        12.14 o                         
  -4   4  11        851.52        793.54        25.04 o                         
  -3   4  11          6.68         15.51        12.30 o                         
  -2   4  11         21.11         21.08        10.83 o                         
  -1   4  11        342.28        360.47        18.61 o                         
   0   4  11         10.48         18.59        12.30 o                         
   1   4  11          2.44          8.66        10.94 o                         
   2   4  11          3.78         28.25        12.82 o                         
   3   4  11         19.21         30.22        15.02 o                         
   4   4  11        166.41        127.02        15.42 o                         
   5   4  11          2.40         40.89        34.08 o                         
 -10   5  11       1612.37       1682.40        75.71 o                         
  -9   5  11       1299.96       1282.04        57.43 o                         
  -8   5  11       3488.18       3518.71       102.20 o                         
  -7   5  11       2577.78       2511.99        43.93 o                         
  -6   5  11       3016.99       3011.11        37.81 o                         
  -5   5  11       2854.85       2902.02        41.35 o                         
  -4   5  11        419.76        407.08        25.41 o                         
  -3   5  11       4013.28       4057.39        53.84 o                         
  -2   5  11       3913.36       3954.09        56.49 o                         
  -1   5  11        481.68        477.32        24.24 o                         
   0   5  11       1000.80        974.11        31.89 o                         
   1   5  11        157.65        178.50        15.73 o                         
   2   5  11       1192.21       1286.04        32.48 o                         
   3   5  11       3618.19       3644.13        51.34 o                         
   4   5  11       1076.90       1098.57        49.84 o                         
   5   5  11         26.51         10.30        24.59 o                         
 -10   6  11        117.45         96.51        51.74 o                         
  -9   6  11        473.41        436.85        35.76 o                         
  -8   6  11          8.06         33.87        15.55 o                         
  -7   6  11          1.09        -14.21        14.21 o                         
  -6   6  11         13.66          3.17         9.98 o                         
  -5   6  11         68.59         84.59        12.27 o                         
  -4   6  11         48.22         33.45        13.30 o                         
  -3   6  11        178.10        163.36        19.18 o                         
  -2   6  11          3.37         -5.69        12.45 o                         
  -1   6  11        443.96        378.88        25.78 o                         
   0   6  11        289.97        295.59        19.89 o                         
   1   6  11        556.93        598.16        29.11 o                         
   2   6  11        271.35        265.51        20.22 o                         
   3   6  11         37.54         28.63        23.37 o                         
   4   6  11          0.04        -15.18        20.90 o                         
   5   6  11         31.65         60.98        27.93 o                         
 -10   7  11       1763.66       1722.15        67.50 o                         
  -9   7  11        347.18        354.80        44.62 o                         
  -8   7  11       1978.79       1877.73        47.25 o                         
  -7   7  11       2774.75       2812.05        45.61 o                         
  -6   7  11       2318.20       2361.26        38.09 o                         
  -5   7  11       2644.97       2662.39        39.06 o                         
  -4   7  11        747.95        692.95        28.08 o                         
  -3   7  11       5091.52       5252.25        69.48 o                         
  -2   7  11       5879.78       6000.14       101.82 o                         
  -1   7  11        288.79        293.57        21.01 o                         
   0   7  11        807.26        773.92        32.21 o                         
   1   7  11         59.73        106.07        17.56 o                         
   2   7  11        720.16        729.55        36.80 o                         
   3   7  11       3879.72       3903.07        60.72 o                         
   4   7  11        977.56       1018.18        42.35 o                         
  -9   8  11        477.87        515.86        28.20 o                         
  -8   8  11        507.82        480.07        30.78 o                         
  -7   8  11        190.53        217.33        16.46 o                         
  -6   8  11        138.58        154.01        15.05 o                         
  -5   8  11        401.35        390.02        20.54 o                         
  -4   8  11       1294.60       1337.84        32.46 o                         
  -3   8  11       1420.27       1403.55        33.87 o                         
  -2   8  11         34.59         31.78        14.91 o                         
  -1   8  11         64.60         29.31        15.24 o                         
   0   8  11         61.77         66.43        17.53 o                         
   1   8  11        570.69        621.70        30.47 o                         
   2   8  11       1222.22       1224.63        40.75 o                         
   3   8  11          2.70         -6.15        21.50 o                         
   4   8  11        817.09        771.99        38.67 o                         
  -9   9  11        120.73        129.36        23.39 o                         
  -8   9  11       1297.27       1259.11        64.80 o                         
  -7   9  11       2084.48       2030.13        40.91 o                         
  -6   9  11       2164.31       2221.87        38.97 o                         
  -5   9  11        106.63         80.63        14.64 o                         
  -4   9  11         58.93         47.41        14.07 o                         
  -3   9  11       2018.10       1957.43        43.91 o                         
  -2   9  11       3623.84       3689.02        59.42 o                         
  -1   9  11       3120.29       3088.94        62.24 o                         
   0   9  11        589.53        557.33        26.76 o                         
   1   9  11         38.56         42.45        15.34 o                         
   2   9  11       1067.96        988.28        49.23 o                         
   3   9  11       2453.85       2541.50        57.68 o                         
  -8  10  11         43.04         63.66        15.85 o                         
  -7  10  11        316.27        331.37        21.75 o                         
  -6  10  11          6.13        -15.80        15.80 o                         
  -5  10  11        138.43        139.40        15.56 o                         
  -4  10  11       1256.44       1244.66        41.38 o                         
  -3  10  11        410.89        385.67        20.96 o                         
  -2  10  11        326.96        385.12        26.64 o                         
  -1  10  11         95.86        128.59        20.28 o                         
   0  10  11        147.54        157.30        18.50 o                         
   1  10  11        415.20        364.83        31.38 o                         
   2  10  11       1646.93       1603.18        89.90 o                         
   3  10  11        184.89        177.09        28.13 o                         
  -7  11  11       3231.41       3277.12        50.77 o                         
  -6  11  11       1962.18       2015.72        51.27 o                         
  -5  11  11        133.09        152.99        17.66 o                         
  -4  11  11         39.34         53.31        17.62 o                         
  -3  11  11        255.23        250.76        18.38 o                         
  -2  11  11       1564.79       1532.02        39.02 o                         
  -1  11  11       4220.12       4178.00        58.71 o                         
   0  11  11        818.55        802.48        33.24 o                         
   1  11  11        476.87        408.14        31.67 o                         
   2  11  11        320.27        322.71        31.91 o                         
  -6  12  11         50.30         76.95        21.84 o                         
  -5  12  11        342.65        346.23        28.01 o                         
  -4  12  11        311.88        341.49        21.66 o                         
  -3  12  11        427.62        401.49        23.70 o                         
  -2  12  11          0.62         11.44        20.52 o                         
  -1  12  11        371.30        309.56        32.58 o                         
   0  12  11       1205.23       1130.19        41.00 o                         
   1  12  11        414.73        365.12        38.24 o                         
  -5  13  11        151.57        147.18        24.18 o                         
  -4  13  11         47.82         45.89        18.84 o                         
  -3  13  11        513.06        478.03        23.48 o                         
  -2  13  11       1968.74       1870.13        41.81 o                         
  -1  13  11       2073.32       2098.71        45.74 o                         
 -10   0  12       1147.21       1303.30       286.25 o                         
  -9   0  12        926.77        826.83        80.87 o                         
  -8   0  12        557.97        525.82        56.74 o                         
  -7   0  12        371.58        366.57        39.15 o                         
  -6   0  12       2505.20       2554.53        62.21 o                         
  -5   0  12       4234.03       4236.45        71.57 o                         
  -4   0  12       1773.16       1813.29        44.69 o                         
  -3   0  12       1977.82       2015.68        48.32 o                         
  -2   0  12        137.96        119.34        18.71 o                         
  -1   0  12        139.04        199.31        27.02 o                         
   0   0  12       9940.40      10002.81       152.51 o                         
   1   0  12       5401.93       5638.79        82.94 o                         
   2   0  12         77.20         51.19        20.12 o                         
   3   0  12         64.56         69.71        24.87 o                         
   4   0  12        184.51        207.45        37.26 o                         
 -10   1  12          0.02         65.89        34.63 o                         
  -9   1  12         50.03         60.15        31.76 o                         
  -8   1  12         61.54         34.35        25.01 o                         
  -7   1  12          2.50         10.71        20.08 o                         
  -6   1  12          3.99         -5.50        11.14 o                         
  -5   1  12        143.61        135.48        11.96 o                         
  -4   1  12          0.19          7.74        10.48 o                         
  -3   1  12        186.17        128.70        12.96 o                         
  -2   1  12         93.72         87.84        13.26 o                         
  -1   1  12         97.07         86.34        14.78 o                         
   0   1  12          0.69         -2.49        12.92 o                         
   1   1  12        199.78        206.84        16.32 o                         
   2   1  12         13.30         28.34        14.32 o                         
   3   1  12        409.76        416.53        23.07 o                         
   4   1  12        509.03        496.02        25.87 o                         
 -10   2  12       3180.78       3102.52        99.06 o                         
  -9   2  12       1012.21       1025.14        65.34 o                         
  -8   2  12        468.47        416.29        36.15 o                         
  -7   2  12         75.19         56.18        21.86 o                         
  -6   2  12       1273.13       1331.24        30.05 o                         
  -5   2  12       4849.67       4939.57        53.29 o                         
  -4   2  12        990.43       1017.13        35.54 o                         
  -3   2  12       2318.11       2267.43        37.02 o                         
  -2   2  12         43.05         46.47        11.79 o                         
  -1   2  12       1163.85       1168.27        31.29 o                         
   0   2  12       2320.94       2388.22        44.37 o                         
   1   2  12       4130.22       4196.38        54.46 o                         
   2   2  12        922.29        916.58        31.85 o                         
   3   2  12         11.35         28.12        15.80 o                         
   4   2  12        654.35        719.12        36.76 o                         
 -10   3  12         73.70         87.36        43.54 o                         
  -9   3  12        221.22        182.32        34.39 o                         
  -8   3  12          6.72         30.65        23.81 o                         
  -7   3  12        340.78        367.10        26.33 o                         
  -6   3  12        959.83        923.49        35.89 o                         
  -5   3  12        692.59        649.04        26.40 o                         
  -4   3  12        313.38        340.28        21.61 o                         
  -3   3  12        104.35         94.54        13.60 o                         
  -2   3  12        278.57        265.15        16.16 o                         
  -1   3  12        360.15        383.45        20.87 o                         
   0   3  12          4.48          2.28        16.46 o                         
   1   3  12        385.61        412.93        27.39 o                         
   2   3  12         17.73         35.21        14.37 o                         
   3   3  12        224.35        193.99        18.04 o                         
   4   3  12         87.12         27.92        39.00 o                         
 -10   4  12       4479.70       4493.42       110.58 o                         
  -9   4  12       3193.56       3259.54        82.90 o                         
  -8   4  12         65.11         65.46        24.19 o                         
  -7   4  12        265.50        286.23        21.80 o                         
  -6   4  12       1957.32       1978.03        30.52 o                         
  -5   4  12       1651.48       1694.91        32.64 o                         
  -4   4  12       4161.47       4377.73        58.74 o                         
  -3   4  12        860.19        874.86        38.27 o                         
  -2   4  12        179.36        174.49        15.24 o                         
  -1   4  12        679.31        696.07        28.40 o                         
   0   4  12        771.54        778.07        28.63 o                         
   1   4  12       4313.51       4485.58        56.76 o                         
   2   4  12       2040.32       2101.74        39.63 o                         
   3   4  12          5.55          3.99        18.60 o                         
   4   4  12       1032.87       1088.48        46.68 o                         
 -10   5  12          0.67         94.58        38.78 o                         
  -9   5  12        155.32        136.52        30.94 o                         
  -8   5  12        159.55        196.14        28.72 o                         
  -7   5  12       1702.95       1690.39        36.65 o                         
  -6   5  12       1889.76       1771.00        38.45 o                         
  -5   5  12        165.89        177.24        14.81 o                         
  -4   5  12          9.32         13.14        12.50 o                         
  -3   5  12        350.81        380.95        27.01 o                         
  -2   5  12        309.50        283.30        19.87 o                         
  -1   5  12        552.34        534.07        28.99 o                         
   0   5  12         89.32         60.44        21.97 o                         
   1   5  12        216.71        162.48        18.65 o                         
   2   5  12        577.09        630.50        29.48 o                         
   3   5  12         31.23         23.24        18.38 o                         
   4   5  12         29.76         73.36        28.59 o                         
  -9   6  12       4899.20       4881.06       100.23 o                         
  -8   6  12         57.94         69.10        23.44 o                         
  -7   6  12        355.71        415.87        27.59 o                         
  -6   6  12        528.05        569.29        32.12 o                         
  -5   6  12       3131.81       3172.50        44.88 o                         
  -4   6  12       7568.33       7608.07        77.30 o                         
  -3   6  12        961.85       1003.56        35.56 o                         
  -2   6  12       1392.71       1328.13        38.10 o                         
  -1   6  12       1676.29       1664.35        41.29 o                         
   0   6  12       1852.03       1914.96        64.26 o                         
   1   6  12       4558.71       4570.39        63.03 o                         
   2   6  12       1790.91       1796.16        40.97 o                         
   3   6  12          7.47         32.87        25.10 o                         
  -9   7  12        194.36         45.13        54.50 o                         
  -8   7  12        575.40        593.68        30.93 o                         
  -7   7  12         28.68         51.88        17.49 o                         
  -6   7  12          2.31         39.66        13.73 o                         
  -5   7  12       1202.11       1223.93        30.35 o                         
  -4   7  12          7.25          8.99        14.05 o                         
  -3   7  12        962.54        966.16        34.43 o                         
  -2   7  12        643.97        628.51        30.60 o                         
  -1   7  12          2.10         33.21        18.13 o                         
   0   7  12        268.85        233.82        21.49 o                         
   1   7  12          1.74         18.19        20.84 o                         
   2   7  12        621.25        666.10        32.43 o                         
   3   7  12        858.70        864.74        40.55 o                         
  -8   8  12          9.87         26.18        23.45 o                         
  -7   8  12          0.10          7.50        16.15 o                         
  -6   8  12       1367.07       1340.37        32.47 o                         
  -5   8  12       3012.19       2953.09        43.61 o                         
  -4   8  12       4352.54       4266.72        55.23 o                         
  -3   8  12       2769.55       2847.34        56.17 o                         
  -2   8  12        252.60        221.37        20.60 o                         
  -1   8  12       2158.06       2212.85        48.63 o                         
   0   8  12       1756.57       1813.16        45.95 o                         
   1   8  12       2844.61       2861.16        64.32 o                         
   2   8  12       1166.32       1280.74        54.51 o                         
   3   8  12          1.29         18.13        29.19 o                         
  -8   9  12         49.60         35.09        23.17 o                         
  -7   9  12          9.54         42.19        22.41 o                         
  -6   9  12        130.87        106.02        18.93 o                         
  -5   9  12        231.93        260.14        18.96 o                         
  -4   9  12        145.92        139.22        19.96 o                         
  -3   9  12        702.63        677.37        30.84 o                         
  -2   9  12       1162.49       1169.34        42.59 o                         
  -1   9  12        237.44        271.03        23.13 o                         
   0   9  12        492.69        550.52        28.12 o                         
   1   9  12        272.68        290.28        21.48 o                         
   2   9  12        311.45        319.97        32.79 o                         
  -7  10  12         77.02         55.88        20.20 o                         
  -6  10  12        800.29        751.61        34.46 o                         
  -5  10  12       2624.62       2517.72        42.69 o                         
  -4  10  12        959.26        968.86        32.49 o                         
  -3  10  12        395.58        443.62        23.07 o                         
  -2  10  12        443.92        470.99        25.85 o                         
  -1  10  12        189.34        213.43        35.29 o                         
   0  10  12       2920.59       2919.29        52.27 o                         
   1  10  12       3001.93       3013.69        71.24 o                         
  -6  11  12        886.06        886.97        37.07 o                         
  -5  11  12        193.41        204.57        20.60 o                         
  -4  11  12          0.91        -18.19        18.20 o                         
  -3  11  12        832.04        740.94        34.97 o                         
  -2  11  12        873.81        868.96        50.04 o                         
  -1  11  12         39.25         41.24        24.14 o                         
   0  11  12        539.59        532.71        43.76 o                         
  -4  12  12        518.30        469.34        25.96 o                         
  -3  12  12        379.49        346.89        24.50 o                         
  -2  12  12        284.89        324.33        28.73 o                         
  -9   1  13        554.78        482.17        49.90 o                         
  -8   1  13       2425.54       2311.56        79.00 o                         
  -7   1  13       4530.88       4501.46        76.46 o                         
  -6   1  13       2370.97       2324.73        38.81 o                         
  -5   1  13          1.49          7.92        12.16 o                         
  -4   1  13       2405.27       2351.75        43.54 o                         
  -3   1  13       2329.42       2325.02        39.78 o                         
  -2   1  13       3211.64       2996.90        54.03 o                         
  -1   1  13       3112.51       3123.39        47.27 o                         
   0   1  13        256.82        213.79        20.26 o                         
   1   1  13       3975.32       3876.99        65.94 o                         
   2   1  13       4069.81       4025.27        55.06 o                         
   3   1  13        750.58        660.12        35.10 o                         
  -9   2  13         20.54        -18.41        39.54 o                         
  -8   2  13        443.74        420.97        32.23 o                         
  -7   2  13         31.93         57.91        20.93 o                         
  -6   2  13         33.66         31.27        13.92 o                         
  -5   2  13        341.79        367.31        18.24 o                         
  -4   2  13         82.03         68.83        14.48 o                         
  -3   2  13          0.68         -7.61        16.20 o                         
  -2   2  13         21.68         28.97        14.40 o                         
  -1   2  13        406.98        386.89        28.26 o                         
   0   2  13        209.04        199.30        19.17 o                         
   1   2  13         14.29         14.08        19.28 o                         
   2   2  13        264.06        237.94        20.25 o                         
   3   2  13          0.96         -1.01        23.75 o                         
  -9   3  13       1221.89       1132.86        90.05 o                         
  -8   3  13       2150.67       2099.04        65.49 o                         
  -7   3  13       3048.49       3005.28        51.43 o                         
  -6   3  13       3030.98       3000.43        42.71 o                         
  -5   3  13         44.73         65.43        13.86 o                         
  -4   3  13       2662.56       2673.82        47.40 o                         
  -3   3  13       4884.19       4949.32        61.70 o                         
  -2   3  13       2680.52       2743.61        45.91 o                         
  -1   3  13        974.78        975.20        34.05 o                         
   0   3  13        292.77        271.41        20.10 o                         
   1   3  13        496.83        570.56        37.33 o                         
   2   3  13        988.54        961.50        39.28 o                         
   3   3  13       2549.86       2553.83        48.43 o                         
  -9   4  13        230.55        242.74        37.00 o                         
  -8   4  13        210.12        181.42        26.50 o                         
  -7   4  13         57.30         78.26        16.57 o                         
  -6   4  13         98.63        101.12        15.16 o                         
  -5   4  13       1092.05       1104.85        32.80 o                         
  -4   4  13        475.06        483.26        25.33 o                         
  -3   4  13         35.00         43.81        22.97 o                         
  -2   4  13        110.66         43.70        18.45 o                         
  -1   4  13         25.68         37.53        16.54 o                         
   0   4  13       1031.06       1068.85        34.47 o                         
   1   4  13        234.32        240.82        22.69 o                         
   2   4  13        310.33        287.26        24.36 o                         
   3   4  13          0.01          9.43        21.01 o                         
  -9   5  13        519.93        500.87        76.99 o                         
  -8   5  13       4918.07       5058.95        86.49 o                         
  -7   5  13       3180.82       3062.61        49.73 o                         
  -6   5  13        693.74        639.90        30.26 o                         
  -5   5  13        427.01        419.88        21.49 o                         
  -4   5  13        317.93        327.73        22.21 o                         
  -3   5  13       6491.53       6544.80        78.03 o                         
  -2   5  13       2456.75       2353.52        50.86 o                         
  -1   5  13        333.06        288.99        23.91 o                         
   0   5  13          7.59          9.53        18.33 o                         
   1   5  13        444.25        471.79        26.78 o                         
   2   5  13       1790.84       1825.05        61.46 o                         
  -8   6  13         18.23         31.45        21.13 o                         
  -7   6  13        108.62        142.45        25.79 o                         
  -6   6  13        254.63        264.45        23.94 o                         
  -5   6  13        107.04        132.18        25.51 o                         
  -4   6  13        489.66        502.34        29.93 o                         
  -3   6  13         25.44         20.39        18.02 o                         
  -2   6  13        372.95        332.46        23.90 o                         
  -1   6  13          6.65         20.48        20.31 o                         
   0   6  13        383.24        421.79        35.37 o                         
   1   6  13        199.01        172.58        23.15 o                         
   2   6  13         47.16         65.05        25.18 o                         
  -8   7  13       3445.85       3465.13        57.57 o                         
  -7   7  13       1382.82       1432.70        42.50 o                         
  -6   7  13        653.54        738.52        28.94 o                         
  -5   7  13        411.02        441.67        24.56 o                         
  -4   7  13        728.38        638.86        33.04 o                         
  -3   7  13       3233.20       3119.32        56.59 o                         
  -2   7  13       4933.50       4996.51        73.44 o                         
  -1   7  13        175.96        151.99        21.52 o                         
   0   7  13          5.59        -19.96        20.95 o                         
   1   7  13        839.37        803.01        62.32 o                         
   2   7  13       2482.91       2492.58       159.55 o                         
  -7   8  13        517.19        470.42        27.47 o                         
  -6   8  13        145.13        153.36        17.88 o                         
  -5   8  13         32.11         49.12        19.44 o                         
  -4   8  13        984.01        939.50        39.04 o                         
  -3   8  13        214.14        191.03        23.85 o                         
  -2   8  13        448.69        396.83        32.91 o                         
  -1   8  13         44.74         26.74        21.46 o                         
   0   8  13          5.49        -19.23        23.12 o                         
   1   8  13        215.64        185.26        26.85 o                         
  -6   9  13       1258.82       1317.48        38.43 o                         
  -5   9  13        176.93        157.11        21.17 o                         
  -4   9  13       2029.85       1942.05        56.74 o                         
  -3   9  13       2827.59       2933.30        55.16 o                         
  -2   9  13       2274.29       2350.18        55.92 o                         
  -1   9  13       1325.24       1491.34        66.05 o                         
   0   9  13         49.24         46.35        27.60 o                         
  -5  10  13        155.90        122.45        25.65 o                         
  -4  10  13        462.53        401.34        23.65 o                         
  -3  10  13         53.40         43.03        28.63 o                         
  -2  10  13         54.20         87.14        24.46 o                         
  -1  10  13        622.50        615.17        32.77 o                         
  -8   0  14        124.03         62.75        75.06 o                         
  -7   0  14        891.82        871.45        59.58 o                         
  -6   0  14       3512.58       3548.06        72.03 o                         
  -5   0  14       4020.65       3997.41        78.61 o                         
  -4   0  14        167.91        202.98        25.40 o                         
  -3   0  14          0.36        -12.37        21.85 o                         
  -2   0  14          8.09        -16.84        21.86 o                         
  -1   0  14       1576.97       1628.73        69.70 o                         
   0   0  14       8230.97       8517.69       168.78 o                         
   1   0  14       2053.48       2141.81        70.89 o                         
   2   0  14         74.77        145.90        55.90 o                         
  -8   1  14         10.92        -14.63        28.10 o                         
  -7   1  14        375.28        371.62        30.63 o                         
  -6   1  14        127.59        122.44        16.98 o                         
  -5   1  14         83.47         61.52        14.90 o                         
  -4   1  14        421.99        451.58        23.31 o                         
  -3   1  14         16.51          8.54        16.08 o                         
  -2   1  14          6.44        -16.24        16.24 o                         
  -1   1  14        158.97        123.63        19.60 o                         
   0   1  14         18.30        -18.27        18.27 o                         
   1   1  14          2.20        -18.55        21.49 o                         
   2   1  14         32.53         77.20        25.72 o                         
  -8   2  14        109.70         97.66        29.23 o                         
  -7   2  14        795.03        822.01        45.29 o                         
  -6   2  14       1953.49       1893.56        45.15 o                         
  -5   2  14       5951.86       5927.93        63.57 o                         
  -4   2  14        577.78        567.05        27.12 o                         
  -3   2  14         87.49         76.87        17.07 o                         
  -2   2  14        193.36        150.24        19.45 o                         
  -1   2  14       1804.18       1861.02        46.22 o                         
   0   2  14       4150.55       4135.48        60.24 o                         
   1   2  14       2312.60       2338.00        49.97 o                         
  -8   3  14         30.15        -17.95        33.20 o                         
  -7   3  14        680.90        667.51        44.13 o                         
  -6   3  14        243.04        258.52        17.91 o                         
  -5   3  14          2.96         14.60        16.02 o                         
  -4   3  14       1251.52       1258.52        39.55 o                         
  -3   3  14        154.04        175.34        22.29 o                         
  -2   3  14          0.17        -12.08        17.01 o                         
  -1   3  14        283.49        313.82        25.97 o                         
   0   3  14         40.14         37.90        19.58 o                         
   1   3  14        578.80        588.09        33.36 o                         
  -8   4  14          0.23        -28.05        28.05 o                         
  -7   4  14        674.24        673.73        35.19 o                         
  -6   4  14       2315.91       2271.13        41.47 o                         
  -5   4  14       4133.65       4115.73        73.67 o                         
  -4   4  14       1833.58       1752.58        52.35 o                         
  -3   4  14        150.96        157.66        21.71 o                         
  -2   4  14       1244.55       1292.18        44.86 o                         
  -1   4  14       3354.20       3381.91        58.26 o                         
   0   4  14       1672.47       1695.48        47.74 o                         
   1   4  14        955.17       1032.78        44.19 o                         
  -7   5  14         16.29          5.19        27.06 o                         
  -6   5  14        389.16        386.32        22.35 o                         
  -5   5  14         75.12         50.80        17.96 o                         
  -4   5  14        104.57        119.34        19.25 o                         
  -3   5  14         10.62         25.15        20.57 o                         
  -2   5  14          6.74        -20.34        20.34 o                         
  -1   5  14         41.43         76.07        24.65 o                         
   0   5  14         42.79        -20.07        22.51 o                         
   1   5  14        553.44        570.83        34.89 o                         
  -7   6  14       3069.52       2980.86        80.33 o                         
  -6   6  14       2653.42       2676.90        56.32 o                         
  -5   6  14       1229.98       1243.38        60.85 o                         
  -4   6  14       2402.61       2478.90        55.13 o                         
  -3   6  14        454.17        492.18        30.20 o                         
  -2   6  14        808.06        713.69        35.56 o                         
  -1   6  14       3835.54       3833.29        73.97 o                         
   0   6  14       2067.04       2191.08        68.98 o                         
  -6   7  14         56.06         41.02        18.47 o                         
  -5   7  14          7.75         49.81        19.83 o                         
  -4   7  14        168.00        136.49        22.98 o                         
  -3   7  14        234.60        217.40        26.86 o                         
  -2   7  14        215.68        149.57        30.32 o                         
  -1   7  14          0.48         10.56        32.13 o                         
  -5   8  14       1771.26       1704.12        44.28 o                         
  -4   8  14        450.20        462.18        27.61 o                         
  -3   8  14         50.51         82.60        25.70 o                         
  -2   8  14        534.21        475.36        31.21 o                         
  -7   1  15       1239.71       1345.48        59.73 o                         
  -6   1  15        138.77        153.04        27.13 o                         
  -5   1  15       1180.19       1103.33        54.25 o                         
  -4   1  15       4143.79       4128.50        66.63 o                         
  -3   1  15        421.43        382.78        26.71 o                         
  -2   1  15        392.77        378.15        24.25 o                         
  -1   1  15         35.21         28.40        21.57 o                         
  -7   2  15        515.64        412.63        40.92 o                         
  -6   2  15        558.01        557.05        31.55 o                         
  -5   2  15        861.71        853.88        36.80 o                         
  -4   2  15          6.03         -7.55        26.62 o                         
  -3   2  15        388.24        362.10        23.94 o                         
  -2   2  15          4.50        -19.34        21.41 o                         
  -1   2  15          0.19         24.80        22.09 o                         
  -6   3  15        198.26        154.49        20.11 o                         
  -5   3  15       1159.74       1173.67        64.27 o                         
  -4   3  15       2752.86       2785.00        62.53 o                         
  -3   3  15       3004.92       2997.15        56.97 o                         
  -2   3  15       3512.05       3446.95        57.99 o                         
  -1   3  15         35.45         -8.35        22.86 o                         
  -6   4  15         55.41         63.62        20.35 o                         
  -5   4  15        892.05        929.03        40.34 o                         
  -4   4  15         20.19         -0.83        32.40 o                         
  -3   4  15         13.45         15.59        27.30 o                         
  -2   4  15          0.33        -13.78        24.96 o                         
  -5   5  15        397.50        441.17        26.18 o                         
  -4   5  15       1269.54       1250.54        45.88 o                         
  -3   5  15       3832.86       3763.12        70.53 o                         
  -2   5  15       3761.36       3838.16       100.57 o                         
                                                                                
