# Supplementary material for: Crystal structures of trans-acetyl­dicarbon­yl(η5-cyclo­penta­dien­yl)(1,3,5-tri­aza-7-phosphaadamantane)molybdenum(II) and trans-acetyl­di­carbon­yl(η5-cyclo­penta­dien­yl)(3,7-diacetyl-1,3,7-tri­aza-5-phosphabi­cyclo­[3.3.1]nona­ne)molyb­den­um(II)
Source: Acta Crystallogr E Crystallogr Commun. 2020 Mar 17;76(Pt 4):547–51. doi: 10.1107/S2056989020003679 (PMC7133026; doi:10.1107/S2056989020003679)
Supplement: Supplementary file 4 [file e-76-00547-2sup3.hkl]

data_2                                                                          
_shelx_title ' 99481a_a.res in P2(1)/n'                                         
_shelx_refln_list_code          4                                               
_shelx_F_calc_maximum      332.36                                               
_exptl_crystal_F_000      1000.00                                               
_reflns_d_resolution_high  0.7600                                               
                                                                                
loop_                                                                           
 _space_group_symop_operation_xyz                                               
 'x, y, z'                                                                      
 '-x+1/2, y+1/2, -z+1/2'                                                        
 '-x, -y, -z'                                                                   
 'x-1/2, -y-1/2, z-1/2'                                                         
                                                                                
_cell_length_a    12.8674                                                       
_cell_length_b    11.6366                                                       
_cell_length_c    14.4655                                                       
_cell_angle_alpha  90.000                                                       
_cell_angle_beta  113.224                                                       
_cell_angle_gamma  90.000                                                       
                                                                                
_shelx_F_squared_multiplier     1.000                                           
                                                                                
loop_                                                                           
 _refln_index_h                                                                 
 _refln_index_k                                                                 
 _refln_index_l                                                                 
 _refln_F_squared_calc                                                          
 _refln_F_squared_meas                                                          
 _refln_F_squared_sigma                                                         
 _refln_observed_status                                                         
   2   0   0       6920.75       6795.16       168.73 o                         
   4   0   0         10.26         14.50         6.30 o                         
   6   0   0       7054.96       6850.71       114.65 o                         
   8   0   0       9067.88       9199.06       141.59 o                         
  10   0   0      15359.42      15789.04       288.40 o                         
  12   0   0       2861.49       2920.26        52.86 o                         
  14   0   0        911.68        872.38        36.37 o                         
   1   1   0         30.02         45.97         4.26 o                         
   2   1   0      10751.93      11249.22       124.15 o                         
   3   1   0         24.42         25.64         4.52 o                         
   4   1   0        144.17        227.20         6.09 o                         
   5   1   0         84.58        129.74         5.85 o                         
   6   1   0      15148.13      15026.14       160.66 o                         
   7   1   0       1422.34       1445.10        19.06 o                         
   8   1   0        301.04        244.73         9.81 o                         
   9   1   0         23.09         38.72         7.60 o                         
  10   1   0       1241.23       1338.47        21.93 o                         
  11   1   0        246.80        272.15        12.23 o                         
  12   1   0       6938.24       6980.56        81.63 o                         
  13   1   0        133.28        120.81        14.74 o                         
  14   1   0       1696.17       1808.37        56.34 o                         
  15   1   0         59.33          6.00        25.46 o                         
   0   2   0     110462.72     118417.17      2571.32 o                         
   1   2   0         87.80         86.51         6.48 o                         
   2   2   0       2836.69       2727.85        36.52 o                         
   3   2   0        151.75        120.15         5.60 o                         
   4   2   0      20754.37      21001.37       231.56 o                         
   5   2   0        637.03        633.71        10.94 o                         
   6   2   0       2840.43       2802.59        32.56 o                         
   7   2   0          8.74          6.54         6.03 o                         
   8   2   0       7993.75       7874.77        84.06 o                         
   9   2   0        183.54        168.60         8.31 o                         
  10   2   0       9261.18       9387.65       103.62 o                         
  11   2   0        723.49        703.58        17.66 o                         
  12   2   0       1917.63       1997.52        32.02 o                         
  13   2   0        284.10        241.29        15.67 o                         
  14   2   0        733.66        600.22        35.84 o                         
  15   2   0          4.94          4.88        29.03 o                         
   1   3   0       2918.58       3058.95        53.47 o                         
   2   3   0      11426.13      11211.50       149.81 o                         
   3   3   0        721.61        786.64        13.16 o                         
   4   3   0       2347.73       2194.72        26.78 o                         
   5   3   0       1884.47       1888.74        24.28 o                         
   6   3   0      15276.68      14885.86       166.37 o                         
   7   3   0         78.18         78.36         6.84 o                         
   8   3   0        399.17        387.84        10.43 o                         
   9   3   0         54.75         59.26         8.24 o                         
  10   3   0       1973.64       2134.13        30.95 o                         
  11   3   0        404.84        397.87        19.17 o                         
  12   3   0       5378.35       5341.02        73.22 o                         
  13   3   0          0.07         22.02        15.98 o                         
  14   3   0       1857.01       1883.02        50.35 o                         
  15   3   0         78.24         12.05        33.37 o                         
   0   4   0       8123.73       8056.95       163.49 o                         
   1   4   0       1842.83       1828.77        37.57 o                         
   2   4   0        557.39        566.73        17.03 o                         
   3   4   0       3395.19       3568.17        42.64 o                         
   4   4   0       9738.13       9406.84       106.51 o                         
   5   4   0        910.87        973.36        15.98 o                         
   6   4   0       7071.50       7235.85        75.96 o                         
   7   4   0         16.39         23.04         6.80 o                         
   8   4   0       4131.38       4049.42        46.00 o                         
   9   4   0         43.52         55.58         8.68 o                         
  10   4   0        574.67        560.01        20.52 o                         
  11   4   0         70.21         80.54        11.06 o                         
  12   4   0       2334.37       2380.07        38.29 o                         
  13   4   0        600.29        558.66        27.51 o                         
  14   4   0        712.34        671.86        39.00 o                         
  15   4   0        165.02        147.38        44.76 o                         
   1   5   0        119.45        158.45        11.02 o                         
   2   5   0       9612.60       9278.46       134.69 o                         
   3   5   0         47.69         60.45         7.24 o                         
   4   5   0       1390.10       1261.65        18.75 o                         
   5   5   0        144.67        164.00         7.79 o                         
   6   5   0      10431.05      10281.15       113.44 o                         
   7   5   0        315.53        359.49        10.03 o                         
   8   5   0        710.10        707.88        17.92 o                         
   9   5   0         21.85         19.57        10.29 o                         
  10   5   0       2407.94       2536.85        39.02 o                         
  11   5   0         55.17         52.79        11.78 o                         
  12   5   0       2448.33       2465.90        42.08 o                         
  13   5   0         11.94         20.24        19.97 o                         
  14   5   0       1317.69       1248.12        68.68 o                         
   0   6   0       6592.15       6079.15       126.19 o                         
   1   6   0       1437.63       1517.91        32.27 o                         
   2   6   0        962.09        903.04        17.54 o                         
   3   6   0        494.67        586.73        14.73 o                         
   4   6   0       4675.34       4459.92        58.44 o                         
   5   6   0        421.85        459.84        14.54 o                         
   6   6   0       1364.26       1413.85        30.38 o                         
   7   6   0        446.11        481.08        12.25 o                         
   8   6   0       4190.73       4004.88        50.80 o                         
   9   6   0        276.74        266.77        15.04 o                         
  10   6   0       1294.09       1339.75        28.36 o                         
  11   6   0        319.06        304.96        17.63 o                         
  12   6   0       1919.37       2067.65        42.81 o                         
  13   6   0        209.62        200.36        27.93 o                         
  14   6   0       1713.35       1851.90        64.29 o                         
   1   7   0       4882.22       5136.39        84.43 o                         
   2   7   0       9324.19       8836.64       129.27 o                         
   3   7   0        859.93        733.88        17.66 o                         
   4   7   0        458.92        457.80        15.42 o                         
   5   7   0       1975.51       1921.60        31.18 o                         
   6   7   0       6852.66       6712.23        86.54 o                         
   7   7   0        100.91        113.60        10.37 o                         
   8   7   0        394.21        402.20        13.17 o                         
   9   7   0         71.23         87.19        13.87 o                         
  10   7   0       1282.40       1414.85        42.70 o                         
  11   7   0          1.80         -9.17        17.88 o                         
  12   7   0       1949.91       2065.23        46.17 o                         
  13   7   0        129.89        121.04        31.07 o                         
   0   8   0       9935.09      10216.36       246.74 o                         
   1   8   0        982.05       1025.80        26.60 o                         
   2   8   0        214.93        188.45        12.62 o                         
   3   8   0        972.77        869.14        30.86 o                         
   4   8   0       4365.89       4099.11        95.51 o                         
   5   8   0         74.32         83.60        10.49 o                         
   6   8   0        698.29        726.84        20.02 o                         
   7   8   0       1083.47       1096.42        24.09 o                         
   8   8   0       1755.23       1732.72        36.91 o                         
   9   8   0       1341.05       1315.77        39.30 o                         
  10   8   0       1775.88       1856.05        46.34 o                         
  11   8   0         12.54         20.18        21.38 o                         
  12   8   0       2756.59       2703.04        76.91 o                         
  13   8   0         64.55         43.56        44.11 o                         
   1   9   0       1343.22       1454.06        52.04 o                         
   2   9   0      11991.93      11721.10       281.11 o                         
   3   9   0          0.14        -11.21        14.34 o                         
   4   9   0        713.74        769.21        25.78 o                         
   5   9   0         17.49         51.49        11.24 o                         
   6   9   0       4413.60       4177.67        97.45 o                         
   7   9   0        395.88        362.51        15.37 o                         
   8   9   0       1551.97       1497.29        31.59 o                         
   9   9   0        810.14        802.93        38.72 o                         
  10   9   0       1691.52       1901.39        58.75 o                         
  11   9   0        151.21        113.18        28.73 o                         
  12   9   0       1775.75       1958.01        78.29 o                         
   0  10   0        503.95        620.42        43.57 o                         
   1  10   0        518.63        490.70        28.18 o                         
   2  10   0        759.10        706.38        36.21 o                         
   3  10   0        114.28        104.72        17.86 o                         
   4  10   0       7095.39       6995.76       116.35 o                         
   5  10   0        128.46        147.15        16.15 o                         
   6  10   0        534.00        583.93        21.78 o                         
   7  10   0        596.53        572.70        20.61 o                         
   8  10   0       2177.30       2118.28        56.33 o                         
   9  10   0        691.75        668.84        30.41 o                         
  10  10   0       1067.58       1114.10        46.47 o                         
  11  10   0        443.31        495.42        59.62 o                         
   1  11   0       2549.90       2527.89        68.55 o                         
   2  11   0       8186.60       8414.51       166.27 o                         
   3  11   0         22.87          9.37        16.69 o                         
   4  11   0        573.37        636.35        24.36 o                         
   5  11   0        638.45        664.25        23.72 o                         
   6  11   0       3779.79       3610.52        72.43 o                         
   7  11   0         74.79         66.94        24.25 o                         
   8  11   0       1779.85       1737.37        83.69 o                         
   9  11   0        299.80        268.93        28.61 o                         
  10  11   0       1694.30       1903.87        73.89 o                         
   0  12   0       6075.23       6155.75       199.56 o                         
   1  12   0          0.44        -14.57        25.46 o                         
   2  12   0         20.06         29.75        23.34 o                         
   3  12   0        199.52        179.77        19.37 o                         
   4  12   0       2367.48       2336.63        66.33 o                         
   5  12   0        131.04        124.27        22.68 o                         
   6  12   0        565.23        582.07        34.53 o                         
   7  12   0          8.37        -13.91        25.39 o                         
   8  12   0       1309.75       1279.52        68.12 o                         
   9  12   0          2.86        -34.09        34.09 o                         
   1  13   0        359.42        246.68        40.74 o                         
   2  13   0       3231.30       3215.00       102.62 o                         
   3  13   0        151.82        140.31        24.63 o                         
   4  13   0        290.34        298.63        31.14 o                         
   5  13   0         27.80         52.60        27.46 o                         
   6  13   0       2116.52       2092.46       116.32 o                         
   7  13   0        198.37        171.26        29.59 o                         
   8  13   0        720.86        604.45        47.61 o                         
   0  14   0       2266.61       2516.20       146.05 o                         
   1  14   0        103.01         71.84        41.55 o                         
   2  14   0        749.24        664.16        55.65 o                         
   3  14   0         87.35         97.83        35.64 o                         
   4  14   0       2794.33       2764.04       100.84 o                         
   5  14   0        290.98        258.80        33.48 o                         
   6  14   0         11.81         63.43        30.24 o                         
   1  15   0        142.77        124.34        46.02 o                         
   2  15   0       1826.35       1623.73       113.14 o                         
   3  15   0         88.53         69.55        45.23 o                         
 -15   0   1        377.19        363.42        41.97 o                         
 -13   0   1       1401.97       1392.99        36.38 o                         
 -11   0   1       2472.35       2748.88        75.71 o                         
  -9   0   1       2001.10       1989.85        40.47 o                         
  -7   0   1      11161.79      11624.14       165.46 o                         
  -5   0   1       2125.75       1975.94        35.87 o                         
  -3   0   1      11626.82      11837.90       371.95 o                         
   1   0   1      28570.83      29708.74       676.30 o                         
   3   0   1         14.95         33.47         7.93 o                         
   5   0   1      10457.60       9948.64       200.98 o                         
   7   0   1        260.77        295.68        23.29 o                         
   9   0   1       1664.18       1710.31        37.31 o                         
  11   0   1       3830.84       3921.08        75.63 o                         
  13   0   1       5121.39       5432.80       113.22 o                         
  15   0   1        477.45        473.22        59.61 o                         
 -15   1   1       1388.59       1459.62        72.76 o                         
 -14   1   1         11.35         18.11        19.38 o                         
 -13   1   1        499.16        491.96        19.47 o                         
 -12   1   1         57.70         54.76        10.47 o                         
 -11   1   1       6233.21       6166.07        69.06 o                         
 -10   1   1       1218.85       1247.47        19.26 o                         
  -9   1   1         97.34        102.85         7.39 o                         
  -8   1   1       2470.05       2462.89        30.48 o                         
  -7   1   1       4435.88       4426.70        50.30 o                         
  -6   1   1        708.65        778.35        12.24 o                         
  -5   1   1       9232.63       9318.35       104.20 o                         
  -4   1   1         72.62         73.35         5.45 o                         
  -3   1   1       8809.75       8479.45       107.19 o                         
  -2   1   1       2331.93       2219.14        52.92 o                         
  -1   1   1      25830.14      27176.26       489.33 o                         
   0   1   1          6.24          5.87         4.30 o                         
   1   1   1      24501.47      24861.15       236.84 o                         
   2   1   1       1491.43       1493.39        18.86 o                         
   3   1   1        475.19        725.28        12.00 o                         
   4   1   1       1250.94       1333.86        15.99 o                         
   5   1   1        599.00        608.82        16.07 o                         
   6   1   1        342.37        307.22         7.46 o                         
   7   1   1      16974.12      16500.86       170.57 o                         
   8   1   1         48.07         56.93         8.84 o                         
   9   1   1          3.92         39.35         9.55 o                         
  10   1   1       1108.36       1105.33        21.22 o                         
  11   1   1       2880.12       2842.99        44.55 o                         
  12   1   1        310.69        308.72        15.62 o                         
  13   1   1          9.12         21.81        17.67 o                         
  14   1   1        100.26         86.34        32.70 o                         
  15   1   1       1339.90       1321.47        58.11 o                         
 -15   2   1        174.91        116.59        29.64 o                         
 -14   2   1        584.97        599.42        34.26 o                         
 -13   2   1       4652.15       4741.35        64.44 o                         
 -12   2   1          0.01         10.69        10.29 o                         
 -11   2   1       1041.32       1259.69        24.13 o                         
 -10   2   1         22.74         38.25         8.07 o                         
  -9   2   1        104.55         99.25         7.67 o                         
  -8   2   1          1.60         17.88         6.50 o                         
  -7   2   1      17551.21      17546.95       175.96 o                         
  -6   2   1         41.26         93.32         6.08 o                         
  -5   2   1      10012.68       9691.76       108.49 o                         
  -4   2   1       2872.62       3108.48        41.97 o                         
  -3   2   1         65.58        101.60         5.40 o                         
  -2   2   1        119.02        148.77         9.46 o                         
  -1   2   1        936.16        989.15        21.55 o                         
   0   2   1        186.98        169.26        17.66 o                         
   1   2   1      20547.17      21010.12       302.78 o                         
   2   2   1        326.62        350.19         8.11 o                         
   3   2   1        283.46        373.68         8.96 o                         
   4   2   1       3406.24       3592.86        38.86 o                         
   5   2   1      27541.14      27314.13       284.38 o                         
   6   2   1         87.14         83.16         6.07 o                         
   7   2   1         28.73         47.46         6.42 o                         
   8   2   1        299.23        316.40         9.05 o                         
   9   2   1       2089.74       2082.58        28.34 o                         
  10   2   1        147.42        152.96        11.93 o                         
  11   2   1       2572.24       2560.17        37.86 o                         
  12   2   1         12.23         31.20        14.13 o                         
  13   2   1       3654.23       3737.64        62.03 o                         
  14   2   1        124.83        142.29        29.83 o                         
  15   2   1        101.03        107.90       103.17 o                         
 -15   3   1        971.12       1055.99        48.83 o                         
 -14   3   1          5.57         -8.18        22.78 o                         
 -13   3   1       1236.04       1266.00        28.14 o                         
 -12   3   1        189.13        187.04        14.00 o                         
 -11   3   1       4558.25       4436.01        57.09 o                         
 -10   3   1        594.68        601.12        14.58 o                         
  -9   3   1        954.87        949.39        17.21 o                         
  -8   3   1        935.76        995.58        17.33 o                         
  -7   3   1      10426.65      10465.14       118.63 o                         
  -6   3   1        240.86        276.43         8.76 o                         
  -5   3   1       4729.39       4819.06        64.44 o                         
  -4   3   1        684.00        672.03        14.89 o                         
  -3   3   1      13469.70      13104.59       175.04 o                         
  -2   3   1        288.15        290.27        20.12 o                         
  -1   3   1      15360.13      15678.92       255.79 o                         
   0   3   1       6371.25       6699.81       167.22 o                         
   1   3   1       2398.76       2444.75        38.24 o                         
   2   3   1       7021.34       7379.01        90.39 o                         
   3   3   1      10367.80      10230.78       114.74 o                         
   4   3   1       1956.10       2098.06        28.55 o                         
   5   3   1        165.61        225.16         8.40 o                         
   6   3   1        323.03        389.52        10.58 o                         
   7   3   1      10431.11      10224.94       116.54 o                         
   8   3   1        263.68        245.17        14.20 o                         
   9   3   1        130.59        185.38        10.03 o                         
  10   3   1          0.11         12.31         8.45 o                         
  11   3   1       2780.84       2838.18        45.88 o                         
  12   3   1         61.88         36.52        14.57 o                         
  13   3   1        389.11        388.82        23.89 o                         
  14   3   1          9.71         16.09        32.57 o                         
 -15   4   1          0.72         16.70        26.47 o                         
 -14   4   1         41.07         37.31        28.11 o                         
 -13   4   1       2955.29       2987.02        55.42 o                         
 -12   4   1        816.86        814.73        25.67 o                         
 -11   4   1        473.68        525.52        16.49 o                         
 -10   4   1        398.94        411.66        12.71 o                         
  -9   4   1       3153.85       3134.03        40.78 o                         
  -8   4   1        367.17        416.61        10.95 o                         
  -7   4   1       3847.40       3771.22        44.84 o                         
  -6   4   1         34.69         69.09         8.06 o                         
  -5   4   1      18994.69      18564.47       213.85 o                         
  -4   4   1        104.46        113.00         7.58 o                         
  -3   4   1       4497.95       4405.32        84.52 o                         
  -2   4   1       2940.89       3057.70        50.72 o                         
  -1   4   1        237.16        202.01        14.25 o                         
   0   4   1       1467.57       1444.59        32.21 o                         
   1   4   1       7311.17       7010.89       117.47 o                         
   2   4   1        316.93        398.89        10.16 o                         
   3   4   1       1257.78       1268.95        19.24 o                         
   4   4   1        407.08        445.82        11.43 o                         
   5   4   1      14858.13      14597.96       152.88 o                         
   6   4   1         21.62         26.85         7.56 o                         
   7   4   1       1059.21        993.82        18.67 o                         
   8   4   1        361.30        338.87        12.96 o                         
   9   4   1       6042.10       6114.44        76.68 o                         
  10   4   1         29.66         38.14        10.33 o                         
  11   4   1        128.05        135.26        13.78 o                         
  12   4   1        152.43        139.42        14.57 o                         
  13   4   1       3459.96       3583.75        81.44 o                         
  14   4   1        372.86        347.25        40.19 o                         
 -15   5   1       1158.05        955.24        53.82 o                         
 -14   5   1         93.05        117.82        28.07 o                         
 -13   5   1        799.38        790.20        24.61 o                         
 -12   5   1        505.03        542.93        19.38 o                         
 -11   5   1       5049.45       5213.28        67.84 o                         
 -10   5   1        245.45        246.42        11.64 o                         
  -9   5   1       2321.62       2316.31        31.32 o                         
  -8   5   1       2535.01       2595.31        36.73 o                         
  -7   5   1       7658.58       7454.61        91.20 o                         
  -6   5   1         66.16         63.68         8.55 o                         
  -5   5   1       1570.57       1434.82        22.62 o                         
  -4   5   1       1122.97       1068.64        22.07 o                         
  -3   5   1       2605.25       2451.27        46.58 o                         
  -2   5   1        848.35        806.21        23.36 o                         
  -1   5   1      15113.70      15386.85       277.75 o                         
   0   5   1         29.90         58.50        14.52 o                         
   1   5   1       3272.99       3180.36        57.26 o                         
   2   5   1          4.41          4.97         9.04 o                         
   3   5   1      11006.78      10896.66       133.52 o                         
   4   5   1         45.35        199.02         8.78 o                         
   5   5   1        255.04        376.72        12.90 o                         
   6   5   1         28.78         19.46         8.23 o                         
   7   5   1      13111.22      12776.17       152.16 o                         
   8   5   1       1301.98       1285.46        23.30 o                         
   9   5   1        202.66        254.33        12.42 o                         
  10   5   1         13.26         24.98        11.24 o                         
  11   5   1       1465.22       1435.51        27.87 o                         
  12   5   1        453.65        394.79        18.49 o                         
  13   5   1        823.49        851.13        33.73 o                         
  14   5   1         29.75         11.36        35.61 o                         
 -14   6   1         19.04          4.93        27.78 o                         
 -13   6   1       3633.01       3840.39        80.45 o                         
 -12   6   1        333.52        300.22        18.95 o                         
 -11   6   1        287.65        390.19        18.78 o                         
 -10   6   1         53.21         51.27        10.33 o                         
  -9   6   1       4190.76       4050.16        53.83 o                         
  -8   6   1        147.75        174.67        11.47 o                         
  -7   6   1       5286.47       5103.86        62.18 o                         
  -6   6   1          5.48         14.02         7.53 o                         
  -5   6   1       8583.33       8536.84       106.85 o                         
  -4   6   1         24.54         36.67        10.06 o                         
  -3   6   1       3846.16       3455.03        90.12 o                         
  -2   6   1        564.36        612.68        21.36 o                         
  -1   6   1        665.95        667.59        20.78 o                         
   0   6   1         66.55        104.27        13.56 o                         
   1   6   1       4032.82       3797.50        68.43 o                         
   2   6   1        207.90        164.06        11.18 o                         
   3   6   1       1196.44       1222.93        20.16 o                         
   4   6   1       1991.54       1995.96        32.24 o                         
   5   6   1      15657.88      15418.95       180.60 o                         
   6   6   1         11.40         12.13         7.66 o                         
   7   6   1        688.61        653.82        15.47 o                         
   8   6   1        319.72        310.72        14.33 o                         
   9   6   1        604.72        656.01        18.96 o                         
  10   6   1         38.78         40.82        13.87 o                         
  11   6   1         47.35         72.60        16.05 o                         
  12   6   1        181.92        115.84        22.58 o                         
  13   6   1       5319.69       5728.32       134.90 o                         
 -14   7   1        217.59        241.93        41.10 o                         
 -13   7   1        495.29        481.55        30.04 o                         
 -12   7   1        135.46        144.16        20.55 o                         
 -11   7   1       4406.62       4464.79        67.55 o                         
 -10   7   1         30.24         17.32        13.40 o                         
  -9   7   1       1118.61       1131.74        20.49 o                         
  -8   7   1        279.06        263.59        15.52 o                         
  -7   7   1       2273.19       2212.69        33.99 o                         
  -6   7   1        770.33        736.89        19.02 o                         
  -5   7   1       3886.15       3795.61        51.62 o                         
  -4   7   1        410.42        388.86        15.22 o                         
  -3   7   1       1677.26       1530.03        49.24 o                         
  -2   7   1       1148.67       1068.85        27.89 o                         
  -1   7   1       6797.07       6811.19       118.70 o                         
   0   7   1          3.26         24.10        11.04 o                         
   1   7   1       5202.29       4947.13        87.57 o                         
   2   7   1         38.29         44.00        10.57 o                         
   3   7   1       9946.74       9976.50       138.06 o                         
   4   7   1        138.25        167.82         9.92 o                         
   5   7   1        127.23        184.50        11.55 o                         
   6   7   1        161.70        164.88        11.14 o                         
   7   7   1       7521.57       7238.27       102.12 o                         
   8   7   1        669.81        722.82        18.14 o                         
   9   7   1        111.03        200.23        17.07 o                         
  10   7   1         38.07         51.89        15.83 o                         
  11   7   1       2413.24       2481.06        52.28 o                         
  12   7   1        240.05        236.59        26.85 o                         
  13   7   1        340.93        368.14        35.77 o                         
 -13   8   1       2834.50       2981.58        85.87 o                         
 -12   8   1        193.25        192.55        23.75 o                         
 -11   8   1         52.67        112.23        19.00 o                         
 -10   8   1       1118.78       1080.87        32.05 o                         
  -9   8   1       4065.70       4120.06        59.24 o                         
  -8   8   1         37.07         44.40        11.18 o                         
  -7   8   1       3984.06       3983.04        59.23 o                         
  -6   8   1          0.58         17.88         9.95 o                         
  -5   8   1       5056.85       4849.91        83.30 o                         
  -4   8   1        113.94         87.71        12.34 o                         
  -3   8   1       5424.51       4995.53       209.37 o                         
  -2   8   1        476.40        506.06        23.57 o                         
  -1   8   1        180.16        171.40        15.57 o                         
   0   8   1       2499.39       2528.25        50.22 o                         
   1   8   1       4673.47       4470.63        88.70 o                         
   2   8   1        879.29        942.34        23.47 o                         
   3   8   1        717.29        684.33        17.86 o                         
   4   8   1       3465.77       3493.81        51.42 o                         
   5   8   1       2202.54       2164.72        48.14 o                         
   6   8   1        146.62        127.25        11.49 o                         
   7   8   1         41.91         36.07        10.44 o                         
   8   8   1       2910.21       2768.39        45.07 o                         
   9   8   1       2454.63       2566.81       105.41 o                         
  10   8   1         62.16         30.01        20.67 o                         
  11   8   1          4.57         32.59        22.19 o                         
  12   8   1         32.18         10.05        29.82 o                         
 -12   9   1         78.77         51.08        30.12 o                         
 -11   9   1       1966.20       2074.44        56.78 o                         
 -10   9   1         10.20         18.85        23.70 o                         
  -9   9   1       1610.44       1576.86        47.53 o                         
  -8   9   1       2699.33       2568.19        55.91 o                         
  -7   9   1       1861.81       1810.05        45.45 o                         
  -6   9   1       1334.29       1238.79        30.10 o                         
  -5   9   1       4061.06       3862.03        81.89 o                         
  -4   9   1       1478.22       1450.37        68.09 o                         
  -3   9   1       1334.02       1228.92        49.75 o                         
  -2   9   1       3967.09       3973.82        65.40 o                         
  -1   9   1       5800.76       5947.62       102.53 o                         
   0   9   1         77.66         55.51        12.96 o                         
   1   9   1        351.01        337.93        18.88 o                         
   2   9   1        582.89        549.76        18.18 o                         
   3   9   1       5061.83       4959.79        78.21 o                         
   4   9   1       1234.03       1227.94        23.70 o                         
   5   9   1        266.35        260.88        15.32 o                         
   6   9   1        286.70        296.77        17.48 o                         
   7   9   1       3722.13       3620.91        57.88 o                         
   8   9   1        246.14        270.52        19.39 o                         
   9   9   1        147.21        218.21        20.85 o                         
  10   9   1       1603.04       1683.87        77.64 o                         
  11   9   1       2982.59       3191.48       175.99 o                         
  12   9   1         42.16         -8.63        36.65 o                         
 -12  10   1          0.05         -3.32        38.17 o                         
 -11  10   1        142.49        191.55        31.62 o                         
 -10  10   1       1070.13       1113.49        65.47 o                         
  -9  10   1       1677.67       1575.94        47.74 o                         
  -8  10   1         77.37         38.53        17.36 o                         
  -7  10   1       2201.14       2186.23        50.27 o                         
  -6  10   1        112.19         92.64        12.63 o                         
  -5  10   1       2309.15       2241.45        35.34 o                         
  -4  10   1         86.43         93.99        16.49 o                         
  -3  10   1       1235.54       1239.59        33.13 o                         
  -2  10   1        337.12        309.96        18.53 o                         
  -1  10   1       3243.90       3372.35        74.57 o                         
   0  10   1        730.40        719.77        33.00 o                         
   1  10   1       3921.88       3836.95        80.07 o                         
   2  10   1        373.85        362.64        17.83 o                         
   3  10   1         21.77          9.72        13.66 o                         
   4  10   1        566.27        601.85        19.08 o                         
   5  10   1       2857.91       2892.02        46.72 o                         
   6  10   1          4.43         25.11        15.33 o                         
   7  10   1        175.45        164.87        18.71 o                         
   8  10   1        434.74        362.94        24.69 o                         
   9  10   1       4060.41       3975.52        94.30 o                         
  10  10   1         14.40         -8.13        27.13 o                         
  11  10   1        252.08        267.40        56.08 o                         
 -11  11   1       1735.10       1759.94        71.48 o                         
 -10  11   1        732.72        805.97        98.96 o                         
  -9  11   1       1532.75       1397.48        58.68 o                         
  -8  11   1        125.07        124.89        20.39 o                         
  -7  11   1       1327.96       1339.33        66.99 o                         
  -6  11   1        232.59        236.83        16.98 o                         
  -5  11   1       3147.08       3055.30        47.69 o                         
  -4  11   1          2.68         17.50        17.21 o                         
  -3  11   1       1149.93       1198.69        34.00 o                         
  -2  11   1        509.56        507.69        44.00 o                         
  -1  11   1       3557.99       3751.85        82.57 o                         
   0  11   1        234.68        328.88        27.59 o                         
   1  11   1        257.78        284.53        22.04 o                         
   2  11   1          5.73          5.31        17.21 o                         
   3  11   1       3887.00       3801.98        85.03 o                         
   4  11   1         10.51         24.31        14.26 o                         
   5  11   1        180.76        227.58        18.00 o                         
   6  11   1         48.58         22.59        20.39 o                         
   7  11   1       2981.75       2956.07       133.98 o                         
   8  11   1        195.84        153.21        23.35 o                         
   9  11   1         85.92        184.10        24.57 o                         
  10  11   1          6.46         17.38        32.26 o                         
  -9  12   1       2815.54       2797.45       139.53 o                         
  -8  12   1        179.06        108.74        26.02 o                         
  -7  12   1        322.82        312.79        37.85 o                         
  -6  12   1        111.39        109.56        22.24 o                         
  -5  12   1       1927.79       1907.62        61.92 o                         
  -4  12   1         68.17         76.95        27.48 o                         
  -3  12   1       2707.99       2733.53        51.72 o                         
  -2  12   1       1177.85       1194.57        72.91 o                         
  -1  12   1       1461.91       1524.10        51.43 o                         
   0  12   1         67.53         62.16        25.69 o                         
   1  12   1       5239.07       5258.35       106.09 o                         
   2  12   1        673.24        620.21        45.65 o                         
   3  12   1          0.31         14.26        17.45 o                         
   4  12   1        411.04        440.48        25.39 o                         
   5  12   1       1213.95       1208.35        41.52 o                         
   6  12   1        294.65        301.45        28.39 o                         
   7  12   1        331.10        333.17        26.34 o                         
   8  12   1          0.03          2.46        24.97 o                         
   9  12   1       4014.84       4050.29       129.27 o                         
  -8  13   1        416.18        339.94        35.88 o                         
  -7  13   1       1372.80       1386.25        85.27 o                         
  -6  13   1         27.64         49.14        26.89 o                         
  -5  13   1       1380.91       1409.77        63.26 o                         
  -4  13   1         97.29         66.58        30.13 o                         
  -3  13   1       1445.00       1350.12        69.59 o                         
  -2  13   1        595.52        641.85        51.02 o                         
  -1  13   1       1608.30       1574.17        75.58 o                         
   0  13   1         63.82         10.44        38.51 o                         
   1  13   1       1348.01       1244.51       131.53 o                         
   2  13   1          0.09         15.33        23.20 o                         
   3  13   1       4006.77       4042.04       100.09 o                         
   4  13   1        117.49        103.59        25.94 o                         
   5  13   1        103.34        172.06        27.06 o                         
   6  13   1         27.64         21.04        25.40 o                         
   7  13   1       2891.98       2749.85       110.36 o                         
  -6  14   1          4.55        -11.36        29.10 o                         
  -5  14   1       1283.66       1186.98        48.27 o                         
  -4  14   1          0.20         33.74        34.16 o                         
  -3  14   1       1043.72       1040.13        65.06 o                         
  -2  14   1        219.80         97.92        43.29 o                         
  -1  14   1       1148.17       1136.88        67.24 o                         
   0  14   1         39.72         39.73        28.53 o                         
   1  14   1       4345.53       4508.57       157.43 o                         
   2  14   1         57.57        116.28        37.12 o                         
   3  14   1         90.03        107.67        36.97 o                         
   4  14   1        148.87        219.21        32.79 o                         
   5  14   1       3544.66       3453.84       129.34 o                         
  -3  15   1       2266.37       2365.11       149.77 o                         
  -2  15   1        332.68        306.38        49.88 o                         
  -1  15   1        630.05        642.00        58.97 o                         
   0  15   1        283.94        337.66        51.04 o                         
   1  15   1        143.28         67.06        45.04 o                         
   2  15   1        266.02        231.08        74.22 o                         
 -16   0   2       1591.00       1566.54        77.28 o                         
 -14   0   2         51.26         92.10        23.86 o                         
 -12   0   2       3122.65       3151.66        67.34 o                         
 -10   0   2       3638.29       3626.58        67.36 o                         
  -8   0   2        648.84        637.42        16.87 o                         
  -6   0   2       6081.71       6119.63        95.03 o                         
  -4   0   2       6744.04       6239.15       145.92 o                         
  -2   0   2        269.02        321.60        19.38 o                         
   0   0   2      19051.92      20470.26       285.81 o                         
   2   0   2      18676.31      19241.18       533.65 o                         
   4   0   2       3353.07       3632.36        77.27 o                         
   6   0   2      23838.26      23586.09       470.80 o                         
   8   0   2       8540.13       8268.97       154.16 o                         
  10   0   2       5537.35       5463.13        91.84 o                         
  12   0   2        580.24        574.70        32.09 o                         
  14   0   2       1252.30       1315.55        63.32 o                         
 -16   1   2       1208.18       1135.07        74.59 o                         
 -15   1   2          1.09         25.43        24.01 o                         
 -14   1   2       1880.53       1867.02        41.27 o                         
 -13   1   2        111.30        118.02        14.33 o                         
 -12   1   2        833.99        940.56        19.66 o                         
 -11   1   2         46.06         42.31         8.73 o                         
 -10   1   2       9520.57       9792.97       100.93 o                         
  -9   1   2       1103.23       1083.14        17.08 o                         
  -8   1   2        127.48        291.19        10.35 o                         
  -7   1   2        163.44        221.04         7.31 o                         
  -6   1   2      19303.46      18641.58       204.29 o                         
  -5   1   2         46.19         51.01         5.99 o                         
  -4   1   2         96.01        107.37         9.82 o                         
  -3   1   2       3968.43       4365.20        67.76 o                         
  -2   1   2      45966.84      47459.89       757.59 o                         
  -1   1   2         60.99         87.34         7.16 o                         
   0   1   2      32391.52      33875.88       402.19 o                         
   1   1   2       1350.86       1398.33        17.64 o                         
   2   1   2      30717.99      31005.78       371.05 o                         
   3   1   2        677.00        693.01        12.20 o                         
   4   1   2       2821.56       2451.59        29.27 o                         
   5   1   2         82.45        119.41         8.11 o                         
   6   1   2       3562.44       3626.13        42.97 o                         
   7   1   2         13.80         15.99         7.40 o                         
   8   1   2       6335.66       6438.69        79.01 o                         
   9   1   2        512.89        523.54        16.37 o                         
  10   1   2        459.85        512.33        16.81 o                         
  11   1   2         16.65         24.10        12.60 o                         
  12   1   2      10887.40      11019.89       148.31 o                         
  13   1   2         73.01         52.74        18.35 o                         
  14   1   2       1444.50       1636.80        60.37 o                         
 -16   2   2       1486.07       1416.52        67.07 o                         
 -15   2   2        200.69        181.87        28.71 o                         
 -14   2   2          6.19          0.10        18.70 o                         
 -13   2   2        105.46        123.98        14.73 o                         
 -12   2   2       5635.77       5734.59        65.34 o                         
 -11   2   2          8.66         13.55         9.06 o                         
 -10   2   2        622.89        600.78        12.59 o                         
  -9   2   2        238.16        201.49         8.36 o                         
  -8   2   2        835.58        778.21        13.05 o                         
  -7   2   2        354.54        364.73         8.96 o                         
  -6   2   2        260.83        217.62         7.65 o                         
  -5   2   2        758.77        780.06        13.89 o                         
  -4   2   2      17864.04      17596.10       262.19 o                         
  -3   2   2       4421.68       4276.15        80.01 o                         
  -2   2   2         13.46         28.07         9.19 o                         
  -1   2   2       2011.95       1923.69        54.40 o                         
   0   2   2      25889.20      26893.63       432.20 o                         
   1   2   2       5406.94       5658.40        69.72 o                         
   2   2   2       7976.43       7799.71        87.86 o                         
   3   2   2       5371.51       5854.73        70.32 o                         
   4   2   2       2977.70       3115.38        35.96 o                         
   5   2   2       2677.84       2933.20        35.60 o                         
   6   2   2      11360.17      10780.45       106.54 o                         
   7   2   2        307.23        335.84        11.71 o                         
   8   2   2       3025.43       3064.18        38.53 o                         
   9   2   2        404.38        423.59        14.35 o                         
  10   2   2       4727.47       4669.29        60.09 o                         
  11   2   2          0.71         10.10        13.08 o                         
  12   2   2        110.97         98.82        16.07 o                         
  13   2   2        228.48        208.99        19.31 o                         
  14   2   2       2556.28       2703.90        98.00 o                         
 -15   3   2         46.16         18.15        27.27 o                         
 -14   3   2       2073.71       2215.51        59.23 o                         
 -13   3   2         44.82         69.37        15.80 o                         
 -12   3   2        483.81        600.45        22.41 o                         
 -11   3   2        614.85        576.86        14.53 o                         
 -10   3   2       4760.63       4791.63        60.48 o                         
  -9   3   2        578.88        563.97        12.90 o                         
  -8   3   2       1303.20       1407.54        20.99 o                         
  -7   3   2         69.43         80.08         7.07 o                         
  -6   3   2      24128.17      23445.43       311.32 o                         
  -5   3   2         13.09         12.76         8.14 o                         
  -4   3   2          2.02         21.46         8.29 o                         
  -3   3   2       2834.69       2842.57        55.98 o                         
  -2   3   2       1912.13       1733.53        41.11 o                         
  -1   3   2       3512.97       3349.74        71.55 o                         
   0   3   2      10691.72      10554.20       203.06 o                         
   1   3   2       3575.18       3947.87        61.82 o                         
   2   3   2      23537.16      24045.15       266.19 o                         
   3   3   2       3770.60       3887.40        46.46 o                         
   4   3   2       5649.36       5517.95        60.38 o                         
   5   3   2       1075.46       1217.20        17.60 o                         
   6   3   2       1168.16       1213.88        19.51 o                         
   7   3   2       1295.91       1359.94        21.06 o                         
   8   3   2       3659.37       3653.65        58.00 o                         
   9   3   2         65.23         61.33         9.85 o                         
  10   3   2       1327.02       1268.91        27.62 o                         
  11   3   2         58.50         65.34        14.05 o                         
  12   3   2       6579.27       6679.00        95.32 o                         
  13   3   2        220.29        236.59        22.24 o                         
  14   3   2         41.24         52.05        32.48 o                         
 -15   4   2        248.43        232.32        29.03 o                         
 -14   4   2          5.95          3.30        24.87 o                         
 -13   4   2        681.95        728.32        26.79 o                         
 -12   4   2      10361.53      10186.53       129.15 o                         
 -11   4   2         80.62         77.26        10.13 o                         
 -10   4   2        444.55        436.58        12.46 o                         
  -9   4   2       1072.83       1151.72        19.31 o                         
  -8   4   2       8063.83       8063.33        93.27 o                         
  -7   4   2        126.32        137.11        10.58 o                         
  -6   4   2        860.25        830.45        27.35 o                         
  -5   4   2       1604.50       1606.57        27.28 o                         
  -4   4   2       4706.99       4442.09        65.55 o                         
  -3   4   2        187.73        216.35        14.38 o                         
  -2   4   2      14046.00      14237.93       287.13 o                         
  -1   4   2        309.30        363.21        12.27 o                         
   0   4   2      30746.19      31305.19       618.46 o                         
   1   4   2        288.58        270.54         9.24 o                         
   2   4   2       7005.28       6792.73        83.80 o                         
   3   4   2       2339.77       2477.95        31.20 o                         
   4   4   2       2544.41       2459.10        32.06 o                         
   5   4   2        536.96        535.38        12.29 o                         
   6   4   2      13180.41      12916.07       141.50 o                         
   7   4   2         79.46         64.96         9.32 o                         
   8   4   2       1091.67       1220.19        23.19 o                         
   9   4   2        180.53        189.67        10.15 o                         
  10   4   2       4567.15       4509.19        48.05 o                         
  11   4   2        226.18        216.18        13.99 o                         
  12   4   2        214.59        217.14        19.00 o                         
  13   4   2        290.19        285.28        28.39 o                         
  14   4   2       3226.41       3478.10       106.61 o                         
 -15   5   2         16.46          6.87        28.89 o                         
 -14   5   2       2073.63       2067.38        92.91 o                         
 -13   5   2        200.99        154.43        17.07 o                         
 -12   5   2        112.71        185.52        16.56 o                         
 -11   5   2        497.08        464.13        14.28 o                         
 -10   5   2       7420.72       7332.27        90.42 o                         
  -9   5   2        734.24        732.09        20.86 o                         
  -8   5   2        924.72       1118.63        22.60 o                         
  -7   5   2         10.24         27.71         8.96 o                         
  -6   5   2       5153.19       5098.40        65.72 o                         
  -5   5   2        718.53        840.01        16.76 o                         
  -4   5   2        865.56        770.27        20.41 o                         
  -3   5   2         69.11         63.21        16.19 o                         
  -2   5   2       6774.47       6593.11       112.46 o                         
  -1   5   2       3135.07       3471.44        56.29 o                         
   0   5   2      12402.83      12235.65       247.11 o                         
   1   5   2        202.00        176.02         9.81 o                         
   2   5   2       5896.39       5663.82        75.00 o                         
   3   5   2          0.58         -6.85         7.93 o                         
   4   5   2       6028.59       6203.47        74.06 o                         
   5   5   2         14.17         25.16         8.53 o                         
   6   5   2       1672.83       1621.03        23.89 o                         
   7   5   2        104.30        110.51        11.28 o                         
   8   5   2       2119.32       2194.73        32.26 o                         
   9   5   2        264.15        240.90        14.02 o                         
  10   5   2         22.16         29.27        11.16 o                         
  11   5   2        145.89        160.97        14.51 o                         
  12   5   2       5162.63       5197.85        90.93 o                         
  13   5   2          0.24          1.43        32.72 o                         
 -14   6   2         24.41         46.82        27.45 o                         
 -13   6   2         50.26         72.93        19.86 o                         
 -12   6   2       4897.78       4932.23        72.50 o                         
 -11   6   2         85.60         67.63        15.35 o                         
 -10   6   2       1755.64       1814.70        29.47 o                         
  -9   6   2        309.00        296.48        14.37 o                         
  -8   6   2       4366.14       4366.09        59.76 o                         
  -7   6   2          6.85         11.13         8.31 o                         
  -6   6   2       2383.80       2209.76        36.26 o                         
  -5   6   2        657.55        679.41        18.63 o                         
  -4   6   2      16747.12      16360.22       270.38 o                         
  -3   6   2        441.60        381.59        16.82 o                         
  -2   6   2       8348.13       8571.28       134.43 o                         
  -1   6   2        533.71        530.53        20.01 o                         
   0   6   2       8801.46       8722.96       180.66 o                         
   1   6   2        347.14        386.35        14.04 o                         
   2   6   2       7303.04       7243.21        95.61 o                         
   3   6   2          3.63         17.86         8.45 o                         
   4   6   2       2189.21       2180.19        42.26 o                         
   5   6   2        289.13        281.44        10.14 o                         
   6   6   2       6612.66       6503.05        75.35 o                         
   7   6   2        212.71        250.87        13.42 o                         
   8   6   2        632.17        716.14        19.21 o                         
   9   6   2        337.34        321.43        15.82 o                         
  10   6   2       2061.27       1971.49        36.41 o                         
  11   6   2         13.11         11.83        15.23 o                         
  12   6   2          0.11         -0.63        22.75 o                         
  13   6   2        456.58        449.50        36.26 o                         
 -14   7   2       2354.70       2401.31        66.50 o                         
 -13   7   2        604.28        582.54        34.32 o                         
 -12   7   2        430.78        468.32        23.13 o                         
 -11   7   2         12.36         -0.78        15.29 o                         
 -10   7   2       5547.96       5464.15        70.36 o                         
  -9   7   2        310.65        315.29        15.25 o                         
  -8   7   2        761.60        862.11        28.64 o                         
  -7   7   2         53.60         61.25         9.66 o                         
  -6   7   2       4050.11       3881.12        50.76 o                         
  -5   7   2        723.03        777.43        17.75 o                         
  -4   7   2        483.47        420.22        17.61 o                         
  -3   7   2        503.63        564.63        17.94 o                         
  -2   7   2       7089.86       7164.29       115.42 o                         
  -1   7   2        368.34        368.42        28.91 o                         
   0   7   2      11448.50      11665.73       214.01 o                         
   1   7   2        994.67       1065.07        22.78 o                         
   2   7   2       4125.75       3956.64        62.67 o                         
   3   7   2        221.71        223.55        10.86 o                         
   4   7   2       2305.92       2362.06        35.63 o                         
   5   7   2       1746.21       1700.33        29.82 o                         
   6   7   2       1163.27       1115.11        22.86 o                         
   7   7   2       1984.14       1869.26        29.60 o                         
   8   7   2       4743.24       4887.14        68.20 o                         
   9   7   2         49.56         51.06        14.84 o                         
  10   7   2        419.54        430.92        25.80 o                         
  11   7   2        621.04        654.09        40.24 o                         
  12   7   2       3500.12       3735.98        86.07 o                         
  13   7   2         53.64          2.91        51.04 o                         
 -13   8   2        185.00        240.22        40.61 o                         
 -12   8   2       3403.23       3569.05        78.94 o                         
 -11   8   2        230.83        217.53        19.58 o                         
 -10   8   2        817.16        791.61        35.78 o                         
  -9   8   2        478.36        507.48        22.30 o                         
  -8   8   2       6617.95       6537.83       126.02 o                         
  -7   8   2        456.08        437.39        14.16 o                         
  -6   8   2        936.32        907.74        26.15 o                         
  -5   8   2        998.94        988.39        22.10 o                         
  -4   8   2       7095.72       6990.54       121.83 o                         
  -3   8   2         57.10         36.65        11.11 o                         
  -2   8   2       4755.94       4837.81        82.17 o                         
  -1   8   2       2082.55       1996.83        47.57 o                         
   0   8   2       8628.95       8522.11       146.26 o                         
   1   8   2       1022.34       1024.17        22.18 o                         
   2   8   2       1039.81       1051.78        26.15 o                         
   3   8   2        165.90        157.18        11.04 o                         
   4   8   2       1826.37       1883.35        30.72 o                         
   5   8   2         16.97         21.65        11.24 o                         
   6   8   2       5848.88       5819.84        77.50 o                         
   7   8   2          3.29         27.65        13.21 o                         
   8   8   2        792.04        847.28        23.50 o                         
   9   8   2         31.08         88.80        20.40 o                         
  10   8   2       2873.42       2748.84        61.79 o                         
  11   8   2        340.28        291.57        29.81 o                         
  12   8   2        424.91        445.25        38.11 o                         
 -13   9   2        461.76        384.05        44.15 o                         
 -12   9   2         63.06         89.99        24.62 o                         
 -11   9   2        334.13        276.86        25.23 o                         
 -10   9   2       2040.32       2051.99        59.10 o                         
  -9   9   2       1724.66       1699.85        33.10 o                         
  -8   9   2        174.06        186.27        13.03 o                         
  -7   9   2        406.54        434.20        14.87 o                         
  -6   9   2       5877.61       5755.31        92.26 o                         
  -5   9   2        325.91        320.83        15.47 o                         
  -4   9   2        735.52        749.55        24.34 o                         
  -3   9   2        329.56        385.64        18.65 o                         
  -2   9   2       1609.08       1699.83        40.54 o                         
  -1   9   2       1399.22       1373.33        47.17 o                         
   0   9   2       1227.22       1174.27        30.39 o                         
   1   9   2        261.55        280.88        15.37 o                         
   2   9   2       3400.83       3357.13        53.47 o                         
   3   9   2         24.47         22.13        11.34 o                         
   4   9   2       1723.68       1815.49        32.13 o                         
   5   9   2       1054.97       1093.00        24.32 o                         
   6   9   2        549.49        523.97        17.00 o                         
   7   9   2        534.00        510.50        20.10 o                         
   8   9   2       4847.08       4902.03        79.57 o                         
   9   9   2        486.98        445.32        24.88 o                         
  10   9   2        350.48        363.67        41.84 o                         
  11   9   2        144.13         91.16        31.99 o                         
 -12  10   2       3747.29       4113.52       106.04 o                         
 -11  10   2         66.01         48.64        26.45 o                         
 -10  10   2          0.24        -10.39        25.21 o                         
  -9  10   2          3.96         22.37        18.11 o                         
  -8  10   2       3267.13       3097.77        75.60 o                         
  -7  10   2        434.10        398.35        16.10 o                         
  -6  10   2          1.03          2.96        11.67 o                         
  -5  10   2        766.65        770.80        23.98 o                         
  -4  10   2       9944.25       9928.08       150.22 o                         
  -3  10   2        386.04        410.42        23.77 o                         
  -2  10   2        581.86        546.13        19.94 o                         
  -1  10   2        522.39        527.99        19.98 o                         
   0  10   2       6103.99       5943.22       107.23 o                         
   1  10   2       2669.50       2515.56        48.51 o                         
   2  10   2       5521.00       5671.35        84.28 o                         
   3  10   2        526.06        484.19        17.36 o                         
   4  10   2        776.30        730.20        19.42 o                         
   5  10   2        190.91        206.02        15.84 o                         
   6  10   2       3010.58       2993.82        57.96 o                         
   7  10   2          0.07         22.98        18.56 o                         
   8  10   2        874.31        965.86        50.99 o                         
   9  10   2         23.67         39.74        20.78 o                         
  10  10   2       2209.53       2335.57        72.32 o                         
 -11  11   2        497.01        478.47        38.88 o                         
 -10  11   2        926.17        895.81       109.60 o                         
  -9  11   2       1225.70       1133.32        70.20 o                         
  -8  11   2        133.96        190.78        21.37 o                         
  -7  11   2        345.04        292.16        20.22 o                         
  -6  11   2       3689.58       3625.80        85.29 o                         
  -5  11   2          3.33         -7.22        16.16 o                         
  -4  11   2       1628.31       1657.18        37.88 o                         
  -3  11   2        263.48        244.73        26.92 o                         
  -2  11   2       1531.11       1622.18        38.02 o                         
  -1  11   2         10.08         20.68        13.80 o                         
   0  11   2         10.52         23.44        16.73 o                         
   1  11   2       3326.67       3317.82        77.71 o                         
   2  11   2       2658.57       2626.88        69.86 o                         
   3  11   2        227.64        221.52        15.53 o                         
   4  11   2       3013.21       2967.64        55.47 o                         
   5  11   2        100.73        152.03        17.06 o                         
   6  11   2        631.82        607.89        31.46 o                         
   7  11   2        527.72        449.56        27.49 o                         
   8  11   2       1680.26       1595.57        57.35 o                         
   9  11   2          7.65         24.76        23.48 o                         
 -10  12   2          1.67        -37.46        44.58 o                         
  -9  12   2         66.06         71.60        34.16 o                         
  -8  12   2       2980.96       2928.49       179.73 o                         
  -7  12   2          0.17        -12.34        22.16 o                         
  -6  12   2        167.87        144.29        20.94 o                         
  -5  12   2          0.07         10.88        24.41 o                         
  -4  12   2       3375.97       3390.34        72.23 o                         
  -3  12   2        355.77        351.37        25.51 o                         
  -2  12   2        971.28        969.36        32.96 o                         
  -1  12   2        141.97        151.20        22.87 o                         
   0  12   2       2232.61       2173.43        57.83 o                         
   1  12   2        559.15        458.40        28.82 o                         
   2  12   2        895.69        933.07        49.78 o                         
   3  12   2        142.92        136.63        20.15 o                         
   4  12   2       1832.34       1760.09        80.76 o                         
   5  12   2        359.70        338.81        28.18 o                         
   6  12   2       2592.03       2462.35        65.14 o                         
   7  12   2        363.67        340.44        29.01 o                         
   8  12   2        528.44        553.16        33.40 o                         
  -8  13   2        153.35        114.90        30.33 o                         
  -7  13   2        202.49        213.25        26.38 o                         
  -6  13   2       1890.85       1727.57       116.19 o                         
  -5  13   2         61.00         81.94        28.03 o                         
  -4  13   2        957.62        993.19        61.83 o                         
  -3  13   2        472.50        390.37        47.03 o                         
  -2  13   2       2826.59       2933.00       104.01 o                         
  -1  13   2        510.05        520.91        48.90 o                         
   0  13   2       1786.41       1778.18       129.39 o                         
   1  13   2        434.89        343.39        41.42 o                         
   2  13   2       2351.07       2122.52       152.32 o                         
   3  13   2         14.29          7.95        21.54 o                         
   4  13   2       1082.35       1064.36        67.82 o                         
   5  13   2         98.37         88.28        25.97 o                         
   6  13   2        662.49        630.14        32.42 o                         
   7  13   2        103.35        133.41        26.45 o                         
  -6  14   2         50.49         29.72        30.67 o                         
  -5  14   2         89.48         92.42        38.40 o                         
  -4  14   2       1740.88       1893.99        87.58 o                         
  -3  14   2        444.75        431.07        50.74 o                         
  -2  14   2        521.21        546.58        63.24 o                         
  -1  14   2        203.64        299.83        48.17 o                         
   0  14   2        498.34        402.78        36.66 o                         
   1  14   2          6.84        -29.24        29.24 o                         
   2  14   2       1580.62       1740.71       118.95 o                         
   3  14   2        352.80        369.92        38.21 o                         
   4  14   2       1569.19       1589.75        57.59 o                         
   5  14   2          0.05        -18.36        28.42 o                         
  -3  15   2         57.88         91.95        46.34 o                         
  -2  15   2       2704.67       2935.80       117.88 o                         
  -1  15   2         91.28         67.74        45.90 o                         
   0  15   2       1019.71       1087.54        68.94 o                         
   1  15   2         89.60         32.19        68.94 o                         
 -15   0   3        370.13        323.21        37.95 o                         
 -13   0   3       3214.16       3116.92        64.16 o                         
 -11   0   3      15667.30      16092.84       292.80 o                         
  -9   0   3        568.44        796.62        36.52 o                         
  -7   0   3       1688.41       1209.49        48.65 o                         
  -5   0   3        139.63        113.58        12.07 o                         
  -3   0   3      22828.55      25073.56       570.48 o                         
  -1   0   3       2185.19       1939.75        34.20 o                         
   1   0   3       5826.06       6060.20        86.60 o                         
   3   0   3       5521.86       6623.21       156.97 o                         
   5   0   3       9964.24      10300.04       219.00 o                         
   7   0   3       6248.50       6559.96       106.73 o                         
   9   0   3       4427.73       4593.44        79.52 o                         
  11   0   3       1910.48       1952.66        42.18 o                         
  13   0   3       2371.23       2294.81        78.40 o                         
 -16   1   3         42.82         49.72        25.67 o                         
 -15   1   3       1359.65       1351.11        42.84 o                         
 -14   1   3        104.80         51.55        18.88 o                         
 -13   1   3       7195.38       7143.12        87.08 o                         
 -12   1   3        237.75        204.64        11.05 o                         
 -11   1   3        213.77        213.61        10.52 o                         
 -10   1   3         44.29         45.97         8.45 o                         
  -9   1   3       1506.83       1423.57        29.01 o                         
  -8   1   3        125.65        126.61         7.66 o                         
  -7   1   3        281.77        310.03         8.56 o                         
  -6   1   3        486.87        472.27        10.04 o                         
  -5   1   3      64025.96      64493.45       881.26 o                         
  -4   1   3         43.39         72.02         8.19 o                         
  -3   1   3         39.49         15.22         5.64 o                         
  -2   1   3       5105.46       4873.45       132.89 o                         
  -1   1   3       5824.15       6019.44        86.36 o                         
   0   1   3       3724.35       4020.15        46.02 o                         
   1   1   3      11856.88      12059.86       138.98 o                         
   2   1   3      11088.41      11505.62       139.40 o                         
   3   1   3      31753.81      32112.61       400.58 o                         
   4   1   3        503.00        592.48        12.61 o                         
   5   1   3      26105.04      26200.32       289.17 o                         
   6   1   3       1122.11       1207.61        18.67 o                         
   7   1   3       4367.11       4467.18        57.57 o                         
   8   1   3         72.63         75.93         9.79 o                         
   9   1   3        466.27        488.56        13.75 o                         
  10   1   3         56.29         63.49        11.92 o                         
  11   1   3         28.10         40.95        12.30 o                         
  12   1   3        207.72        181.50        16.63 o                         
  13   1   3       5591.93       5885.34       102.39 o                         
  14   1   3          8.86         24.66        30.20 o                         
 -16   2   3        134.35        137.46        30.16 o                         
 -15   2   3        436.46        464.94        33.46 o                         
 -14   2   3          0.43         -5.22        15.96 o                         
 -13   2   3       1070.78       1020.42        20.96 o                         
 -12   2   3        303.57        261.52        11.47 o                         
 -11   2   3       6939.27       6853.92        77.74 o                         
 -10   2   3         12.15         15.33         7.50 o                         
  -9   2   3        495.11        681.16        17.81 o                         
  -8   2   3        116.63        126.37         7.54 o                         
  -7   2   3      20732.20      19786.53       217.55 o                         
  -6   2   3       3760.74       3991.84        52.74 o                         
  -5   2   3       3590.68       3429.36        47.75 o                         
  -4   2   3       4201.05       4343.83        68.97 o                         
  -3   2   3       4548.77       4609.35        71.51 o                         
  -2   2   3         31.95         42.75         8.34 o                         
  -1   2   3      19250.44      19951.85       340.42 o                         
   0   2   3        218.23        232.16         7.67 o                         
   1   2   3       2379.44       2194.71        27.03 o                         
   2   2   3         32.46         48.34         5.51 o                         
   3   2   3        681.48       1060.87        38.23 o                         
   4   2   3        336.55        361.62         9.96 o                         
   5   2   3       5166.75       4905.77        57.42 o                         
   6   2   3       1761.38       1792.82        23.87 o                         
   7   2   3       1323.90       1542.94        21.95 o                         
   8   2   3        531.78        561.18        15.42 o                         
   9   2   3       5062.49       5251.88        71.88 o                         
  10   2   3        337.23        351.40        17.51 o                         
  11   2   3       2057.41       2168.91        35.72 o                         
  12   2   3          6.84          0.24        16.40 o                         
  13   2   3       1174.74       1177.04        37.19 o                         
  14   2   3         29.21         95.54        35.87 o                         
 -16   3   3        134.70        124.57        38.18 o                         
 -15   3   3        621.95        597.93        39.16 o                         
 -14   3   3         65.65         56.31        19.80 o                         
 -13   3   3       2740.87       2779.87        46.68 o                         
 -12   3   3         51.59         32.68         9.97 o                         
 -11   3   3       2061.26       2041.73        30.75 o                         
 -10   3   3        322.49        306.96        10.40 o                         
  -9   3   3       4207.67       4024.53        49.00 o                         
  -8   3   3        944.40       1010.33        16.49 o                         
  -7   3   3        548.66        608.61        12.89 o                         
  -6   3   3        282.85        290.87        11.60 o                         
  -5   3   3      14943.04      14649.16       196.93 o                         
  -4   3   3         97.01         99.06         8.06 o                         
  -3   3   3        593.28        619.91        16.90 o                         
  -2   3   3       1786.34       1841.65        43.12 o                         
  -1   3   3      14985.85      14800.35       265.10 o                         
   0   3   3       7706.68       8284.83       118.76 o                         
   1   3   3          4.41         37.97         6.50 o                         
   2   3   3       1302.82       1340.76        19.32 o                         
   3   3   3      15291.69      15252.04       170.60 o                         
   4   3   3        565.57        543.93        11.89 o                         
   5   3   3      10173.31      10160.56       108.19 o                         
   6   3   3       1209.59       1144.38        17.97 o                         
   7   3   3       8812.98       8537.00        83.54 o                         
   8   3   3        298.81        292.67        11.24 o                         
   9   3   3       2049.90       2015.65        29.66 o                         
  10   3   3          7.58          8.61        13.20 o                         
  11   3   3         26.00         52.70        16.09 o                         
  12   3   3         28.69         49.71        17.19 o                         
  13   3   3       1871.04       1989.25        56.42 o                         
  14   3   3         69.10         52.37        62.94 o                         
 -15   4   3        233.00        202.87        31.53 o                         
 -14   4   3         25.89         27.30        18.87 o                         
 -13   4   3         78.08        108.53        13.87 o                         
 -12   4   3          4.98         11.11        10.12 o                         
 -11   4   3       8264.35       8117.53        95.31 o                         
 -10   4   3       1348.83       1284.27        20.81 o                         
  -9   4   3        649.14        771.36        16.30 o                         
  -8   4   3        172.73        176.51        10.85 o                         
  -7   4   3      11752.02      11456.14       156.78 o                         
  -6   4   3       1251.44       1253.23        33.91 o                         
  -5   4   3        892.74        872.20        20.20 o                         
  -4   4   3          2.03          0.12         9.83 o                         
  -3   4   3       1984.74       1827.65        44.32 o                         
  -2   4   3        565.91        519.22        19.87 o                         
  -1   4   3       5760.17       6001.19       124.64 o                         
   0   4   3       7453.26       8139.91       125.33 o                         
   1   4   3      15633.02      14706.67       186.92 o                         
   2   4   3         11.12         14.49         6.19 o                         
   3   4   3        756.37        845.62        14.87 o                         
   4   4   3        858.21        855.46        15.36 o                         
   5   4   3       1659.98       1605.39        21.55 o                         
   6   4   3        952.28        894.99        15.14 o                         
   7   4   3       2387.01       2346.97        37.71 o                         
   8   4   3         29.95         43.59         9.15 o                         
   9   4   3       1506.62       1592.82        27.39 o                         
  10   4   3         17.09         32.78        12.09 o                         
  11   4   3       1107.31       1162.70        38.30 o                         
  12   4   3         74.13         72.70        22.53 o                         
  13   4   3        743.74        734.36        39.82 o                         
 -15   5   3        522.86        513.28        41.19 o                         
 -14   5   3         24.31         47.00        25.26 o                         
 -13   5   3       1810.80       1762.06        45.38 o                         
 -12   5   3         92.30         87.51        13.10 o                         
 -11   5   3       3951.90       4041.09        66.65 o                         
 -10   5   3          0.46         17.45        11.21 o                         
  -9   5   3       2532.15       2567.13        40.78 o                         
  -8   5   3       1010.82       1037.10        28.76 o                         
  -7   5   3         31.96         38.23         9.36 o                         
  -6   5   3       1176.40       1170.55        34.53 o                         
  -5   5   3       9226.55       8552.77       143.88 o                         
  -4   5   3        308.77        430.68        17.66 o                         
  -3   5   3       3250.14       3309.24        73.48 o                         
  -2   5   3       9825.01      10438.61       168.63 o                         
  -1   5   3      12399.87      11761.46       214.03 o                         
   0   5   3       1409.70       1434.72        30.78 o                         
   1   5   3        635.20        524.64        12.12 o                         
   2   5   3        135.83        134.62         7.50 o                         
   3   5   3       4100.97       3897.59        51.54 o                         
   4   5   3        674.69        710.67        15.44 o                         
   5   5   3       1095.91       1089.60        18.27 o                         
   6   5   3        194.89        181.60        10.51 o                         
   7   5   3       7353.77       7320.86        87.15 o                         
   8   5   3        361.86        370.58        14.08 o                         
   9   5   3       1406.20       1409.73        23.50 o                         
  10   5   3         75.63         73.14        13.91 o                         
  11   5   3        132.63        123.55        15.56 o                         
  12   5   3         15.92         41.90        25.35 o                         
  13   5   3       2234.77       2296.83        80.84 o                         
 -15   6   3        419.03        400.73        40.03 o                         
 -14   6   3        204.97        174.89        27.98 o                         
 -13   6   3        757.55        833.99        31.94 o                         
 -12   6   3          9.27          8.45        14.47 o                         
 -11   6   3       2870.93       2920.27        45.23 o                         
 -10   6   3       1356.13       1367.86        24.47 o                         
  -9   6   3        983.00       1141.50        23.85 o                         
  -8   6   3          8.37         29.13        10.56 o                         
  -7   6   3       8448.71       8263.93       137.59 o                         
  -6   6   3        670.13        640.19        18.60 o                         
  -5   6   3        496.57        419.14        13.97 o                         
  -4   6   3         66.17         70.34        13.92 o                         
  -3   6   3      10483.48      10151.21       186.19 o                         
  -2   6   3       2400.14       2331.40        42.09 o                         
  -1   6   3       2400.06       2318.96        77.97 o                         
   0   6   3        946.40       1268.16        29.25 o                         
   1   6   3      10651.56      10373.51       142.04 o                         
   2   6   3       1368.21       1492.26        24.07 o                         
   3   6   3       1191.87       1521.37        27.34 o                         
   4   6   3        168.02        159.25         9.44 o                         
   5   6   3       3897.61       3878.65        52.03 o                         
   6   6   3        189.45        203.20        11.31 o                         
   7   6   3       1311.13       1429.06        24.49 o                         
   8   6   3        292.51        245.77        14.17 o                         
   9   6   3        648.53        672.44        23.54 o                         
  10   6   3        280.06        299.75        19.08 o                         
  11   6   3       3519.17       3521.72        73.76 o                         
  12   6   3        358.16        340.77        30.49 o                         
  13   6   3       1201.84       1262.18        59.05 o                         
 -14   7   3        218.03        150.21        29.06 o                         
 -13   7   3       1519.01       1622.99        50.85 o                         
 -12   7   3       1050.71       1117.94        28.74 o                         
 -11   7   3       2556.00       2669.85        45.24 o                         
 -10   7   3        419.72        368.31        16.50 o                         
  -9   7   3       3483.19       3414.02        74.66 o                         
  -8   7   3         96.32         93.70        12.46 o                         
  -7   7   3         94.47         87.57        10.82 o                         
  -6   7   3        405.74        319.53        14.35 o                         
  -5   7   3       7561.15       7256.90       125.54 o                         
  -4   7   3        457.64        433.38        19.40 o                         
  -3   7   3       1162.70       1156.36        26.44 o                         
  -2   7   3       1275.81       1387.76        29.04 o                         
  -1   7   3       8217.49       8124.11       152.64 o                         
   0   7   3         78.61        102.83        13.80 o                         
   1   7   3       2050.92       2089.46        33.15 o                         
   2   7   3          0.18          3.30         9.09 o                         
   3   7   3       2102.43       2038.07        33.08 o                         
   4   7   3        979.31       1022.93        20.94 o                         
   5   7   3        475.22        485.22        18.20 o                         
   6   7   3         14.08         12.14        12.67 o                         
   7   7   3       3805.57       3928.40        51.86 o                         
   8   7   3        190.80        154.71        13.97 o                         
   9   7   3        596.35        625.90        22.21 o                         
  10   7   3        165.60        144.98        21.88 o                         
  11   7   3        523.23        496.41        32.14 o                         
  12   7   3          2.11        -17.76        31.75 o                         
 -14   8   3        255.17        241.56        73.74 o                         
 -13   8   3        505.64        460.20        29.16 o                         
 -12   8   3          0.04        -19.00        19.00 o                         
 -11   8   3       3210.50       3233.31        58.69 o                         
 -10   8   3         79.73         52.77        15.70 o                         
  -9   8   3        782.98        889.00        30.60 o                         
  -8   8   3        267.69        245.61        12.83 o                         
  -7   8   3       5541.80       5432.14        99.30 o                         
  -6   8   3         92.91        106.56        12.31 o                         
  -5   8   3        401.22        372.86        18.84 o                         
  -4   8   3        142.52        127.46        13.76 o                         
  -3   8   3       7299.75       7232.94       116.20 o                         
  -2   8   3       2214.76       2260.72        52.34 o                         
  -1   8   3        389.12        441.03        21.85 o                         
   0   8   3        812.05        725.95        22.96 o                         
   1   8   3      17420.85      17190.86       220.79 o                         
   2   8   3        843.20        950.71        22.03 o                         
   3   8   3       2212.83       2361.15        38.07 o                         
   4   8   3        476.97        494.76        19.68 o                         
   5   8   3       1758.00       1715.95        32.16 o                         
   6   8   3        420.95        406.49        18.31 o                         
   7   8   3       4806.11       4890.85        68.36 o                         
   8   8   3        665.27        642.46        21.18 o                         
   9   8   3       1914.22       1989.49        46.02 o                         
  10   8   3       1608.56       1590.29        44.06 o                         
  11   8   3       1419.26       1338.88        75.32 o                         
 -13   9   3       1019.10       1097.68        56.44 o                         
 -12   9   3         19.89         13.09        23.32 o                         
 -11   9   3       1797.37       1803.09        74.19 o                         
 -10   9   3        236.36        234.32        20.06 o                         
  -9   9   3       5651.17       5476.87       116.28 o                         
  -8   9   3         12.08         14.67        11.61 o                         
  -7   9   3        267.82        291.54        14.01 o                         
  -6   9   3          8.59         18.17        12.95 o                         
  -5   9   3       4726.27       4721.65        81.40 o                         
  -4   9   3       1190.68       1215.15        33.51 o                         
  -3   9   3         50.91         35.35        16.50 o                         
  -2   9   3        969.35        999.15        32.95 o                         
  -1   9   3       6092.00       5984.59       118.42 o                         
   0   9   3        261.21        265.84        17.62 o                         
   1   9   3        166.66        211.41        13.94 o                         
   2   9   3         15.82         23.61        11.51 o                         
   3   9   3       2812.72       2753.33        43.74 o                         
   4   9   3       3384.34       3336.62        51.25 o                         
   5   9   3       1959.16       1980.76        36.66 o                         
   6   9   3        245.64        238.84        17.14 o                         
   7   9   3       4792.18       4833.90        68.45 o                         
   8   9   3         56.24         72.15        18.73 o                         
   9   9   3        919.52        885.10        37.15 o                         
  10   9   3        494.69        410.63        43.65 o                         
  11   9   3        564.10        557.95        41.16 o                         
 -12  10   3         12.34        -28.54        28.54 o                         
 -11  10   3       1407.24       1407.32        47.36 o                         
 -10  10   3          1.03         11.96        24.51 o                         
  -9  10   3        900.56        903.12        44.49 o                         
  -8  10   3        682.62        695.69        25.69 o                         
  -7  10   3      10045.92       9539.79       214.62 o                         
  -6  10   3        417.17        365.95        18.44 o                         
  -5  10   3         86.27        122.19        18.48 o                         
  -4  10   3        253.39        222.16        20.49 o                         
  -3  10   3       5200.07       5307.11        99.57 o                         
  -2  10   3        157.97        169.93        22.05 o                         
  -1  10   3        269.57        307.03        19.34 o                         
   0  10   3        183.72        211.34        19.38 o                         
   1  10   3       5669.77       5610.76        88.08 o                         
   2  10   3         98.08         85.70        13.43 o                         
   3  10   3       5075.93       5108.33        70.35 o                         
   4  10   3        942.88        963.30        22.33 o                         
   5  10   3       3121.29       3203.52        49.96 o                         
   6  10   3        129.47        131.77        17.28 o                         
   7  10   3       1346.15       1512.37        34.44 o                         
   8  10   3        293.56        279.36        22.25 o                         
   9  10   3       1618.70       1554.84        62.19 o                         
  10  10   3        395.28        388.00        37.52 o                         
 -11  11   3        977.72        944.30        57.09 o                         
 -10  11   3        101.32         57.86        35.04 o                         
  -9  11   3       2932.42       2694.28       129.52 o                         
  -8  11   3        314.15        295.33        23.44 o                         
  -7  11   3        430.59        428.02        20.74 o                         
  -6  11   3        125.33        150.04        16.66 o                         
  -5  11   3       5039.06       5096.58        90.97 o                         
  -4  11   3        136.73        180.34        21.56 o                         
  -3  11   3        128.51        125.44        20.95 o                         
  -2  11   3        719.88        724.00        30.36 o                         
  -1  11   3       2560.95       2435.61        52.94 o                         
   0  11   3          7.63         21.13        16.31 o                         
   1  11   3        673.04        720.02        24.63 o                         
   2  11   3       1031.24       1020.18        27.26 o                         
   3  11   3       4365.98       4311.35        61.85 o                         
   4  11   3        554.41        554.66        20.44 o                         
   5  11   3        369.04        340.25        23.87 o                         
   6  11   3        321.53        372.06        22.88 o                         
   7  11   3       2935.72       2888.02        74.02 o                         
   8  11   3          8.34         13.69        21.85 o                         
   9  11   3       1214.00       1090.81        39.49 o                         
 -10  12   3        548.03        555.91        67.79 o                         
  -9  12   3        660.61        605.17        40.11 o                         
  -8  12   3        664.73        586.52        29.70 o                         
  -7  12   3       2125.03       2018.54        83.40 o                         
  -6  12   3        967.94        883.64        43.89 o                         
  -5  12   3        104.04        140.05        44.45 o                         
  -4  12   3        121.52        138.89        25.57 o                         
  -3  12   3       3709.45       3784.16        85.20 o                         
  -2  12   3         27.28         36.10        16.32 o                         
  -1  12   3        398.91        411.39        28.82 o                         
   0  12   3        223.72        179.39        21.99 o                         
   1  12   3       6001.98       5833.00       199.28 o                         
   2  12   3         25.81         46.40        18.55 o                         
   3  12   3       1050.15       1031.28        40.63 o                         
   4  12   3        539.02        575.72        26.11 o                         
   5  12   3       2714.23       2671.18        98.00 o                         
   6  12   3        213.73        236.57        24.45 o                         
   7  12   3       1943.79       1821.71        54.05 o                         
   8  12   3        130.15         99.76        25.60 o                         
  -8  13   3        198.44        238.16        54.61 o                         
  -7  13   3        662.20        663.77        58.97 o                         
  -6  13   3        298.92        281.21        25.81 o                         
  -5  13   3       2266.69       2216.21       131.86 o                         
  -4  13   3         43.82         51.18        41.08 o                         
  -3  13   3        154.55        169.05        41.67 o                         
  -2  13   3        830.17        909.78        71.45 o                         
  -1  13   3       2574.12       2655.99       115.78 o                         
   0  13   3         77.60         55.51        28.58 o                         
   1  13   3        450.35        455.00        46.13 o                         
   2  13   3          1.42          1.72        23.05 o                         
   3  13   3       2325.76       2125.54       131.48 o                         
   4  13   3         88.18         80.58        26.42 o                         
   5  13   3         96.03         48.09        27.09 o                         
   6  13   3          5.69        -15.35        25.35 o                         
  -6  14   3        316.56        265.84        38.54 o                         
  -5  14   3        210.67        160.87        35.23 o                         
  -4  14   3        226.55        232.58        45.97 o                         
  -3  14   3       2950.64       2927.29       218.41 o                         
  -2  14   3        195.84        242.01       123.83 o                         
  -1  14   3         95.96        124.46        35.73 o                         
   0  14   3        140.76        134.48        28.94 o                         
   1  14   3       2376.28       2253.79       162.87 o                         
   2  14   3         17.89         49.97        44.01 o                         
   3  14   3         15.05         42.00        32.05 o                         
   4  14   3          7.58        -14.40        31.44 o                         
  -2  15   3         34.31         93.34        40.43 o                         
  -1  15   3       1823.46       1925.56        75.25 o                         
   0  15   3        834.73        721.59        92.72 o                         
 -16   0   4       2162.49       2104.97        79.61 o                         
 -14   0   4         68.80        335.08        37.98 o                         
 -12   0   4       9205.82       9269.73       159.94 o                         
 -10   0   4       1094.93       1067.38        31.84 o                         
  -8   0   4        904.17       1005.83        26.88 o                         
  -6   0   4       6189.56       5971.48       111.19 o                         
  -4   0   4      13525.90      14321.83       359.14 o                         
  -2   0   4      20736.41      21336.46       367.64 o                         
   0   0   4       2862.28       2923.48        51.64 o                         
   2   0   4      34187.93      35444.73       626.65 o                         
   4   0   4         15.99         35.06        10.85 o                         
   6   0   4       2187.01       2014.00        41.75 o                         
   8   0   4        154.75        173.48        14.57 o                         
  10   0   4       3821.49       3752.08        64.70 o                         
  12   0   4       1840.74       1952.17        70.21 o                         
 -16   1   4        649.73        670.34        34.25 o                         
 -15   1   4          7.75         15.13        20.65 o                         
 -14   1   4       1144.94       1151.74        31.82 o                         
 -13   1   4        106.73        111.27        12.12 o                         
 -12   1   4       1699.89       1736.92        32.97 o                         
 -11   1   4         68.40         60.26        10.65 o                         
 -10   1   4       2973.24       3020.47        45.52 o                         
  -9   1   4          6.18         37.88         8.33 o                         
  -8   1   4       1126.10        968.72        26.77 o                         
  -7   1   4       1713.78       1633.69        33.39 o                         
  -6   1   4        584.58        958.29        21.98 o                         
  -5   1   4       1628.24       1672.42        32.15 o                         
  -4   1   4      11448.28      11228.54       152.92 o                         
  -3   1   4       5734.81       5640.30        80.27 o                         
  -2   1   4          2.58          2.95         4.68 o                         
  -1   1   4      10584.92      11229.51       141.67 o                         
   0   1   4       2882.46       2613.60        32.92 o                         
   1   1   4        155.23        180.24         6.47 o                         
   2   1   4       8237.38       8960.48        93.89 o                         
   3   1   4       2061.79       2176.12        27.73 o                         
   4   1   4       2572.36       2147.98        30.73 o                         
   5   1   4        510.71        537.72        14.46 o                         
   6   1   4       3122.30       3238.26        45.16 o                         
   7   1   4        194.66        219.36        12.39 o                         
   8   1   4       5228.04       5306.63        65.76 o                         
   9   1   4          2.85         13.07        10.34 o                         
  10   1   4          6.78          1.97        12.29 o                         
  11   1   4         10.37         10.62        13.97 o                         
  12   1   4       2146.12       2146.31        47.26 o                         
  13   1   4          1.71         41.98        26.20 o                         
 -16   2   4       2558.59       2551.08        69.72 o                         
 -15   2   4          4.01         12.43        22.76 o                         
 -14   2   4         15.92         45.53        19.92 o                         
 -13   2   4        285.67        298.55        13.60 o                         
 -12   2   4       5327.28       5335.52        79.73 o                         
 -11   2   4         93.94         91.95         8.84 o                         
 -10   2   4        580.28        559.25        12.02 o                         
  -9   2   4        180.02        186.92         9.34 o                         
  -8   2   4       3572.65       3460.42        51.15 o                         
  -7   2   4         48.11         47.85         5.96 o                         
  -6   2   4      17337.98      16707.38       217.92 o                         
  -5   2   4         14.86         26.20         6.46 o                         
  -4   2   4       4263.03       4268.87        59.47 o                         
  -3   2   4        991.89       1050.08        15.43 o                         
  -2   2   4       1392.04       1174.60        20.00 o                         
  -1   2   4       3532.95       3605.34        47.81 o                         
   0   2   4       4742.32       5177.52        64.58 o                         
   1   2   4        537.81        751.48        12.83 o                         
   2   2   4      18700.04      18605.51       205.55 o                         
   3   2   4          8.78         28.95         7.74 o                         
   4   2   4        236.57        319.69         9.35 o                         
   5   2   4        131.50        139.00         7.72 o                         
   6   2   4       8611.84       8504.81       102.15 o                         
   7   2   4         27.54         24.26        10.50 o                         
   8   2   4        294.95        299.95        15.01 o                         
   9   2   4        274.35        294.80        17.30 o                         
  10   2   4       3916.18       3865.25        56.83 o                         
  11   2   4        211.23        265.86        17.41 o                         
  12   2   4       2400.80       2563.56        53.55 o                         
  13   2   4        114.57        136.37        31.07 o                         
 -16   3   4         44.51          6.44        34.40 o                         
 -15   3   4          0.24        -24.75        24.75 o                         
 -14   3   4       1548.16       1561.90        39.13 o                         
 -13   3   4        460.36        450.08        16.39 o                         
 -12   3   4       5845.53       5804.35        68.69 o                         
 -11   3   4          4.98          6.45         8.35 o                         
 -10   3   4       6770.69       6579.38        76.26 o                         
  -9   3   4       1156.81       1108.57        17.89 o                         
  -8   3   4       1189.27       1135.85        19.34 o                         
  -7   3   4          0.23          2.42         7.99 o                         
  -6   3   4       4981.19       4884.37        69.42 o                         
  -5   3   4         52.03         45.46         8.73 o                         
  -4   3   4       8472.71       8274.84       127.46 o                         
  -3   3   4       3610.78       3506.62        52.71 o                         
  -2   3   4         41.10         60.57         7.40 o                         
  -1   3   4       1000.21        992.01        17.46 o                         
   0   3   4      26047.12      26412.48       350.10 o                         
   1   3   4         18.85        121.97         7.61 o                         
   2   3   4       2753.11       3064.61        38.98 o                         
   3   3   4       2852.85       2869.07        37.85 o                         
   4   3   4       5449.43       5292.17        68.62 o                         
   5   3   4       1363.98       1383.59        22.29 o                         
   6   3   4       1693.45       2004.95        29.64 o                         
   7   3   4         31.31         42.05         9.66 o                         
   8   3   4       8424.47       8463.51       101.95 o                         
   9   3   4        497.40        518.16        17.87 o                         
  10   3   4        511.33        453.72        20.16 o                         
  11   3   4          0.40         -3.16        17.63 o                         
  12   3   4       2148.76       2180.42        51.09 o                         
  13   3   4          9.82        -20.99        28.00 o                         
 -16   4   4       2446.06       2438.70        87.32 o                         
 -15   4   4         22.18         37.81        26.61 o                         
 -14   4   4        681.91        779.23        27.28 o                         
 -13   4   4        803.97        793.68        30.91 o                         
 -12   4   4       1903.69       1871.95        27.83 o                         
 -11   4   4          7.75         11.80         9.59 o                         
 -10   4   4          3.48         54.97        10.91 o                         
  -9   4   4        888.04       1007.10        24.11 o                         
  -8   4   4       4745.06       4845.49        67.33 o                         
  -7   4   4        312.68        367.71        11.71 o                         
  -6   4   4       7880.05       7571.87       105.73 o                         
  -5   4   4        926.75        956.96        29.31 o                         
  -4   4   4       8251.95       8529.23       143.67 o                         
  -3   4   4        315.91        275.74        12.86 o                         
  -2   4   4       8101.13       8151.20       111.60 o                         
  -1   4   4       1349.88       1592.48        31.53 o                         
   0   4   4       5157.36       5366.72        78.96 o                         
   1   4   4        260.88        312.13        11.27 o                         
   2   4   4      10812.08      10468.15       134.35 o                         
   3   4   4       2872.53       2982.38        36.99 o                         
   4   4   4        560.31        556.07        12.74 o                         
   5   4   4         39.59         19.59         8.00 o                         
   6   4   4       8722.63       8520.83       103.44 o                         
   7   4   4        999.70        892.26        18.64 o                         
   8   4   4        229.76        166.36        12.28 o                         
   9   4   4          0.04         20.00        11.82 o                         
  10   4   4       4266.53       4072.21        62.84 o                         
  11   4   4          0.60        -17.05        18.36 o                         
  12   4   4       1581.19       1569.93        53.80 o                         
  13   4   4         16.44         27.32        29.03 o                         
 -15   5   4         66.85         21.33        27.09 o                         
 -14   5   4       1694.22       1682.95        45.70 o                         
 -13   5   4        188.01        190.92        16.39 o                         
 -12   5   4       1673.06       1677.86        33.31 o                         
 -11   5   4        149.45        155.39        13.08 o                         
 -10   5   4      10444.35      10397.16       125.81 o                         
  -9   5   4       2203.40       2139.97        35.51 o                         
  -8   5   4       2619.92       2550.41        39.77 o                         
  -7   5   4        362.36        386.46        16.18 o                         
  -6   5   4       4123.98       4083.36        67.09 o                         
  -5   5   4          6.55         12.55         6.96 o                         
  -4   5   4       8856.04       8880.22       286.16 o                         
  -3   5   4       4489.46       4709.09        90.94 o                         
  -2   5   4       2633.58       2764.33        44.17 o                         
  -1   5   4         10.76         19.40        10.36 o                         
   0   5   4      27883.54      27716.61       367.91 o                         
   1   5   4        110.88        131.40         8.33 o                         
   2   5   4       1723.05       1713.18        25.59 o                         
   3   5   4          0.30         -3.31         7.52 o                         
   4   5   4       3776.07       3743.54        49.07 o                         
   5   5   4         76.53         90.25         9.02 o                         
   6   5   4        130.35        213.85        11.31 o                         
   7   5   4        237.10        268.91        12.67 o                         
   8   5   4      10624.10      10536.59       139.67 o                         
   9   5   4         59.42         85.45        19.46 o                         
  10   5   4       1486.53       1490.07        30.11 o                         
  11   5   4        326.97        369.56        24.17 o                         
  12   5   4       3098.44       2927.73       109.51 o                         
 -15   6   4          4.85        -14.45        32.71 o                         
 -14   6   4         87.60        123.69        23.95 o                         
 -13   6   4        259.29        240.40        21.70 o                         
 -12   6   4       4953.69       5048.61        74.30 o                         
 -11   6   4        271.00        247.61        13.26 o                         
 -10   6   4        628.53        662.77        20.62 o                         
  -9   6   4        772.48        753.34        24.58 o                         
  -8   6   4        409.79        459.13        18.19 o                         
  -7   6   4          0.17          9.99        10.03 o                         
  -6   6   4       8481.83       8083.85       203.70 o                         
  -5   6   4        123.03        133.70        14.25 o                         
  -4   6   4      11220.46      11430.50       225.46 o                         
  -3   6   4        106.05        126.11        11.29 o                         
  -2   6   4       3202.28       2941.03        47.42 o                         
  -1   6   4       3214.23       3603.05        66.29 o                         
   0   6   4        244.98        301.98        14.81 o                         
   1   6   4        790.21        761.54        15.24 o                         
   2   6   4      20268.91      20047.51       232.58 o                         
   3   6   4       2016.35       2061.04        30.95 o                         
   4   6   4        327.54        313.80        12.31 o                         
   5   6   4         57.37         67.78        10.34 o                         
   6   6   4       6610.92       6591.42        91.13 o                         
   7   6   4        854.63        802.65        20.56 o                         
   8   6   4       1689.30       1765.16        34.30 o                         
   9   6   4        136.45        106.58        17.30 o                         
  10   6   4       1838.79       1818.18        39.09 o                         
  11   6   4         53.83         56.36        23.30 o                         
  12   6   4       1478.77       1489.76        96.73 o                         
 -14   7   4       1656.22       1668.46        67.29 o                         
 -13   7   4         28.93         13.70        22.85 o                         
 -12   7   4         91.77        106.37        16.89 o                         
 -11   7   4        431.91        428.14        18.81 o                         
 -10   7   4       7451.65       7370.74       151.42 o                         
  -9   7   4        776.23        806.19        21.34 o                         
  -8   7   4       3077.73       3077.20        53.74 o                         
  -7   7   4        414.49        376.85        21.31 o                         
  -6   7   4       1601.12       1617.28        41.70 o                         
  -5   7   4        874.25        911.50        28.10 o                         
  -4   7   4       5762.34       5883.09        96.31 o                         
  -3   7   4        424.55        407.52        14.81 o                         
  -2   7   4       3873.80       3820.83        69.15 o                         
  -1   7   4          1.18          4.40        13.09 o                         
   0   7   4      14929.95      14503.56       208.86 o                         
   1   7   4        462.20        433.87        13.35 o                         
   2   7   4       1270.20       1337.26        22.97 o                         
   3   7   4       1126.25       1125.31        22.20 o                         
   4   7   4       2180.34       2309.76        41.62 o                         
   5   7   4        273.77        278.11        14.98 o                         
   6   7   4         15.14         95.42        13.33 o                         
   7   7   4         46.49         48.26        13.08 o                         
   8   7   4       8091.22       8033.96       124.38 o                         
   9   7   4        128.87        146.97        18.93 o                         
  10   7   4        375.16        380.98        33.75 o                         
  11   7   4          8.46          0.84        29.69 o                         
  12   7   4       2600.94       2629.60       129.28 o                         
 -14   8   4        259.37        284.02        41.66 o                         
 -13   8   4        122.08        113.65        24.53 o                         
 -12   8   4       2103.83       2102.24        80.00 o                         
 -11   8   4        589.99        563.00        23.72 o                         
 -10   8   4       1048.04       1043.15        34.20 o                         
  -9   8   4         12.27         17.82        14.87 o                         
  -8   8   4        913.13        995.08        33.18 o                         
  -7   8   4       1609.09       1470.65        45.23 o                         
  -6   8   4       1428.84       1349.59        28.04 o                         
  -5   8   4         49.29         80.99        13.64 o                         
  -4   8   4       3314.95       3534.27        58.45 o                         
  -3   8   4         21.82         27.24        11.17 o                         
  -2   8   4      12501.04      12580.79       212.71 o                         
  -1   8   4        132.07        149.21        14.77 o                         
   0   8   4        415.00        403.49        17.87 o                         
   1   8   4        217.71        261.67        12.47 o                         
   2   8   4       4407.39       4382.09        55.22 o                         
   3   8   4        885.37        914.31        19.82 o                         
   4   8   4        243.05        234.18        12.87 o                         
   5   8   4        146.42        133.85        14.82 o                         
   6   8   4       6553.97       6633.07        93.46 o                         
   7   8   4        423.03        457.66        18.26 o                         
   8   8   4        807.71        839.82        25.55 o                         
   9   8   4        207.07        198.64        24.63 o                         
  10   8   4        888.68        854.31        38.73 o                         
  11   8   4        227.76        161.79        33.20 o                         
 -13   9   4         38.15         10.76        31.06 o                         
 -12   9   4        996.72       1051.06        38.42 o                         
 -11   9   4        191.56        189.49        20.65 o                         
 -10   9   4       3183.16       3171.33        78.14 o                         
  -9   9   4         33.39         39.30        12.99 o                         
  -8   9   4       1134.00       1164.17        35.83 o                         
  -7   9   4         16.98         21.80        12.01 o                         
  -6   9   4       2706.45       2640.61        72.42 o                         
  -5   9   4        899.09        898.33        24.61 o                         
  -4   9   4       4325.28       4330.22        77.26 o                         
  -3   9   4        165.13        154.09        16.66 o                         
  -2   9   4       1610.99       1708.13        40.96 o                         
  -1   9   4        904.89        888.10        26.09 o                         
   0   9   4       7759.10       7756.92       110.44 o                         
   1   9   4         13.35         13.53        11.25 o                         
   2   9   4        185.31        224.44        12.35 o                         
   3   9   4       2571.29       2491.02        43.99 o                         
   4   9   4       3934.78       3916.01        58.14 o                         
   5   9   4         42.90         43.47        15.89 o                         
   6   9   4        123.91        240.57        17.24 o                         
   7   9   4         67.02         63.74        16.27 o                         
   8   9   4       3943.55       3935.47        69.68 o                         
   9   9   4        211.06        233.20        27.96 o                         
  10   9   4         50.52         47.36        31.64 o                         
 -12  10   4        999.41        998.14        38.25 o                         
 -11  10   4        110.46         26.74        28.83 o                         
 -10  10   4        541.46        539.44        31.80 o                         
  -9  10   4          3.07          0.82        14.49 o                         
  -8  10   4        932.07        916.04        24.04 o                         
  -7  10   4       1158.99       1052.27        36.07 o                         
  -6  10   4       3715.72       3798.89        77.16 o                         
  -5  10   4          3.91         35.50        17.74 o                         
  -4  10   4        505.54        552.46        23.82 o                         
  -3  10   4         58.74         69.55        19.07 o                         
  -2  10   4       1531.63       1534.67        41.30 o                         
  -1  10   4         79.71         83.78        15.01 o                         
   0  10   4          1.42         19.15        13.52 o                         
   1  10   4          1.55         40.68        12.78 o                         
   2  10   4       2360.09       2434.60        37.68 o                         
   3  10   4       2133.88       2136.06        34.39 o                         
   4  10   4        202.52        206.24        13.84 o                         
   5  10   4        337.21        361.98        24.85 o                         
   6  10   4       4839.24       4872.72        81.76 o                         
   7  10   4        223.99        210.47        21.29 o                         
   8  10   4        449.80        414.82        26.11 o                         
   9  10   4        219.76        200.47        28.51 o                         
 -11  11   4          9.82        -31.26        31.26 o                         
 -10  11   4        925.30        912.83        39.41 o                         
  -9  11   4        798.12        717.99        29.95 o                         
  -8  11   4        946.28        880.45        46.93 o                         
  -7  11   4        379.15        365.66        20.41 o                         
  -6  11   4       3058.75       2919.04        53.39 o                         
  -5  11   4        362.38        367.74        23.32 o                         
  -4  11   4       4595.86       4793.91        92.96 o                         
  -3  11   4        417.55        421.14        25.51 o                         
  -2  11   4        412.16        436.67        22.87 o                         
  -1  11   4         23.10         14.93        16.04 o                         
   0  11   4       3119.04       3100.26        59.62 o                         
   1  11   4         14.05         15.71        14.17 o                         
   2  11   4         16.04         62.15        13.73 o                         
   3  11   4        220.33        239.44        15.34 o                         
   4  11   4       4812.73       4669.20        74.18 o                         
   5  11   4         25.50         24.35        21.14 o                         
   6  11   4         84.56        134.15        23.21 o                         
   7  11   4        357.95        346.51        25.83 o                         
   8  11   4       1578.73       1619.62        48.82 o                         
 -10  12   4       1039.27       1119.81        69.00 o                         
  -9  12   4         84.81         79.94        35.83 o                         
  -8  12   4       1293.77       1252.45       107.00 o                         
  -7  12   4        206.59        180.01        22.49 o                         
  -6  12   4       1027.60        950.68        48.13 o                         
  -5  12   4         44.72         43.76        27.07 o                         
  -4  12   4        220.78        163.06        25.26 o                         
  -3  12   4         86.22         92.47        27.14 o                         
  -2  12   4       5049.83       5107.73        68.80 o                         
  -1  12   4        128.15        151.33        21.46 o                         
   0  12   4         47.35         73.74        20.86 o                         
   1  12   4         16.14         20.97        20.46 o                         
   2  12   4       2550.02       2561.88        50.03 o                         
   3  12   4       1231.97       1258.95        53.99 o                         
   4  12   4         71.71         80.41        20.77 o                         
   5  12   4        383.35        426.96        31.18 o                         
   6  12   4       1367.76       1222.28        53.07 o                         
   7  12   4         96.72        119.08        26.10 o                         
  -8  13   4        880.48        837.73        52.93 o                         
  -7  13   4       1521.57       1503.25        60.93 o                         
  -6  13   4        541.82        491.61        56.41 o                         
  -5  13   4        178.27        115.93        42.13 o                         
  -4  13   4       3166.38       3353.93       125.89 o                         
  -3  13   4       1151.05       1202.49        79.99 o                         
  -2  13   4        715.89        773.92        45.19 o                         
  -1  13   4        710.38        792.34        42.82 o                         
   0  13   4       1467.84       1520.60       100.10 o                         
   1  13   4          1.13        -14.29        25.81 o                         
   2  13   4         96.36         81.99        27.50 o                         
   3  13   4         36.91         21.04        24.32 o                         
   4  13   4       2765.94       2748.04       103.87 o                         
   5  13   4        223.97        183.72        29.31 o                         
   6  13   4        217.72        209.50        37.25 o                         
  -6  14   4       1319.53       1197.76        86.30 o                         
  -5  14   4          0.49         -5.12        42.84 o                         
  -4  14   4        133.77         88.82        43.95 o                         
  -3  14   4        136.09        155.15        37.86 o                         
  -2  14   4       4470.47       4710.24       134.63 o                         
  -1  14   4          3.31         29.26        28.50 o                         
   0  14   4        103.89         66.69        28.53 o                         
   1  14   4        240.47        189.65        34.61 o                         
   2  14   4       1952.08       1883.97        74.12 o                         
   3  14   4        198.88        181.23        34.00 o                         
 -15   0   5       1969.94       2001.69        62.65 o                         
 -13   0   5         36.11         39.18        17.88 o                         
 -11   0   5       9755.17       9537.09       163.46 o                         
  -9   0   5        207.14        299.33        19.94 o                         
  -7   0   5      21371.89      21284.80       381.57 o                         
  -5   0   5      24488.94      26783.52       705.92 o                         
  -3   0   5      16936.97      16905.84       272.30 o                         
  -1   0   5      23535.48      23790.52       357.77 o                         
   1   0   5        947.72        884.00        19.18 o                         
   3   0   5       4320.03       4453.35        86.26 o                         
   5   0   5        323.35        499.13        17.12 o                         
   7   0   5       9473.23       9622.24       143.37 o                         
   9   0   5       1778.89       1761.08        37.11 o                         
  11   0   5       1339.71       1323.48        48.32 o                         
  13   0   5        500.24        342.30        70.26 o                         
 -16   1   5         19.59         -5.48        23.66 o                         
 -15   1   5       1567.22       1729.74        43.71 o                         
 -14   1   5          1.96          0.59        16.16 o                         
 -13   1   5       4464.13       4290.29        62.63 o                         
 -12   1   5         72.05         68.63        11.77 o                         
 -11   1   5        149.30        210.12        12.27 o                         
 -10   1   5        106.09         87.50        10.31 o                         
  -9   1   5       4211.74       4132.31        60.96 o                         
  -8   1   5       1377.50       1468.00        25.88 o                         
  -7   1   5        673.12        500.47        14.99 o                         
  -6   1   5        394.97        355.66        12.89 o                         
  -5   1   5      20075.46      19785.23       297.68 o                         
  -4   1   5       3418.30       3385.53        40.85 o                         
  -3   1   5        573.25        462.09         8.76 o                         
  -2   1   5       1013.50       1055.23        17.34 o                         
  -1   1   5       2436.18       2440.50        33.69 o                         
   0   1   5         34.13         58.20         5.93 o                         
   1   1   5       4494.08       4141.68        51.38 o                         
   2   1   5        117.53        123.44         6.49 o                         
   3   1   5      19481.15      19988.07       205.50 o                         
   4   1   5       1272.08       1282.02        19.47 o                         
   5   1   5       5843.55       5738.60        65.96 o                         
   6   1   5        193.73        235.39        10.54 o                         
   7   1   5        122.61        127.67         9.89 o                         
   8   1   5          2.55         10.71         9.53 o                         
   9   1   5       4795.79       4636.46        54.17 o                         
  10   1   5        204.67        204.64        14.12 o                         
  11   1   5        105.47        110.97        19.99 o                         
  12   1   5        156.18        141.56       110.32 o                         
  13   1   5       3814.95       4106.59       150.53 o                         
 -16   2   5         68.00         86.83        28.09 o                         
 -15   2   5       1802.49       1927.83        46.67 o                         
 -14   2   5        228.60        231.79        17.40 o                         
 -13   2   5         37.71         39.99        13.50 o                         
 -12   2   5        211.68        203.04        11.87 o                         
 -11   2   5      13975.72      13605.90       183.26 o                         
 -10   2   5         67.08         61.74         8.40 o                         
  -9   2   5        426.90        438.79        19.69 o                         
  -8   2   5        996.50       1060.24        24.94 o                         
  -7   2   5       9380.45       9138.59       123.00 o                         
  -6   2   5        750.24        799.89        21.60 o                         
  -5   2   5       5210.60       5155.66        74.93 o                         
  -4   2   5       4301.95       4427.34        65.54 o                         
  -3   2   5      18571.96      17989.66       213.99 o                         
  -2   2   5       4157.68       4234.88        53.01 o                         
  -1   2   5      15297.92      15545.82       165.76 o                         
   0   2   5       1323.75       1424.92        18.70 o                         
   1   2   5       3926.71       4050.86        48.05 o                         
   2   2   5       2774.06       3027.83        39.14 o                         
   3   2   5      14185.07      14050.37       164.22 o                         
   4   2   5         11.09         28.35         6.50 o                         
   5   2   5         61.23        189.65         7.56 o                         
   6   2   5        224.73        205.73         9.96 o                         
   7   2   5       9041.21       9170.73       117.60 o                         
   8   2   5        298.78        334.72        16.04 o                         
   9   2   5        195.78        237.34        15.83 o                         
  10   2   5        490.61        424.70        18.17 o                         
  11   2   5        934.59        968.31        32.54 o                         
  12   2   5        180.79        174.66        30.97 o                         
  13   2   5         22.00         28.25        40.91 o                         
 -16   3   5         11.16        -27.38        41.40 o                         
 -15   3   5        412.70        435.13        30.78 o                         
 -14   3   5        539.99        567.17        21.91 o                         
 -13   3   5       3075.33       3017.79        48.03 o                         
 -12   3   5         33.54         34.27        10.01 o                         
 -11   3   5       1870.03       1791.67        33.54 o                         
 -10   3   5       3206.93       3138.22        57.93 o                         
  -9   3   5       5909.07       5757.64       141.62 o                         
  -8   3   5         15.35         28.95         8.93 o                         
  -7   3   5       2312.61       2197.42        40.84 o                         
  -6   3   5         27.63         40.88         6.96 o                         
  -5   3   5      13470.06      13323.62       189.49 o                         
  -4   3   5          1.51         11.02         4.66 o                         
  -3   3   5        138.60        102.62         7.61 o                         
  -2   3   5       2599.55       2777.53        44.96 o                         
  -1   3   5        711.40        573.26        12.30 o                         
   0   3   5        105.57        156.37         8.03 o                         
   1   3   5      19878.13      19566.91       201.78 o                         
   2   3   5        111.77        161.59         7.17 o                         
   3   3   5        239.06        191.97         8.01 o                         
   4   3   5         15.85         22.78         8.56 o                         
   5   3   5       4642.40       4420.74        59.66 o                         
   6   3   5        171.38        169.42         9.95 o                         
   7   3   5       2605.17       2609.00        35.96 o                         
   8   3   5       1151.69       1141.53        24.60 o                         
   9   3   5       2619.76       2698.08        45.69 o                         
  10   3   5        248.74        230.86        18.37 o                         
  11   3   5        835.93        824.19        31.70 o                         
  12   3   5        259.45        256.68        34.18 o                         
 -16   4   5        178.74        201.66        51.61 o                         
 -15   4   5       1006.49        927.37        43.33 o                         
 -14   4   5         77.38         72.27        20.21 o                         
 -13   4   5        507.54        541.83        21.92 o                         
 -12   4   5        670.89        562.95        18.93 o                         
 -11   4   5      15131.90      15037.22       172.99 o                         
 -10   4   5          8.69         19.70        10.38 o                         
  -9   4   5        669.87        695.97        16.58 o                         
  -8   4   5         12.75         25.64         9.13 o                         
  -7   4   5       5427.44       5365.08        76.85 o                         
  -6   4   5        902.40       1005.36        26.18 o                         
  -5   4   5       6742.26       6587.04       119.80 o                         
  -4   4   5          6.29         21.13         7.42 o                         
  -3   4   5       8892.52       8612.91       133.71 o                         
  -2   4   5       3402.42       3637.16        89.07 o                         
  -1   4   5      12045.54      12129.91       163.43 o                         
   0   4   5        124.34        136.20         8.36 o                         
   1   4   5       3852.39       3863.47        50.94 o                         
   2   4   5        901.61        977.80        16.68 o                         
   3   4   5       3335.53       3236.10        39.04 o                         
   4   4   5       1036.86       1054.64        19.12 o                         
   5   4   5        320.68        488.20        13.24 o                         
   6   4   5         25.06         43.49        10.57 o                         
   7   4   5      12150.72      12134.34       141.66 o                         
   8   4   5        944.78        913.36        21.14 o                         
   9   4   5        222.10        230.78        10.90 o                         
  10   4   5          0.30         14.42        18.01 o                         
  11   4   5       1063.30       1176.08        45.58 o                         
  12   4   5        916.35        933.57        59.35 o                         
 -15   5   5        143.47        217.27        33.67 o                         
 -14   5   5         68.71         81.43        22.92 o                         
 -13   5   5       3053.45       2911.56        88.43 o                         
 -12   5   5         14.37          5.66        11.27 o                         
 -11   5   5       1096.38       1153.68        24.32 o                         
 -10   5   5       1402.69       1376.94        25.77 o                         
  -9   5   5       5684.23       5723.12        79.38 o                         
  -8   5   5        486.59        512.85        16.65 o                         
  -7   5   5       2673.36       2757.50        50.50 o                         
  -6   5   5        202.66        261.98        13.91 o                         
  -5   5   5      10292.38      10296.74       172.14 o                         
  -4   5   5         68.70         92.20        11.56 o                         
  -3   5   5       1465.99       1364.77        26.17 o                         
  -2   5   5       5851.43       6659.18       105.22 o                         
  -1   5   5        124.63         66.21         9.98 o                         
   0   5   5       5798.10       6500.38        82.22 o                         
   1   5   5      19160.69      18859.94       309.48 o                         
   2   5   5          1.67         14.75         8.22 o                         
   3   5   5       2292.26       2252.57        29.67 o                         
   4   5   5        199.12        176.99         9.69 o                         
   5   5   5       4140.61       4085.60        56.57 o                         
   6   5   5        194.76        242.32        12.93 o                         
   7   5   5        249.40        219.65        13.23 o                         
   8   5   5         64.91         68.09        13.43 o                         
   9   5   5       3764.38       3831.37        58.76 o                         
  10   5   5          3.95          5.70        18.81 o                         
  11   5   5        592.94        669.36        44.12 o                         
  12   5   5         36.24         18.55        41.61 o                         
 -15   6   5       3636.86       3630.53       119.53 o                         
 -14   6   5         46.30          8.37        25.85 o                         
 -13   6   5        335.78        296.47        22.46 o                         
 -12   6   5        342.34        333.87        21.41 o                         
 -11   6   5       3472.55       3453.57        47.93 o                         
 -10   6   5          5.92          9.73        12.62 o                         
  -9   6   5         86.30         78.35        12.63 o                         
  -8   6   5        786.59        735.34        19.90 o                         
  -7   6   5       5182.83       5147.50        93.42 o                         
  -6   6   5        488.32        521.57        21.21 o                         
  -5   6   5       1736.39       1724.19        40.69 o                         
  -4   6   5         79.54        103.86        11.02 o                         
  -3   6   5       3174.20       3062.03        53.70 o                         
  -2   6   5       2232.13       2474.39        44.29 o                         
  -1   6   5       3683.73       3710.38        67.16 o                         
   0   6   5       1003.80       1021.59        21.01 o                         
   1   6   5       5997.03       5707.61        76.83 o                         
   2   6   5        664.78        650.30        14.96 o                         
   3   6   5       5860.80       5902.71        76.84 o                         
   4   6   5         50.71         42.69         9.97 o                         
   6   6   5        921.21        906.52        21.69 o                         
   7   6   5       4957.08       4936.84        75.02 o                         
   8   6   5          7.34         20.41        17.40 o                         
   9   6   5        125.14        118.02        19.18 o                         
  10   6   5          6.90        -14.79        22.56 o                         
  11   6   5       1402.34       1594.01        94.12 o                         
 -14   7   5        255.61        166.72        25.33 o                         
 -13   7   5       2095.06       2065.39        47.24 o                         
 -12   7   5         47.86         35.85        17.46 o                         
 -11   7   5         33.37         96.71        15.78 o                         
 -10   7   5       1512.33       1514.73        30.59 o                         
  -9   7   5       5087.96       5062.81        81.37 o                         
  -8   7   5         49.92         68.59        15.31 o                         
  -7   7   5       1084.84       1004.26        30.68 o                         
  -6   7   5        677.87        576.68        21.97 o                         
  -5   7   5      10264.17      10697.71       198.90 o                         
  -4   7   5        423.95        396.43        14.41 o                         
  -3   7   5       2779.63       2850.90        57.54 o                         
  -2   7   5        582.36        579.52        16.80 o                         
  -1   7   5       2354.63       2151.79        38.15 o                         
   0   7   5        177.71        227.14        15.39 o                         
   1   7   5       8278.17       8260.27       103.61 o                         
   2   7   5        143.73        134.99         9.02 o                         
   3   7   5       5193.36       5093.29        67.70 o                         
   4   7   5        601.70        593.62        16.48 o                         
   5   7   5       6701.54       6684.26        98.02 o                         
   6   7   5       1156.14       1173.38        27.39 o                         
   7   7   5          5.12         27.51        14.64 o                         
   8   7   5         29.77         26.41        18.59 o                         
   9   7   5       4106.67       4130.53        89.79 o                         
  10   7   5        324.37        269.79        48.42 o                         
  11   7   5        201.97        183.10        38.44 o                         
 -14   8   5          3.32          2.13        37.10 o                         
 -13   8   5        125.62        102.06        22.25 o                         
 -12   8   5          0.66         -8.48        18.37 o                         
 -11   8   5       4032.76       3990.00        74.78 o                         
 -10   8   5         96.78        100.15        15.55 o                         
  -9   8   5         52.77         47.22        14.88 o                         
  -8   8   5        273.25        238.30        15.25 o                         
  -7   8   5       3222.12       3108.19       105.02 o                         
  -6   8   5        124.52        109.12        16.54 o                         
  -5   8   5       3246.56       3311.89        59.63 o                         
  -4   8   5        215.07        207.46        13.27 o                         
  -3   8   5       3798.87       3701.11        68.33 o                         
  -2   8   5         34.14         26.34        10.16 o                         
  -1   8   5        903.97        954.15        25.50 o                         
   0   8   5       1341.49       1447.89        28.58 o                         
   1   8   5       2700.44       2604.35        37.75 o                         
   2   8   5         33.69         37.87         9.90 o                         
   3   8   5       2529.53       2576.87        42.11 o                         
   4   8   5        756.85        745.03        21.59 o                         
   5   8   5        497.02        755.63        28.34 o                         
   6   8   5         96.08         97.67        15.82 o                         
   7   8   5       4681.51       4712.88        79.07 o                         
   8   8   5        131.13        139.03        22.16 o                         
   9   8   5        420.80        389.21        34.25 o                         
  10   8   5          9.77         -4.86        37.78 o                         
 -13   9   5       1206.81       1113.93        49.31 o                         
 -12   9   5        416.03        454.61        31.09 o                         
 -11   9   5         17.35         46.57        20.09 o                         
 -10   9   5         81.24        118.46        20.03 o                         
  -9   9   5       4987.64       5143.18        88.47 o                         
  -8   9   5        170.86        115.89        11.83 o                         
  -7   9   5        576.95        545.01        19.05 o                         
  -6   9   5        380.06        347.98        17.41 o                         
  -5   9   5       7380.23       7619.71       115.92 o                         
  -4   9   5        539.77        533.05        18.43 o                         
  -3   9   5       1573.95       1490.83        50.65 o                         
  -2   9   5        758.26        819.25        35.60 o                         
  -1   9   5       4356.10       4347.55        71.55 o                         
   0   9   5        207.40        247.13        16.20 o                         
   1   9   5       5578.34       5690.11        76.53 o                         
   2   9   5        333.99        299.51        13.25 o                         
   3   9   5        668.47        641.30        17.64 o                         
   4   9   5         10.99         20.71        14.35 o                         
   5   9   5       5785.01       5888.41        89.52 o                         
   6   9   5       1234.38       1243.13        32.16 o                         
   7   9   5        767.02        763.78        29.37 o                         
   8   9   5        187.40        130.30        22.31 o                         
   9   9   5       2155.68       2371.01        95.59 o                         
  10   9   5        827.07        828.22        52.23 o                         
 -12  10   5         10.96        -29.26        29.26 o                         
 -11  10   5       2772.98       2859.14        97.55 o                         
 -10  10   5        233.77        225.90        26.88 o                         
  -9  10   5        583.52        527.52        20.38 o                         
  -8  10   5        346.12        277.25        26.64 o                         
  -7  10   5       2455.76       2380.43        60.83 o                         
  -6  10   5          4.31         14.51        15.08 o                         
  -5  10   5         24.94         33.09        14.99 o                         
  -4  10   5       1001.90       1081.64        29.11 o                         
  -3  10   5       4303.49       4327.86        77.85 o                         
  -2  10   5        339.49        314.11        16.46 o                         
  -1  10   5       1136.17       1193.77        29.93 o                         
   0  10   5        475.54        523.79        19.48 o                         
   1  10   5       2432.88       2375.96        38.51 o                         
   2  10   5         57.78         44.76        12.17 o                         
   3  10   5       3616.27       3639.42        51.55 o                         
   4  10   5        389.27        355.82        18.15 o                         
   5  10   5       1868.93       1982.44        44.81 o                         
   6  10   5        157.90        169.96        23.01 o                         
   7  10   5       3067.04       3106.66        88.73 o                         
   8  10   5         12.69          6.28        22.32 o                         
   9  10   5         54.80         76.30        34.37 o                         
 -11  11   5         42.64        -12.17        29.74 o                         
 -10  11   5        618.00        618.87        34.27 o                         
  -9  11   5       3961.40       3784.50       128.12 o                         
  -8  11   5        105.38        102.87        15.82 o                         
  -7  11   5       1224.11       1108.77        28.05 o                         
  -6  11   5        187.86        213.39        24.10 o                         
  -5  11   5       3153.34       3224.72        63.48 o                         
  -4  11   5       1407.56       1375.44        34.12 o                         
  -3  11   5        586.59        627.45        37.63 o                         
  -2  11   5        423.11        394.23        27.38 o                         
  -1  11   5       3098.82       3147.05        73.48 o                         
   0  11   5          2.31         25.79        14.73 o                         
   1  11   5       4414.97       4445.10        66.59 o                         
   2  11   5         28.62         21.43        14.26 o                         
   3  11   5        918.01        939.98        24.51 o                         
   4  11   5        861.33        936.07        33.42 o                         
   5  11   5       2202.65       2226.32        53.82 o                         
   6  11   5        210.50        176.28        27.10 o                         
   7  11   5         57.17         32.94        24.52 o                         
   8  11   5        247.65        261.14        30.69 o                         
 -10  12   5         37.82         43.60        32.45 o                         
  -9  12   5        243.84        175.99        53.15 o                         
  -8  12   5        102.14         65.83        27.88 o                         
  -7  12   5       2989.87       2663.25       153.15 o                         
  -6  12   5        398.08        403.52        38.03 o                         
  -5  12   5        407.81        418.51        32.79 o                         
  -4  12   5        918.76        952.58        34.80 o                         
  -3  12   5       2278.60       2312.15        60.23 o                         
  -2  12   5       1093.34       1171.20        37.09 o                         
  -1  12   5       1948.90       1967.23        92.27 o                         
   0  12   5        357.76        419.14        23.44 o                         
   1  12   5        678.89        666.44        35.71 o                         
   2  12   5        268.35        266.93        22.71 o                         
   3  12   5       1365.89       1395.29        53.36 o                         
   4  12   5         16.11         22.91        21.19 o                         
   5  12   5        834.14        834.45        64.35 o                         
   6  12   5         24.55         36.46        29.92 o                         
   7  12   5       1490.23       1428.42        63.41 o                         
  -8  13   5         40.41         52.02        37.67 o                         
  -7  13   5        170.02        195.32        38.13 o                         
  -6  13   5         10.08         -3.22        30.50 o                         
  -5  13   5        714.37        752.29        47.77 o                         
  -4  13   5          0.31         -9.03        32.50 o                         
  -3  13   5       2435.71       2602.15       143.85 o                         
  -2  13   5         16.66          5.53        29.15 o                         
  -1  13   5       3210.47       3255.37       117.57 o                         
   0  13   5        135.73        144.09        23.60 o                         
   1  13   5        445.41        487.11        40.46 o                         
   2  13   5          0.41         30.10        27.63 o                         
   3  13   5       1262.09       1199.82        91.11 o                         
   4  13   5        140.48        147.25        27.00 o                         
   5  13   5       2392.90       2445.03        74.69 o                         
  -6  14   5        254.58        194.74        49.04 o                         
  -5  14   5        777.49        762.44        50.22 o                         
  -4  14   5        523.85        570.62        67.43 o                         
  -3  14   5        662.79        668.15        59.70 o                         
  -2  14   5        429.49        408.12        36.22 o                         
  -1  14   5        850.44        838.15        71.93 o                         
   0  14   5        526.48        541.45        50.17 o                         
   1  14   5        403.48        376.80        35.25 o                         
   2  14   5        442.04        470.03        81.49 o                         
   3  14   5       3032.10       2633.71       288.91 o                         
 -16   0   6        711.66        643.13        45.95 o                         
 -14   0   6        379.39        364.47        35.32 o                         
 -12   0   6        121.29        108.80        19.02 o                         
 -10   0   6       5384.82       5508.65       106.95 o                         
  -8   0   6        393.93        417.99        20.42 o                         
  -6   0   6       6381.27       5711.72       239.92 o                         
  -4   0   6        634.89        696.43        19.42 o                         
  -2   0   6      22321.86      21915.71       288.68 o                         
   0   0   6       3071.41       2948.08        53.33 o                         
   2   0   6       3734.88       3726.08        73.32 o                         
   4   0   6       1122.19        965.00        22.03 o                         
   6   0   6        809.10        877.99        22.63 o                         
   8   0   6       9838.83       9682.91       138.19 o                         
  10   0   6        891.39        848.58        37.54 o                         
  12   0   6       1498.96       1198.89        97.89 o                         
 -16   1   6       1338.32       1376.64        51.86 o                         
 -15   1   6         10.03         18.82        18.21 o                         
 -14   1   6       2131.30       2089.48        36.17 o                         
 -13   1   6         22.25         26.38        11.96 o                         
 -12   1   6       6772.74       6750.66        88.99 o                         
 -11   1   6        670.50        688.09        18.13 o                         
 -10   1   6       2670.76       2645.77        42.60 o                         
  -9   1   6        344.38        354.19        15.15 o                         
  -8   1   6      14423.08      15313.36       196.70 o                         
  -7   1   6       1130.30       1195.49        21.87 o                         
  -6   1   6       2872.58       3002.37        48.90 o                         
  -5   1   6       2205.67       2070.13        57.82 o                         
  -4   1   6      19925.74      19186.52       241.78 o                         
  -3   1   6        136.45        133.58         5.52 o                         
  -2   1   6        373.04        351.46         9.79 o                         
  -1   1   6       1689.06       1779.35        23.30 o                         
   0   1   6      12093.30      12034.61       129.32 o                         
   1   1   6       1994.37       1973.95        25.15 o                         
   2   1   6       4786.26       4932.51        55.93 o                         
   3   1   6        200.82        257.19         8.33 o                         
   4   1   6       1206.15       1306.68        20.45 o                         
   5   1   6        241.61        256.52         8.69 o                         
   6   1   6       3575.82       3222.23        39.91 o                         
   7   1   6         70.88         68.32         9.32 o                         
   8   1   6       4552.56       4640.27        52.65 o                         
   9   1   6        119.85        100.02        10.89 o                         
  10   1   6       1011.66       1033.09        30.78 o                         
  11   1   6          2.77          5.90        25.21 o                         
  12   1   6        210.72        178.52        42.67 o                         
 -16   2   6       1276.58       1204.77        37.56 o                         
 -15   2   6          0.50        -19.12        19.12 o                         
 -14   2   6       1136.98       1107.16        26.11 o                         
 -13   2   6        113.29         92.79        14.11 o                         
 -12   2   6         24.20         48.62        13.42 o                         
 -11   2   6        132.48        110.67         9.77 o                         
 -10   2   6       4144.26       4209.67        80.54 o                         
  -9   2   6         15.35         21.74         7.96 o                         
  -8   2   6         37.67         41.38        12.09 o                         
  -7   2   6       1652.63       1678.48        31.27 o                         
  -6   2   6      12388.27      11385.38       170.99 o                         
  -5   2   6        529.53        558.61        15.65 o                         
  -4   2   6       1345.35       1350.97        20.61 o                         
  -3   2   6       3876.38       3971.44        50.70 o                         
  -2   2   6       9779.38       9850.31       106.39 o                         
  -1   2   6          4.03         25.79         4.95 o                         
   0   2   6      12079.79      12122.60       126.17 o                         
   1   2   6        328.10        392.69         9.40 o                         
   2   2   6      12062.83      11986.91       134.68 o                         
   3   2   6        452.33        453.81        10.71 o                         
   4   2   6       2248.48       2182.90        28.58 o                         
   5   2   6        632.70        591.83        12.90 o                         
   6   2   6        617.21        613.27        12.65 o                         
   7   2   6        132.72        118.82         8.60 o                         
   8   2   6       4263.24       4236.29        54.38 o                         
   9   2   6        687.53        678.81        20.42 o                         
  10   2   6        584.01        579.53        24.99 o                         
  11   2   6         46.87          2.92        27.15 o                         
  12   2   6       2703.76       2721.56       116.50 o                         
 -16   3   6       1454.50       1526.98        57.59 o                         
 -15   3   6          0.02        -13.31        23.21 o                         
 -14   3   6        501.23        488.01        27.38 o                         
 -13   3   6          6.70          2.56        13.82 o                         
 -12   3   6       4004.88       4015.88       137.15 o                         
 -11   3   6       1692.55       1740.63        37.34 o                         
 -10   3   6       7391.94       7261.94       107.82 o                         
  -9   3   6          0.99         12.19        10.04 o                         
  -8   3   6       3978.61       4096.71        52.08 o                         
  -7   3   6        240.65        194.87        10.75 o                         
  -6   3   6       6886.30       7065.53       110.49 o                         
  -5   3   6        422.91        386.79        12.58 o                         
  -4   3   6      12872.55      11906.20       150.47 o                         
  -3   3   6        128.11        137.29         9.11 o                         
  -2   3   6       2065.42       2297.58        31.50 o                         
  -1   3   6         11.58         63.02         6.49 o                         
   0   3   6       5874.71       5694.60        68.69 o                         
   1   3   6        296.54        313.03         8.69 o                         
   2   3   6       1686.15       1626.61        21.60 o                         
   3   3   6       1077.02       1124.77        17.41 o                         
   4   3   6       2476.68       2427.48        37.29 o                         
   5   3   6        283.61        269.73        10.58 o                         
   6   3   6       1690.24       1562.18        27.18 o                         
   7   3   6         88.31         72.62         9.22 o                         
   8   3   6       5096.56       5078.54        63.37 o                         
   9   3   6        323.31        282.10        16.07 o                         
  10   3   6        662.41        701.32        29.69 o                         
  11   3   6        720.27        701.69        41.73 o                         
  12   3   6        621.07        525.66        52.69 o                         
 -16   4   6       1971.36       1939.47        58.74 o                         
 -15   4   6         91.53         82.79        21.33 o                         
 -14   4   6       2475.20       2447.36        45.43 o                         
 -13   4   6          3.97          3.44        15.70 o                         
 -12   4   6         53.15        104.79        13.51 o                         
 -11   4   6        166.01        163.31        13.24 o                         
 -10   4   6       6865.80       6776.36       109.74 o                         
  -9   4   6        817.67        782.28        16.58 o                         
  -8   4   6       1150.42       1198.76        23.22 o                         
  -7   4   6       4393.87       4426.55        61.44 o                         
  -6   4   6       5317.65       5301.80        80.12 o                         
  -5   4   6        627.41        667.16        15.81 o                         
  -4   4   6        474.56        437.02        11.46 o                         
  -3   4   6       1065.83       1153.85        23.86 o                         
  -2   4   6       3458.50       3091.85        48.70 o                         
  -1   4   6        969.00       1005.12        17.87 o                         
   0   4   6        163.09        227.88        12.55 o                         
   1   4   6        540.12        593.25        13.38 o                         
   2   4   6      23781.03      23517.30       235.39 o                         
   3   4   6        268.75        309.63        12.59 o                         
   4   4   6       1802.11       1773.35        26.75 o                         
   5   4   6        200.62        223.77        12.03 o                         
   6   4   6       1722.42       1697.57        29.61 o                         
   7   4   6        105.28        116.95         9.02 o                         
   8   4   6       3968.29       4019.42        52.62 o                         
   9   4   6        600.09        534.13        22.88 o                         
  10   4   6        562.95        610.39        32.17 o                         
  11   4   6         84.38         55.88        37.45 o                         
  12   4   6       2755.44       2697.50       111.47 o                         
 -15   5   6          1.34        -27.99        27.99 o                         
 -14   5   6        940.88        882.60        33.47 o                         
 -13   5   6        297.78        291.85        20.58 o                         
 -12   5   6       3039.99       3192.44        42.46 o                         
 -11   5   6        163.96        171.87        11.53 o                         
 -10   5   6       1849.29       1842.31        33.46 o                         
  -9   5   6          9.77         12.97        10.42 o                         
  -8   5   6        899.37        920.16        19.09 o                         
  -7   5   6         30.23        101.50        10.95 o                         
  -6   5   6        566.32        517.80        25.77 o                         
  -5   5   6        559.79        529.25        14.67 o                         
  -4   5   6       9533.07       9107.02       133.11 o                         
  -3   5   6         20.14          5.13         9.79 o                         
  -2   5   6          0.23          9.55         9.70 o                         
  -1   5   6        572.99        627.55        15.75 o                         
   0   5   6       8726.09       8787.84       109.96 o                         
   1   5   6       1357.34       1388.98        27.42 o                         
   2   5   6        179.62        193.77        10.38 o                         
   3   5   6       1927.39       1966.28        26.11 o                         
   4   5   6       1296.79       1286.26        21.31 o                         
   5   5   6         97.59        113.83        11.21 o                         
   6   5   6       2948.77       3009.81        46.65 o                         
   7   5   6        134.31        111.22        12.92 o                         
   8   5   6       3261.71       3279.53        47.65 o                         
   9   5   6        292.18        298.55        14.41 o                         
  10   5   6        459.13        513.31        40.21 o                         
  11   5   6        593.53        516.80        49.68 o                         
 -15   6   6        138.19        124.09        42.91 o                         
 -14   6   6       1733.74       1773.59        43.66 o                         
 -13   6   6        396.34        375.84        23.90 o                         
 -12   6   6        129.92        131.31        14.45 o                         
 -11   6   6        183.45        224.04        19.75 o                         
 -10   6   6       1574.87       1616.29        34.25 o                         
  -9   6   6        292.96        311.09        15.93 o                         
  -8   6   6       1504.97       1483.95        43.64 o                         
  -7   6   6       2922.66       2958.13        50.62 o                         
  -6   6   6       7257.47       7415.32       110.55 o                         
  -5   6   6         49.59         48.45        12.71 o                         
  -4   6   6         23.67         -6.22        11.02 o                         
  -3   6   6        976.62       1096.03        26.35 o                         
  -2   6   6       3736.55       3679.49        62.37 o                         
  -1   6   6        135.21        151.93        10.28 o                         
   0   6   6        558.77        760.89        17.60 o                         
   1   6   6          1.13          1.95         9.00 o                         
   2   6   6      13119.47      12809.44       158.47 o                         
   3   6   6       3143.79       3138.75        42.85 o                         
   4   6   6        199.14        233.55        11.88 o                         
   5   6   6          8.86         11.80        11.52 o                         
   6   6   6       1681.01       1647.33        32.92 o                         
   7   6   6         67.74         58.60        15.09 o                         
   8   6   6       3541.79       3511.33        59.05 o                         
   9   6   6        577.15        610.82        32.53 o                         
  10   6   6       2446.52       2451.20       110.84 o                         
  11   6   6        116.74        122.73        36.58 o                         
 -15   7   6         35.06         25.30        32.83 o                         
 -14   7   6       1065.50       1028.93        41.79 o                         
 -13   7   6        119.21         92.19        21.30 o                         
 -12   7   6       3567.21       3605.73        91.03 o                         
 -11   7   6        298.84        277.77        20.11 o                         
 -10   7   6         20.50         58.95        17.02 o                         
  -9   7   6        449.81        454.85        19.88 o                         
  -8   7   6        646.55        709.27        23.70 o                         
  -7   7   6        389.85        368.20        34.45 o                         
  -6   7   6         36.46         46.29        13.27 o                         
  -5   7   6         23.79         26.25        12.79 o                         
  -4   7   6      13089.22      12744.96       198.56 o                         
  -3   7   6        214.99        236.92        21.25 o                         
  -2   7   6        918.63        907.20        22.73 o                         
  -1   7   6         33.88         94.30        12.67 o                         
   0   7   6       4399.43       4311.32        61.22 o                         
   1   7   6        197.18        211.67        14.83 o                         
   2   7   6        945.99        926.33        19.31 o                         
   3   7   6       1978.70       1990.31        30.43 o                         
   4   7   6       2427.12       2453.29        37.02 o                         
   5   7   6          9.21         20.33        12.97 o                         
   6   7   6       3612.65       3551.19        55.21 o                         
   7   7   6        835.47        777.54        25.95 o                         
   8   7   6        890.73        875.94        31.90 o                         
   9   7   6        296.50        291.88        28.87 o                         
  10   7   6       1286.46       1467.86        63.11 o                         
 -14   8   6       1485.84       1459.70        64.47 o                         
 -13   8   6          0.08         23.74        23.59 o                         
 -12   8   6        494.71        483.29        23.55 o                         
 -11   8   6        397.34        419.75        25.26 o                         
 -10   8   6       4114.84       4179.65        67.02 o                         
  -9   8   6        255.95        298.29        19.00 o                         
  -8   8   6         60.93         51.88        12.43 o                         
  -7   8   6         38.77         39.22        10.28 o                         
  -6   8   6       4049.18       4175.08        68.43 o                         
  -5   8   6        115.70        108.41        13.35 o                         
  -4   8   6         72.68         65.15        12.43 o                         
  -3   8   6         54.86         91.72        12.50 o                         
  -2   8   6       4193.50       4147.19        66.48 o                         
  -1   8   6         54.89         43.98        11.08 o                         
   0   8   6          8.31         32.55         8.58 o                         
   1   8   6         27.64         34.24         9.26 o                         
   2   8   6       5263.99       5155.62        64.11 o                         
   3   8   6        896.50        921.21        20.90 o                         
   4   8   6        545.77        543.83        18.24 o                         
   5   8   6         11.36         17.25        14.29 o                         
   6   8   6       3333.70       3232.27        58.50 o                         
   7   8   6         81.05         64.61        19.83 o                         
   8   8   6       2211.56       2186.48        64.34 o                         
   9   8   6        689.97        806.55        46.37 o                         
  10   8   6       1210.61       1161.59        58.55 o                         
 -13   9   6        636.95        623.03        36.23 o                         
 -12   9   6       2648.31       2685.01       107.75 o                         
 -11   9   6         42.57         66.82        23.81 o                         
 -10   9   6        170.57        213.20        20.94 o                         
  -9   9   6       1225.60       1178.51        33.72 o                         
  -8   9   6       2192.69       2175.05        94.39 o                         
  -7   9   6        975.20        795.43        31.63 o                         
  -6   9   6         57.93         77.17        15.03 o                         
  -5   9   6        899.72        916.32        23.47 o                         
  -4   9   6       8833.46       9027.69       133.41 o                         
  -3   9   6        207.22        233.81        15.02 o                         
  -2   9   6        304.83        314.93        15.77 o                         
  -1   9   6        789.08        739.75        19.51 o                         
   0   9   6       1643.04       1645.22        33.20 o                         
   1   9   6         33.36         25.45        11.51 o                         
   2   9   6       1531.57       1439.92        26.01 o                         
   3   9   6        606.06        585.92        19.03 o                         
   4   9   6       3192.44       3276.45        53.31 o                         
   5   9   6        415.68        436.74        19.75 o                         
   6   9   6       3444.73       3412.00        67.06 o                         
   7   9   6        104.81         97.21        25.25 o                         
   8   9   6        941.41        924.56        58.68 o                         
   9   9   6          0.82          2.78        36.57 o                         
 -12  10   6        328.90        324.15        35.98 o                         
 -11  10   6        567.91        524.14        32.73 o                         
 -10  10   6       4553.42       4709.62        85.32 o                         
  -9  10   6        141.38        115.57        18.69 o                         
  -8  10   6          7.02          5.39        10.07 o                         
  -7  10   6        397.83        389.18        20.88 o                         
  -6  10   6       6464.95       6430.00        95.29 o                         
  -5  10   6        902.53        904.08        24.43 o                         
  -4  10   6        208.12        205.93        15.93 o                         
  -3  10   6        373.72        423.87        22.13 o                         
  -2  10   6       4030.10       4040.49        88.68 o                         
  -1  10   6        138.49        129.07        14.12 o                         
   0  10   6       2534.48       2567.25        38.98 o                         
   1  10   6         92.45         77.38        13.09 o                         
   2  10   6       3108.10       2952.53        43.67 o                         
   3  10   6         19.26         28.65        14.78 o                         
   4  10   6       1800.80       1872.73        36.46 o                         
   5  10   6         14.25          8.82        17.38 o                         
   6  10   6       1392.26       1326.96        51.93 o                         
   7  10   6          0.25         -7.80        23.74 o                         
   8  10   6       1196.56       1139.91        62.60 o                         
 -11  11   6         28.46         33.62        25.87 o                         
 -10  11   6         13.34         55.19        26.10 o                         
  -9  11   6          7.44          0.32        27.53 o                         
  -8  11   6       4231.21       3957.29       191.53 o                         
  -7  11   6          0.29         -5.68        13.98 o                         
  -6  11   6         38.94         53.56        15.86 o                         
  -5  11   6         24.57         23.61        19.25 o                         
  -4  11   6       2592.82       2680.92        51.98 o                         
  -3  11   6        107.16        136.38        20.49 o                         
  -2  11   6        494.45        474.34        25.09 o                         
  -1  11   6        692.90        708.27        24.82 o                         
   0  11   6       3929.65       3927.22        54.76 o                         
   1  11   6         38.81         34.90        14.55 o                         
   2  11   6        759.08        765.89        22.93 o                         
   3  11   6        509.59        508.55        21.29 o                         
   4  11   6       2435.99       2488.79        50.32 o                         
   5  11   6        137.93        180.30        25.30 o                         
   6  11   6       2631.19       2631.45        80.35 o                         
   7  11   6        271.88        261.53        30.75 o                         
 -10  12   6       2877.99       2950.45        94.70 o                         
  -9  12   6         50.89         71.33        29.95 o                         
  -8  12   6          8.92          5.20        29.08 o                         
  -7  12   6       1033.53        936.55        52.06 o                         
  -6  12   6       2849.90       3031.54       107.99 o                         
  -5  12   6        588.44        593.53        32.23 o                         
  -4  12   6        362.82        336.69        26.11 o                         
  -3  12   6        236.91        260.11        27.22 o                         
  -2  12   6       5978.89       6296.91       113.36 o                         
  -1  12   6         17.07          1.45        17.69 o                         
   0  12   6        263.50        292.83        20.03 o                         
   1  12   6          1.83         -9.10        18.73 o                         
   2  12   6        623.59        594.50        42.48 o                         
   3  12   6        324.70        319.73        24.94 o                         
   4  12   6       1127.37       1070.00        59.16 o                         
   5  12   6        112.88        113.25        28.07 o                         
   6  12   6       1145.89       1135.90        43.54 o                         
  -8  13   6       2313.44       2451.51        85.44 o                         
  -7  13   6          0.87        -19.43        29.65 o                         
  -6  13   6        164.79        113.27        36.12 o                         
  -5  13   6         15.46          3.22        34.72 o                         
  -4  13   6       3598.45       3771.25       170.98 o                         
  -3  13   6        199.77        213.90        37.98 o                         
  -2  13   6        655.04        690.87        42.48 o                         
  -1  13   6        531.74        560.18        30.41 o                         
   0  13   6       3567.12       3655.40        95.71 o                         
   1  13   6        967.72        808.50        58.06 o                         
   2  13   6        655.24        588.12        59.52 o                         
   3  13   6        139.61        106.51        26.17 o                         
   4  13   6       2537.52       2566.14       103.51 o                         
  -6  14   6       1563.89       1534.62        91.70 o                         
  -5  14   6        511.36        497.16        45.57 o                         
  -4  14   6         40.21          6.01        36.82 o                         
  -3  14   6          0.31         -1.06        35.87 o                         
  -2  14   6       4677.50       4848.06       251.41 o                         
  -1  14   6        109.95        129.54        33.39 o                         
   0  14   6        477.03        447.02        43.88 o                         
   1  14   6         13.82         -7.54        28.74 o                         
 -15   0   7       2787.16       2776.58        66.93 o                         
 -13   0   7       1843.99       1872.26        49.00 o                         
 -11   0   7       4595.66       4252.62        78.32 o                         
  -9   0   7       2122.67       2183.77        48.46 o                         
  -7   0   7        923.95        917.51        26.71 o                         
  -5   0   7       1661.85       1254.57        29.80 o                         
  -3   0   7      10965.99      11235.16       171.12 o                         
  -1   0   7      17276.54      17490.67       209.49 o                         
   1   0   7        185.99        161.92        11.26 o                         
   3   0   7       8483.25       8422.80       133.18 o                         
   5   0   7        437.38        356.02        16.54 o                         
   7   0   7       6124.04       5865.34        87.78 o                         
   9   0   7        655.24        621.21        24.76 o                         
  11   0   7         23.56         17.32        38.87 o                         
 -16   1   7        167.72        130.86        23.69 o                         
 -15   1   7         32.05         32.39        16.03 o                         
 -14   1   7        121.92         85.67        13.68 o                         
 -13   1   7        576.20        629.65        20.44 o                         
 -12   1   7          2.96         27.63        12.34 o                         
 -11   1   7       6962.10       6835.50        98.06 o                         
 -10   1   7        382.79        372.83        16.88 o                         
  -9   1   7       6702.71       6638.48        88.99 o                         
  -8   1   7        192.94        222.82         9.99 o                         
  -7   1   7       6863.76       6787.13        98.33 o                         
  -6   1   7       1441.87       1392.12        25.12 o                         
  -5   1   7       5075.11       4990.27        63.10 o                         
  -4   1   7        376.33        369.03         8.21 o                         
  -3   1   7       9348.32       9346.08       113.91 o                         
  -2   1   7        696.01        789.54        13.94 o                         
  -1   1   7        313.46        452.46        10.08 o                         
   0   1   7        237.85        251.67         7.85 o                         
   1   1   7      18837.39      18103.96       218.53 o                         
   2   1   7         33.04         32.83         7.21 o                         
   3   1   7        121.43        267.40         9.95 o                         
   4   1   7         81.27        103.55         7.73 o                         
   5   1   7       4571.09       4527.26        52.38 o                         
   6   1   7        297.97        345.37        11.36 o                         
   7   1   7       1355.79       1406.06        21.91 o                         
   8   1   7        322.54        331.46        12.53 o                         
   9   1   7       4420.47       4266.36        63.87 o                         
  10   1   7         65.28         71.58        21.33 o                         
  11   1   7        855.81        840.79        59.01 o                         
 -16   2   7          1.02        -22.72        22.72 o                         
 -15   2   7       2709.88       2758.97        58.95 o                         
 -14   2   7        177.70        166.85        16.18 o                         
 -13   2   7        641.40        675.18        20.47 o                         
 -12   2   7        244.66        225.45        17.01 o                         
 -11   2   7       4091.94       3899.95        49.30 o                         
 -10   2   7         76.64         68.65        13.37 o                         
  -9   2   7       4641.67       4419.02       128.40 o                         
  -8   2   7        314.11        235.21        18.43 o                         
  -7   2   7       1292.72       1218.11        38.11 o                         
  -6   2   7       1273.35       1278.69        40.08 o                         
  -5   2   7       9835.92       9227.88       132.53 o                         
  -4   2   7         70.48         95.14         6.76 o                         
  -3   2   7       6471.79       6519.12        77.10 o                         
  -2   2   7       1445.81       1609.18        20.54 o                         
  -1   2   7       7475.60       7643.90        76.57 o                         
   0   2   7       1027.74       1101.57        18.06 o                         
   1   2   7       6421.06       6670.32        74.79 o                         
   2   2   7        507.45        475.43        11.16 o                         
   3   2   7       6595.06       6439.79        72.96 o                         
   4   2   7         21.73         24.74         7.72 o                         
   5   2   7        316.76        384.92        14.01 o                         
   6   2   7        182.61        187.84         9.13 o                         
   7   2   7       6367.29       6261.27        70.32 o                         
   8   2   7        317.28        279.93        14.99 o                         
   9   2   7       1244.16       1246.79        29.09 o                         
  10   2   7         27.70         58.78        24.35 o                         
  11   2   7        101.81        106.32        32.78 o                         
 -16   3   7         39.53         47.18        32.64 o                         
 -15   3   7         50.39         22.89        22.71 o                         
 -14   3   7         17.05         29.67        15.29 o                         
 -13   3   7       1795.15       1726.90        31.54 o                         
 -12   3   7        381.75        379.76        17.14 o                         
 -11   3   7       4839.96       4628.48        88.74 o                         
 -10   3   7        575.88        545.67        19.58 o                         
  -9   3   7      10327.22      10205.96       198.76 o                         
  -8   3   7       2124.37       2006.47        30.40 o                         
  -7   3   7       5129.83       4985.48        78.99 o                         
  -6   3   7         69.65         89.31         9.25 o                         
  -5   3   7       4355.61       4137.47        62.53 o                         
  -4   3   7         45.14         36.35         6.25 o                         
  -3   3   7       9951.00      10221.79       125.50 o                         
  -2   3   7        376.11        356.18         8.81 o                         
  -1   3   7        516.32        720.50        11.96 o                         
   0   3   7        540.65        550.37        10.97 o                         
   1   3   7      20860.29      20322.38       209.77 o                         
   2   3   7        148.70        137.18         7.90 o                         
   3   3   7       2226.89       2310.37        29.73 o                         
   4   3   7         10.13         11.87         7.87 o                         
   5   3   7       8036.47       7856.98       106.48 o                         
   6   3   7        299.48        351.97        13.37 o                         
   7   3   7       4671.48       4677.56        60.38 o                         
   8   3   7        350.94        402.71        17.53 o                         
   9   3   7       3291.90       3546.43        63.92 o                         
  10   3   7          0.58         -0.19        25.03 o                         
  11   3   7        742.88        815.75        41.50 o                         
 -16   4   7          0.98        -14.96        37.01 o                         
 -15   4   7       3793.62       3876.65        81.26 o                         
 -14   4   7        155.36        176.33        17.92 o                         
 -13   4   7       2122.86       2144.34        46.64 o                         
 -12   4   7         56.20         39.05        13.01 o                         
 -11   4   7       3230.37       3293.92        60.68 o                         
 -10   4   7         52.88         48.78        11.01 o                         
  -9   4   7       2608.75       2718.91        45.33 o                         
  -8   4   7       1788.32       1733.03        31.87 o                         
  -7   4   7        167.12        127.65        11.44 o                         
  -6   4   7         15.20         21.77         8.79 o                         
  -5   4   7      17182.47      16258.22       238.66 o                         
  -4   4   7         83.55        107.98         8.34 o                         
  -3   4   7       5170.36       5279.97        74.14 o                         
  -2   4   7         36.50         41.17         7.44 o                         
  -1   4   7       8617.70       8878.29       101.60 o                         
   0   4   7        160.37        176.42         8.81 o                         
   1   4   7       2453.15       2640.64        35.86 o                         
   2   4   7       2363.51       2445.95        29.88 o                         
   3   4   7       7145.88       6815.05        75.33 o                         
   4   4   7        446.18        422.18        12.24 o                         
   5   4   7        761.70        812.87        17.72 o                         
   6   4   7        484.40        472.37        13.97 o                         
   7   4   7       5617.74       5673.65        71.71 o                         
   8   4   7          0.36          7.89         9.96 o                         
   9   4   7        372.46        452.81        28.95 o                         
  10   4   7        145.86        119.47        31.87 o                         
  11   4   7        280.53        289.53        31.96 o                         
 -16   5   7        348.82        327.64        32.11 o                         
 -15   5   7        242.42        185.75        28.53 o                         
 -14   5   7         42.58         67.74        22.09 o                         
 -13   5   7       1694.03       1692.57        35.83 o                         
 -12   5   7         92.29        105.93        14.75 o                         
 -11   5   7       3886.11       3861.27        46.59 o                         
 -10   5   7         73.64        106.00        11.12 o                         
  -9   5   7       5508.53       5451.53        83.32 o                         
  -8   5   7          3.97         45.77        10.01 o                         
  -7   5   7       1469.47       1445.33        42.40 o                         
  -6   5   7       5467.62       5378.09       105.90 o                         
  -5   5   7        975.87        936.62        18.41 o                         
  -4   5   7          1.61         15.49        10.85 o                         
  -3   5   7      15865.59      15979.64       288.65 o                         
  -2   5   7        574.83        462.99        13.86 o                         
  -1   5   7        694.84        702.17        15.68 o                         
   0   5   7       3740.09       3853.03        50.03 o                         
   1   5   7      12160.31      11924.72       154.92 o                         
   2   5   7         28.42         28.85         8.47 o                         
   3   5   7        592.49        639.37        14.00 o                         
   4   5   7         43.18         40.42        10.42 o                         
   5   5   7       3842.74       3839.16        50.95 o                         
   6   5   7         43.09         61.97        12.46 o                         
   7   5   7       3005.34       3088.50        44.21 o                         
   8   5   7         76.28         85.26        12.82 o                         
   9   5   7       3795.73       3744.65        85.43 o                         
  10   5   7          4.26         -2.34        32.56 o                         
  11   5   7        687.82        698.94        47.33 o                         
 -15   6   7       4484.16       4388.69       123.08 o                         
 -14   6   7        403.85        390.58        27.46 o                         
 -13   6   7        657.70        691.44        40.73 o                         
 -12   6   7         34.02         27.23        12.19 o                         
 -11   6   7       2710.27       2678.98        55.69 o                         
 -10   6   7        318.71        278.92        18.00 o                         
  -9   6   7       4263.18       4284.97        54.09 o                         
  -8   6   7       1359.61       1376.40        27.98 o                         
  -7   6   7       2999.54       3001.94        54.58 o                         
  -6   6   7        108.02        111.63        13.85 o                         
  -5   6   7      18151.21      17656.84       220.90 o                         
  -4   6   7         23.76         27.07        11.00 o                         
  -3   6   7         18.33         67.09        12.69 o                         
  -2   6   7        169.34        184.52        11.25 o                         
  -1   6   7       4167.56       4321.30        61.19 o                         
   0   6   7          6.74         20.25         9.48 o                         
   1   6   7        520.28        531.39        15.25 o                         
   2   6   7       2118.22       2166.99        32.10 o                         
   3   6   7      11986.73      11867.81       131.10 o                         
   4   6   7         28.60         41.77        10.99 o                         
   5   6   7        882.49        901.01        20.55 o                         
   6   6   7        296.96        286.52        15.41 o                         
   7   6   7       3352.26       3378.13        58.13 o                         
   8   6   7        460.68        453.10        23.33 o                         
   9   6   7        534.02        502.80        39.62 o                         
  10   6   7        297.24        320.12        34.95 o                         
 -15   7   7        505.10        509.28        64.42 o                         
 -14   7   7         83.36         92.30        27.10 o                         
 -13   7   7       1067.75       1037.60        38.82 o                         
 -12   7   7        196.38        227.63        17.32 o                         
 -11   7   7       2784.70       2829.72        73.68 o                         
 -10   7   7         41.64         49.98        14.03 o                         
  -9   7   7       1094.24       1119.08        24.76 o                         
  -8   7   7        144.24        164.75        15.03 o                         
  -7   7   7       2243.87       2268.49        44.49 o                         
  -6   7   7        431.58        455.73        24.21 o                         
  -5   7   7        567.88        595.31        18.61 o                         
  -4   7   7        408.80        442.91        18.10 o                         
  -3   7   7       4759.02       4602.76        83.97 o                         
  -2   7   7         83.28         92.22        11.34 o                         
  -1   7   7        545.78        606.13        17.39 o                         
   0   7   7         20.49         17.33        10.65 o                         
   1   7   7       8279.27       8470.20       112.64 o                         
   2   7   7        712.91        675.52        16.96 o                         
   3   7   7         47.13        201.17        11.42 o                         
   4   7   7        600.53        616.46        17.56 o                         
   5   7   7       1012.90       1010.06        25.19 o                         
   6   7   7        165.11        117.73        15.74 o                         
   7   7   7        391.66        415.41        29.40 o                         
   8   7   7        306.40        374.93        53.23 o                         
   9   7   7       3162.35       3302.88       109.80 o                         
  10   7   7         99.68         87.16        32.65 o                         
 -14   8   7        428.05        451.68        53.63 o                         
 -13   8   7       1846.76       1871.63        60.44 o                         
 -12   8   7        112.94         74.90        21.16 o                         
 -11   8   7       1952.30       2003.26        45.00 o                         
 -10   8   7       1589.60       1611.61        30.52 o                         
  -9   8   7       1607.32       1543.82        32.62 o                         
  -8   8   7         24.67         33.02        15.30 o                         
  -7   8   7       1650.11       1652.67        39.72 o                         
  -6   8   7         46.03         58.44        13.51 o                         
  -5   8   7       9132.21       8862.32       124.96 o                         
  -4   8   7          5.15         14.66        15.56 o                         
  -3   8   7        868.89        886.73        27.14 o                         
  -2   8   7         36.05         62.79        12.14 o                         
  -1   8   7       2522.69       2628.23        40.01 o                         
   0   8   7         76.55         98.96        11.59 o                         
   1   8   7         34.75         52.95        10.77 o                         
   2   8   7        304.11        325.52        12.91 o                         
   3   8   7      11382.55      11217.02       130.56 o                         
   4   8   7        340.58        354.12        15.51 o                         
   5   8   7        707.18        726.78        20.83 o                         
   6   8   7         28.54         10.95        17.91 o                         
   7   8   7       1830.09       1941.39        46.31 o                         
   8   8   7        195.02        215.57        50.93 o                         
   9   8   7         61.82        110.71        59.53 o                         
 -13   9   7        443.78        478.86        34.85 o                         
 -12   9   7        100.91        114.05        31.81 o                         
 -11   9   7       2285.54       2346.54        59.51 o                         
 -10   9   7        411.87        427.70        21.65 o                         
  -9   9   7       2007.91       2003.45        43.99 o                         
  -8   9   7         32.50         41.58        12.54 o                         
  -7   9   7       2242.77       2149.61        85.31 o                         
  -6   9   7          5.42         33.19        14.32 o                         
  -5   9   7        563.93        569.79        19.17 o                         
  -4   9   7        790.24        899.70        28.05 o                         
  -3   9   7        883.09        921.25        25.63 o                         
  -2   9   7        264.37        248.47        12.60 o                         
  -1   9   7          3.48         69.80        10.98 o                         
   0   9   7         69.58         59.29        12.37 o                         
   1   9   7       4567.84       4517.21        63.48 o                         
   2   9   7       1145.53       1177.56        27.52 o                         
   3   9   7         12.33        144.74        15.06 o                         
   4   9   7        126.31         99.82        15.36 o                         
   5   9   7       3313.26       3395.60        62.52 o                         
   6   9   7          2.56         15.26        20.44 o                         
   7   9   7        168.71        182.23        25.87 o                         
   8   9   7         36.01         67.13        31.62 o                         
 -12  10   7        213.23        183.63        33.59 o                         
 -11  10   7       1404.97       1482.75        42.19 o                         
 -10  10   7        431.34        446.44        24.48 o                         
  -9  10   7       3272.03       3308.78        72.67 o                         
  -8  10   7         47.56         44.41        14.10 o                         
  -7  10   7       2029.04       1980.74        58.00 o                         
  -6  10   7        106.88         97.06        15.67 o                         
  -5  10   7       2715.20       2635.93        55.38 o                         
  -4  10   7          0.03         -2.61        14.95 o                         
  -3  10   7        123.58        109.40        16.74 o                         
  -2  10   7        250.05        281.08        16.35 o                         
  -1  10   7       2337.37       2338.95        60.00 o                         
   0  10   7        930.53        947.30        23.60 o                         
   1  10   7        336.87        348.42        15.19 o                         
   2  10   7        546.26        583.80        18.17 o                         
   3  10   7       3526.12       3559.98        54.46 o                         
   4  10   7         70.75         61.38        16.83 o                         
   5  10   7          0.85         13.49        19.76 o                         
   6  10   7        256.65        200.02        25.86 o                         
   7  10   7       2490.90       2433.12        87.58 o                         
 -11  11   7       1142.82       1188.71        41.01 o                         
 -10  11   7        389.72        356.81        26.80 o                         
  -9  11   7       1588.10       1598.83        65.37 o                         
  -8  11   7        142.45         97.61        16.66 o                         
  -7  11   7       2316.33       2145.88       104.96 o                         
  -6  11   7        288.18        295.11        20.38 o                         
  -5  11   7        659.44        617.41        37.67 o                         
  -4  11   7        613.42        628.86        34.53 o                         
  -3  11   7       1641.47       1839.11        43.37 o                         
  -2  11   7       1132.95       1115.04        38.98 o                         
  -1  11   7          2.34         48.29        15.30 o                         
   0  11   7         11.41          8.30        13.47 o                         
   1  11   7       2636.64       2593.48        40.61 o                         
   2  11   7        313.24        294.25        18.76 o                         
   3  11   7         13.19         43.21        17.98 o                         
   4  11   7          5.06          7.69        21.65 o                         
   5  11   7       3100.41       3191.72       104.55 o                         
   6  11   7         51.12         38.08        25.71 o                         
 -10  12   7        237.10        193.77        32.61 o                         
  -9  12   7       1322.52       1371.79        84.32 o                         
  -8  12   7        710.56        606.43        38.72 o                         
  -7  12   7        539.06        480.09        33.79 o                         
  -6  12   7         48.68         98.45        33.95 o                         
  -5  12   7       1018.69       1063.76        62.78 o                         
  -4  12   7        150.37        128.18        23.08 o                         
  -3  12   7        282.72        326.19        36.21 o                         
  -2  12   7          9.37         15.00        21.85 o                         
  -1  12   7       4909.77       4955.53       137.09 o                         
   0  12   7        228.29        244.45        21.25 o                         
   1  12   7        172.64        204.58        21.78 o                         
   2  12   7        576.72        516.68        39.77 o                         
   3  12   7       2126.02       2073.90        49.36 o                         
   4  12   7        300.68        285.70        27.71 o                         
   5  12   7        347.60        315.69        32.70 o                         
  -8  13   7         23.34         -1.83        36.43 o                         
  -7  13   7       3052.74       3276.33       102.94 o                         
  -6  13   7         87.17         53.55        39.04 o                         
  -5  13   7        159.63        140.73        36.69 o                         
  -4  13   7        194.71        119.57        36.32 o                         
  -3  13   7       3151.81       3372.94       104.56 o                         
  -2  13   7        177.35        229.08        26.76 o                         
  -1  13   7        206.27        218.43        26.16 o                         
   0  13   7        465.55        450.59        33.04 o                         
   1  13   7       1698.97       1692.31        79.14 o                         
   2  13   7         46.25         44.55        30.73 o                         
   3  13   7        971.78        874.79        45.04 o                         
  -5  14   7       1717.04       1885.47        74.83 o                         
  -4  14   7          3.38          2.13        37.15 o                         
  -3  14   7         90.68         95.15        31.77 o                         
  -2  14   7        106.34        108.98        28.99 o                         
  -1  14   7       3044.36       3052.72       118.73 o                         
   0  14   7         37.52         40.75        30.29 o                         
 -16   0   8        250.33        175.61        37.99 o                         
 -14   0   8       2479.46       2465.87        62.95 o                         
 -12   0   8       1787.24       1723.75        56.32 o                         
 -10   0   8      14506.20      14634.53       266.89 o                         
  -8   0   8          1.55         14.69        11.50 o                         
  -6   0   8       1335.49       1234.14        33.26 o                         
  -4   0   8       8367.64       7900.12       145.99 o                         
  -2   0   8      13821.84      13872.48       176.43 o                         
   0   0   8       6158.10       6058.27        84.71 o                         
   2   0   8       3207.34       3339.97        70.34 o                         
   4   0   8       6668.62       6411.53        92.01 o                         
   6   0   8         87.61         60.21        12.78 o                         
   8   0   8       5618.92       5617.16        90.81 o                         
  10   0   8          3.12        -37.17        37.17 o                         
 -16   1   8       3879.15       3953.80       128.26 o                         
 -15   1   8        197.01        195.57        16.47 o                         
 -14   1   8         14.57         62.75        14.96 o                         
 -13   1   8          0.66         11.89        12.28 o                         
 -12   1   8       2260.62       2409.14        41.61 o                         
 -11   1   8        460.42        508.93        16.70 o                         
 -10   1   8         92.15         60.30        10.92 o                         
  -9   1   8         73.61         73.18         7.93 o                         
  -8   1   8       6754.00       6489.59       200.89 o                         
  -7   1   8        135.41        115.77         7.09 o                         
  -6   1   8       9943.77       9575.39       116.92 o                         
  -5   1   8        455.99        465.02        10.10 o                         
  -4   1   8       9492.37       9475.13       114.36 o                         
  -3   1   8        653.67        590.92        11.89 o                         
  -2   1   8       4733.38       4758.57        54.33 o                         
  -1   1   8          2.88         12.47         5.18 o                         
   0   1   8        945.17        896.00        14.18 o                         
   1   1   8          6.36         13.32         7.64 o                         
   2   1   8      10967.34      10594.30       131.22 o                         
   3   1   8         14.60         41.08         8.79 o                         
   4   1   8        765.72        731.50        16.94 o                         
   5   1   8         53.32         65.90         8.19 o                         
   6   1   8       4123.92       3845.32        44.59 o                         
   7   1   8         19.07         17.13         9.76 o                         
   8   1   8         89.84        107.30        11.98 o                         
   9   1   8          0.01        -15.26        15.26 o                         
  10   1   8       1975.03       1897.14        60.74 o                         
  11   1   8         28.49         33.99        28.38 o                         
 -16   2   8         47.76         41.34        23.94 o                         
 -15   2   8        100.30         96.94        18.38 o                         
 -14   2   8       2829.55       2853.49        46.90 o                         
 -13   2   8        323.72        328.14        23.18 o                         
 -12   2   8        969.07        939.46        21.84 o                         
 -11   2   8         75.15        131.48        12.79 o                         
 -10   2   8       9089.41       9249.97       102.80 o                         
  -9   2   8          0.91          3.17        10.58 o                         
  -8   2   8        820.53        783.99        42.02 o                         
  -7   2   8        654.09        610.42        41.60 o                         
  -6   2   8       1401.67       1234.51        21.41 o                         
  -5   2   8         18.17         20.86         5.78 o                         
  -4   2   8       1480.91       1300.37        17.78 o                         
  -3   2   8         62.02         86.21         6.38 o                         
  -2   2   8       3186.98       3336.21        41.71 o                         
  -1   2   8         11.01          4.68         5.74 o                         
   0   2   8       6695.39       6334.78        77.49 o                         
   1   2   8        345.30        366.41         9.95 o                         
   2   2   8       8165.95       8232.36        89.10 o                         
   3   2   8       1142.64       1129.68        18.16 o                         
   4   2   8       2716.81       2625.29        39.19 o                         
   5   2   8          9.50          7.02         8.95 o                         
   6   2   8         39.35         46.49         8.77 o                         
   7   2   8          4.15         20.33         9.98 o                         
   8   2   8       7573.91       7541.84       105.90 o                         
   9   2   8          0.23         -3.92        22.43 o                         
  10   2   8        168.76        186.86        27.55 o                         
  11   2   8          1.73         -7.94        29.13 o                         
 -16   3   8       6454.88       6702.84       243.11 o                         
 -15   3   8        179.36        122.73        18.22 o                         
 -14   3   8          6.05         87.67        15.41 o                         
 -13   3   8         25.81         44.84        14.40 o                         
 -12   3   8       1940.03       2106.35        36.55 o                         
 -11   3   8        266.91        244.70        13.38 o                         
 -10   3   8       1511.72       1454.80        52.95 o                         
  -9   3   8          1.72          0.14        13.86 o                         
  -8   3   8       5848.63       5996.00        96.72 o                         
  -7   3   8        772.13        803.13        19.84 o                         
  -6   3   8       5599.73       5549.42        89.02 o                         
  -5   3   8        197.64        193.34        12.49 o                         
  -4   3   8      10794.83      10868.13       117.48 o                         
  -3   3   8       1145.81       1255.04        18.32 o                         
  -2   3   8       3571.69       3531.83        37.89 o                         
  -1   3   8        308.76        321.75         8.22 o                         
   0   3   8          2.33          8.47         7.60 o                         
   1   3   8       1901.37       1919.16        28.30 o                         
   2   3   8      15624.26      15474.23       162.31 o                         
   3   3   8        400.94        390.36        11.46 o                         
   4   3   8        264.30        294.61        11.30 o                         
   5   3   8        210.18        178.44         8.91 o                         
   6   3   8       3176.89       3237.17        43.24 o                         
   7   3   8          5.05         20.37         7.94 o                         
   8   3   8        149.16        200.31        21.13 o                         
   9   3   8        258.39        275.64        35.85 o                         
  10   3   8       1396.12       1527.47        52.50 o                         
 -16   4   8        217.52        314.16        36.05 o                         
 -15   4   8        574.47        568.02        25.67 o                         
 -14   4   8       1829.30       1832.71        37.55 o                         
 -13   4   8          7.05         21.98        15.23 o                         
 -12   4   8        445.20        478.19        27.49 o                         
 -11   4   8        234.05        239.45        16.35 o                         
 -10   4   8       3661.11       3655.05        60.71 o                         
  -9   4   8        124.71        102.06        11.30 o                         
  -8   4   8         57.63         64.05        10.45 o                         
  -7   4   8         80.97         76.15         9.60 o                         
  -6   4   8        581.06        582.78        20.60 o                         
  -5   4   8       1870.71       1833.16        30.53 o                         
  -4   4   8       9869.09       9777.52       125.95 o                         
  -3   4   8        272.88        314.77         9.71 o                         
  -2   4   8       5097.40       5190.72        59.70 o                         
  -1   4   8         25.86         13.15         6.70 o                         
   0   4   8       1303.78       1280.05        19.36 o                         
   1   4   8        655.69        682.36        13.77 o                         
   2   4   8        438.22        572.84        13.65 o                         
   3   4   8        430.24        435.94        11.79 o                         
   4   4   8        869.69        870.46        17.63 o                         
   5   4   8        258.37        295.93        12.67 o                         
   6   4   8        184.11        172.64        11.69 o                         
   7   4   8          0.58         -7.05        11.97 o                         
   8   4   8       5857.38       5904.62       135.69 o                         
   9   4   8        238.26        166.99        28.07 o                         
  10   4   8       1256.17       1260.18        57.07 o                         
 -15   5   8        241.01        227.32        22.29 o                         
 -14   5   8         25.41         80.70        21.30 o                         
 -13   5   8        198.41        159.48        19.59 o                         
 -12   5   8       2416.97       2561.58        64.54 o                         
 -11   5   8        623.71        637.41        28.80 o                         
 -10   5   8       1300.97       1322.37        30.49 o                         
  -9   5   8       2232.52       2146.66        51.05 o                         
  -8   5   8       2779.88       2810.09        83.77 o                         
  -7   5   8       3553.99       3444.19       110.65 o                         
  -6   5   8       5816.20       5800.91       115.32 o                         
  -5   5   8          0.88          2.76         7.22 o                         
  -4   5   8       6711.78       6783.54       100.78 o                         
  -3   5   8          9.36         13.02         9.36 o                         
  -2   5   8       2811.08       2956.50        41.85 o                         
  -1   5   8         90.68        105.65         9.15 o                         
   0   5   8        300.44        309.57        10.91 o                         
   1   5   8        998.20        983.88        19.71 o                         
   2   5   8       5321.19       5209.77        63.56 o                         
   3   5   8       4112.65       4131.01        52.29 o                         
   4   5   8        135.29        139.77         9.67 o                         
   5   5   8        571.60        560.71        17.03 o                         
   6   5   8       3225.34       3290.80        48.43 o                         
   7   5   8        493.18        462.61        18.98 o                         
   8   5   8         10.12         32.61        18.11 o                         
   9   5   8        208.71        216.56        31.69 o                         
  10   5   8       1809.32       1817.32        85.94 o                         
 -15   6   8        418.34        414.30        44.40 o                         
 -14   6   8       2147.93       2223.94        70.54 o                         
 -13   6   8          4.36        -24.97        24.97 o                         
 -12   6   8        626.98        603.41        27.59 o                         
 -11   6   8        237.64        190.16        13.48 o                         
 -10   6   8       3637.67       3674.94        74.87 o                         
  -9   6   8          1.73         15.10         9.53 o                         
  -8   6   8       3011.33       3056.75        42.70 o                         
  -7   6   8        128.20        147.30        14.12 o                         
  -6   6   8        556.23        525.96        21.31 o                         
  -5   6   8       1138.11       1168.89        23.30 o                         
  -4   6   8       6596.67       6714.94       114.68 o                         
  -3   6   8        122.49        155.89        13.21 o                         
  -2   6   8       2242.95       2220.15        34.12 o                         
  -1   6   8         51.42         45.44         9.86 o                         
   0   6   8       1228.52       1254.00        22.04 o                         
   1   6   8       1269.71       1272.64        24.01 o                         
   2   6   8        504.03        595.83        16.27 o                         
   3   6   8         20.43         41.32        10.00 o                         
   4   6   8       3428.58       3364.48        50.06 o                         
   5   6   8         51.65         79.11        13.31 o                         
   6   6   8        867.49        890.16        25.34 o                         
   7   6   8          0.75          5.62        18.36 o                         
   8   6   8       2864.97       3059.26        77.81 o                         
   9   6   8         19.84         21.63        26.03 o                         
 -15   7   8         36.14         31.37        38.72 o                         
 -14   7   8        147.57        192.19        42.09 o                         
 -13   7   8        532.67        546.14        42.13 o                         
 -12   7   8       3032.36       2949.13       144.05 o                         
 -11   7   8        289.84        289.43        17.37 o                         
 -10   7   8        822.34        817.33        23.21 o                         
  -9   7   8        167.00        164.24        14.23 o                         
  -8   7   8       2076.59       2109.68        46.60 o                         
  -7   7   8       1744.64       1767.41        38.06 o                         
  -6   7   8       3068.82       3037.67        64.83 o                         
  -5   7   8       1596.80       1577.94        31.91 o                         
  -4   7   8       3764.56       3982.77        74.46 o                         
  -3   7   8         17.89         33.74        13.06 o                         
  -2   7   8       1751.05       1858.11        33.53 o                         
  -1   7   8         35.80         29.66        10.94 o                         
   0   7   8       1218.62       1253.97        23.71 o                         
   1   7   8       1228.49       1224.69        24.24 o                         
   2   7   8       2604.24       2526.34        44.76 o                         
   3   7   8        188.13        224.34        12.44 o                         
   4   7   8        962.28        909.14        21.82 o                         
   5   7   8        293.59        290.13        16.31 o                         
   6   7   8       2250.12       2283.74        44.23 o                         
   7   7   8         66.93         81.20        24.32 o                         
   8   7   8          0.00          0.44        29.66 o                         
   9   7   8        261.26        250.21        35.10 o                         
 -14   8   8       2153.66       1993.48        94.50 o                         
 -13   8   8          4.11        -12.21        26.14 o                         
 -12   8   8        245.85        229.83        23.03 o                         
 -11   8   8         18.66         28.14        16.39 o                         
 -10   8   8       3819.27       3982.96        74.65 o                         
  -9   8   8        545.21        561.60        21.67 o                         
  -8   8   8        734.56        741.96        24.54 o                         
  -7   8   8        464.70        401.38        23.61 o                         
  -6   8   8       3319.56       3251.80        62.26 o                         
  -5   8   8        212.97        254.57        16.35 o                         
  -4   8   8       6417.21       6574.33       117.15 o                         
  -3   8   8        304.23        366.03        18.49 o                         
  -2   8   8       1180.56       1218.19        25.39 o                         
  -1   8   8        414.19        450.54        16.82 o                         
   0   8   8       4661.69       4637.84        58.73 o                         
   1   8   8        602.10        548.33        16.44 o                         
   2   8   8        163.77        326.13        14.21 o                         
   3   8   8         12.96         11.18        11.28 o                         
   4   8   8       2301.84       2250.27        35.24 o                         
   5   8   8          1.10          9.73        15.57 o                         
   6   8   8         34.93         13.39        18.23 o                         
   7   8   8         61.71         74.19        26.20 o                         
   8   8   8       3024.71       3178.72       109.33 o                         
 -13   9   8        422.68        469.57        45.74 o                         
 -12   9   8       3983.35       3990.01       173.43 o                         
 -11   9   8        340.62        336.86        21.05 o                         
 -10   9   8        951.35        952.48        30.06 o                         
  -9   9   8        249.49        278.02        25.03 o                         
  -8   9   8       2809.53       2899.74        72.75 o                         
  -7   9   8          5.85          7.87         6.83 o                         
  -6   9   8        752.84        770.39        29.14 o                         
  -5   9   8       1012.72       1050.80        31.37 o                         
  -4   9   8       2551.34       2600.68        51.81 o                         
  -3   9   8       1923.59       2036.68        40.55 o                         
  -2   9   8       1465.67       1555.69        28.68 o                         
  -1   9   8        147.31        128.71        14.79 o                         
   0   9   8        994.19        905.53        32.97 o                         
   1   9   8       1083.64       1078.17        21.48 o                         
   2   9   8       5382.41       5306.80        67.02 o                         
   3   9   8          6.18         29.07        11.50 o                         
   4   9   8        906.53        919.13        24.48 o                         
   5   9   8        456.28        420.55        23.27 o                         
   6   9   8       2022.17       1983.66        52.28 o                         
   7   9   8         19.11         26.46        25.10 o                         
 -12  10   8        291.24        286.72        31.21 o                         
 -11  10   8         55.04         41.53        20.45 o                         
 -10  10   8       4048.19       4118.48        76.64 o                         
  -9  10   8        123.22         91.25        20.74 o                         
  -8  10   8        253.46        211.23        19.88 o                         
  -7  10   8         81.72         79.08        14.44 o                         
  -6  10   8       2548.37       2546.78        43.22 o                         
  -5  10   8        294.66        262.28        16.96 o                         
  -4  10   8       1301.24       1275.32        53.39 o                         
  -3  10   8         95.31        107.70        13.41 o                         
  -2  10   8       1184.94       1294.70        29.64 o                         
  -1  10   8        594.98        621.87        20.46 o                         
   0  10   8       5283.23       5438.05        78.83 o                         
   1  10   8        635.08        593.36        19.25 o                         
   2  10   8        899.79        985.86        29.47 o                         
   3  10   8          0.14         10.44        16.28 o                         
   4  10   8       2431.88       2339.36        43.82 o                         
   5  10   8        239.70        220.54        26.64 o                         
   6  10   8        300.61        309.37        29.19 o                         
 -11  11   8         90.08         57.52        28.67 o                         
 -10  11   8        248.80        226.80        25.91 o                         
  -9  11   8        185.53        176.01        23.08 o                         
  -8  11   8       2565.27       2655.62        79.10 o                         
  -7  11   8        786.24        758.20        37.43 o                         
  -6  11   8        770.11        754.53        33.49 o                         
  -5  11   8        227.18        199.33        17.66 o                         
  -4  11   8       1745.44       1701.27        40.19 o                         
  -3  11   8        400.38        457.33        24.51 o                         
  -2  11   8       2464.19       2534.61        84.12 o                         
  -1  11   8        402.14        348.14        19.89 o                         
   0  11   8       1097.32       1044.96        33.28 o                         
   1  11   8        262.80        203.47        17.15 o                         
   2  11   8       2576.84       2519.93        48.31 o                         
   3  11   8        264.76        250.09        20.30 o                         
   4  11   8        245.83        202.92        22.50 o                         
   5  11   8        379.39        391.36        30.21 o                         
  -9  12   8          9.27         -9.12        30.05 o                         
  -8  12   8        197.43        189.32        31.20 o                         
  -7  12   8         80.04        139.09        35.24 o                         
  -6  12   8       2925.10       3030.83        73.33 o                         
  -5  12   8        333.92        303.17        36.19 o                         
  -4  12   8       1430.66       1548.22        48.57 o                         
  -3  12   8        218.22        207.90        28.30 o                         
  -2  12   8       3139.51       3216.57       117.87 o                         
  -1  12   8        165.23        204.76        33.65 o                         
   0  12   8       3171.83       3189.25        64.85 o                         
   1  12   8        690.15        659.68        54.93 o                         
   2  12   8        112.62        169.61        29.20 o                         
   3  12   8          1.00        -22.44        27.20 o                         
   4  12   8       2943.12       2844.56        91.34 o                         
  -7  13   8        517.16        562.52        46.53 o                         
  -6  13   8       1130.61       1280.29       125.02 o                         
  -5  13   8         35.46         89.00        48.21 o                         
  -4  13   8       1339.64       1323.65        60.81 o                         
  -3  13   8        265.84        255.76        35.99 o                         
  -2  13   8       1641.01       1811.90        81.41 o                         
  -1  13   8        211.31        193.64        30.26 o                         
   0  13   8       1302.72       1198.02        46.77 o                         
   1  13   8          1.16         36.18        29.30 o                         
   2  13   8        426.39        284.50        35.89 o                         
 -15   0   9       1779.59       1775.41        65.65 o                         
 -13   0   9       2997.53       2964.30        74.38 o                         
 -11   0   9         46.62         25.66        16.07 o                         
  -9   0   9       5588.73       5703.03       120.82 o                         
  -7   0   9        731.22        741.88        20.20 o                         
  -5   0   9      18841.13      18780.12       315.08 o                         
  -3   0   9       2919.12       3001.64        48.40 o                         
  -1   0   9       2194.50       2113.98        40.43 o                         
   1   0   9       5885.83       5778.85        93.86 o                         
   3   0   9       5452.11       5420.87        89.77 o                         
   5   0   9        788.62        768.80        20.20 o                         
   7   0   9        796.05        711.41        22.53 o                         
   9   0   9       4709.91       4704.09       274.44 o                         
 -16   1   9         11.30          9.06        29.10 o                         
 -15   1   9       2913.17       2756.19        55.96 o                         
 -14   1   9         64.24         49.03        14.75 o                         
 -13   1   9        103.00        112.34        14.89 o                         
 -12   1   9         17.73         23.72        12.53 o                         
 -11   1   9       5732.83       5420.77        75.61 o                         
 -10   1   9         25.82         37.98         8.34 o                         
  -9   1   9       2683.29       2508.54        60.40 o                         
  -8   1   9         21.08         37.94         6.55 o                         
  -7   1   9       1345.57       1155.31        27.53 o                         
  -6   1   9         83.91         90.00         6.67 o                         
  -5   1   9       2333.39       2132.49        40.43 o                         
  -4   1   9         29.00         46.37         7.22 o                         
  -3   1   9      12221.18      12145.38       119.21 o                         
  -2   1   9         29.12         39.54         6.02 o                         
  -1   1   9        499.38        527.65        12.16 o                         
   0   1   9       1083.80        997.91        16.18 o                         
   1   1   9       9009.17       8932.37       103.00 o                         
   2   1   9          4.71         17.27         9.06 o                         
   3   1   9       2530.17       2524.15        37.94 o                         
   4   1   9         42.53         52.88         8.70 o                         
   5   1   9       1668.45       1687.78        25.04 o                         
   6   1   9         69.18         80.22        10.12 o                         
   7   1   9       4724.33       4658.24        54.97 o                         
   8   1   9         38.05         31.38        14.73 o                         
   9   1   9        518.91        490.78        35.36 o                         
  10   1   9        250.83        177.31        28.31 o                         
 -16   2   9         17.08         12.92        29.50 o                         
 -15   2   9       2644.74       2709.72        60.33 o                         
 -14   2   9          1.68         -9.69        15.23 o                         
 -13   2   9       1446.90       1457.14        30.58 o                         
 -12   2   9       1403.19       1313.26        27.70 o                         
 -11   2   9        156.93        204.33        16.88 o                         
 -10   2   9         42.34         42.89         5.77 o                         
  -9   2   9      12688.04      13227.89       186.06 o                         
  -8   2   9         58.17         61.22        10.29 o                         
  -7   2   9        844.11        773.18        20.44 o                         
  -6   2   9         21.18         26.42         6.12 o                         
  -5   2   9       8764.83       8553.33       104.16 o                         
  -4   2   9        584.93        650.28        13.86 o                         
  -3   2   9        701.35        744.87        14.83 o                         
  -2   2   9        485.09        484.75        11.78 o                         
  -1   2   9       4920.32       4805.71        49.73 o                         
   0   2   9          5.19         12.53         7.65 o                         
   1   2   9       8807.83       8667.60        93.53 o                         
   2   2   9        303.25        292.25        12.17 o                         
   3   2   9      11159.81      10894.57       116.97 o                         
   4   2   9        539.39        570.74        17.98 o                         
   5   2   9       1428.73       1417.54        25.04 o                         
   6   2   9          2.63          7.88         9.21 o                         
   7   2   9        181.83        203.52        15.53 o                         
   8   2   9          1.32         34.41        21.55 o                         
   9   2   9       3346.73       3425.03        86.61 o                         
  10   2   9         83.91         44.62        27.95 o                         
 -16   3   9        117.17         64.65        30.55 o                         
 -15   3   9       1999.69       1929.07        46.35 o                         
 -14   3   9         42.20         39.67        15.52 o                         
 -13   3   9        199.64        200.72        15.54 o                         
 -12   3   9         32.36         49.89        14.60 o                         
 -11   3   9       7626.96       7493.78        92.22 o                         
 -10   3   9         11.22          1.15        18.76 o                         
  -9   3   9         83.86        111.19        18.79 o                         
  -8   3   9        724.82        655.27        20.35 o                         
  -7   3   9        772.67        731.94        17.46 o                         
  -6   3   9        118.17        103.89        14.70 o                         
  -5   3   9         66.64         74.95         5.75 o                         
  -4   3   9        241.68        241.39         7.81 o                         
  -3   3   9      13314.03      13392.92       131.65 o                         
  -2   3   9          3.89         -5.22         6.88 o                         
  -1   3   9       2157.80       2324.24        29.11 o                         
   0   3   9       1707.31       1581.10        28.17 o                         
   1   3   9       2548.15       2595.35        36.32 o                         
   2   3   9        176.73        176.13         9.44 o                         
   3   3   9       1626.67       1607.33        22.70 o                         
   4   3   9        282.01        272.39        11.49 o                         
   5   3   9       1943.99       1940.34        30.41 o                         
   6   3   9        126.16        111.31         7.31 o                         
   7   3   9       5133.75       5230.63       109.45 o                         
   8   3   9         43.94         52.93        25.41 o                         
   9   3   9       1914.65       1965.76        59.93 o                         
  10   3   9        262.89        253.29        35.31 o                         
 -16   4   9        121.57         82.84        32.47 o                         
 -15   4   9       1522.77       1503.69        44.40 o                         
 -14   4   9         62.92         32.92        16.06 o                         
 -13   4   9       1087.39       1056.91        26.78 o                         
 -12   4   9        529.42        528.41        26.40 o                         
 -11   4   9        807.38        775.34        37.17 o                         
 -10   4   9         99.36        112.20        16.30 o                         
  -9   4   9      13634.67      13981.96       227.11 o                         
  -8   4   9        429.39        416.99        14.44 o                         
  -7   4   9        357.76        341.56        16.31 o                         
  -6   4   9        817.45        813.65        18.85 o                         
  -5   4   9       9233.10       9274.21       108.98 o                         
  -4   4   9        189.65        248.54         8.86 o                         
  -3   4   9        265.11        379.64         9.98 o                         
  -2   4   9        202.46        242.20         8.61 o                         
  -1   4   9       2888.24       2864.75        34.66 o                         
   0   4   9        278.00        282.15         9.68 o                         
   1   4   9       3405.03       3339.51        45.04 o                         
   2   4   9         34.02         52.97         9.78 o                         
   3   4   9      10239.99      10153.41       106.54 o                         
   4   4   9        115.16        108.47        10.01 o                         
   5   4   9       2390.74       2383.54        35.64 o                         
   6   4   9        775.62        761.57        19.72 o                         
   7   4   9        722.67        714.83        27.35 o                         
   8   4   9        141.61        141.80        28.81 o                         
   9   4   9       2084.56       2175.54        75.02 o                         
 -15   5   9       1238.86       1204.98        42.37 o                         
 -14   5   9        843.59        860.36        37.68 o                         
 -13   5   9        477.05        488.09        27.37 o                         
 -12   5   9        398.77        443.31        26.49 o                         
 -11   5   9       7828.06       7884.45       168.01 o                         
 -10   5   9          2.19         11.40        11.34 o                         
  -9   5   9         15.82         47.77        10.96 o                         
  -8   5   9       2409.49       2238.09        59.25 o                         
  -7   5   9       2736.81       2621.41        78.85 o                         
  -6   5   9        265.65        226.90        11.98 o                         
  -5   5   9        306.19        294.07        10.39 o                         
  -4   5   9        465.36        506.37        16.36 o                         
  -3   5   9      12601.97      12965.23       160.23 o                         
  -2   5   9         81.07        121.18         8.79 o                         
  -1   5   9        135.63        163.33         9.41 o                         
   0   5   9         40.67         35.29         8.14 o                         
   1   5   9       1053.79       1218.94        20.51 o                         
   2   5   9       1244.08       1251.07        21.19 o                         
   3   5   9       3346.74       3172.79        41.51 o                         
   4   5   9         58.85         66.98        10.10 o                         
   5   5   9       3964.06       4059.93        54.91 o                         
   6   5   9       1293.82       1293.65        32.29 o                         
   7   5   9       3737.43       3667.04        73.63 o                         
   8   5   9          0.52         19.28        24.73 o                         
   9   5   9       1278.62       1259.83        57.26 o                         
 -15   6   9        774.95        831.47        44.94 o                         
 -14   6   9          0.46        -10.85        29.89 o                         
 -13   6   9        893.73        909.84        40.64 o                         
 -12   6   9        188.02        180.22        19.93 o                         
 -11   6   9         14.15         17.71        12.02 o                         
 -10   6   9          7.25        -13.00        13.00 o                         
  -9   6   9       4390.69       4514.59        99.91 o                         
  -8   6   9         46.60         49.87        11.51 o                         
  -7   6   9        173.46        181.29        14.86 o                         
  -6   6   9       1685.86       1597.77        49.67 o                         
  -5   6   9       7993.69       8198.15       132.23 o                         
  -4   6   9        157.83        170.73        12.28 o                         
  -3   6   9          1.49         80.97        11.02 o                         
  -2   6   9        530.43        499.34        13.60 o                         
  -1   6   9       4488.09       4587.63        62.31 o                         
   0   6   9        470.13        463.36        13.72 o                         
   1   6   9       5015.96       5039.62        65.30 o                         
   2   6   9         10.15         36.14        11.11 o                         
   3   6   9       2081.73       2063.89        32.41 o                         
   4   6   9         28.82         24.39        13.17 o                         
   5   6   9        581.40        539.83        20.91 o                         
   6   6   9        155.11        169.83        19.13 o                         
   7   6   9        339.60        328.08        26.65 o                         
   8   6   9        161.04        192.45        34.50 o                         
   9   6   9       1671.65       1641.31        82.48 o                         
 -14   7   9        808.64        743.48        50.10 o                         
 -13   7   9        277.65        256.51        37.42 o                         
 -12   7   9          6.58        -15.89        15.89 o                         
 -11   7   9       4916.49       4931.74       147.94 o                         
 -10   7   9        526.63        461.95        22.39 o                         
  -9   7   9        333.90        387.73        19.60 o                         
  -8   7   9       1074.31       1086.69        31.90 o                         
  -7   7   9       7074.23       7132.66       109.29 o                         
  -6   7   9       1353.95       1391.58        34.97 o                         
  -5   7   9       1189.43       1166.64        39.33 o                         
  -4   7   9        115.00        133.68        18.18 o                         
  -3   7   9       4943.32       5153.07        81.79 o                         
  -2   7   9       1518.19       1565.88        33.01 o                         
  -1   7   9        458.11        539.31        16.43 o                         
   0   7   9          0.08          6.49        11.22 o                         
   1   7   9       4724.01       4760.98        64.95 o                         
   2   7   9        686.63        678.34        17.12 o                         
   3   7   9       2292.29       2212.86        33.15 o                         
   4   7   9        344.42        366.89        15.96 o                         
   5   7   9       1963.45       1893.82        41.59 o                         
   6   7   9         17.62         25.71        19.16 o                         
   7   7   9       2875.64       3012.71        70.01 o                         
   8   7   9         50.15         73.87        31.11 o                         
 -14   8   9         90.26         63.61        42.13 o                         
 -13   8   9       1570.91       1707.66        69.22 o                         
 -12   8   9        234.28        184.18        34.97 o                         
 -11   8   9        148.31        186.18        21.00 o                         
 -10   8   9        208.51        210.45        17.78 o                         
  -9   8   9       4831.59       4973.10        80.99 o                         
  -8   8   9       2582.40       2640.43        67.47 o                         
  -7   8   9        101.91         82.73        10.86 o                         
  -6   8   9        191.68        164.05        13.17 o                         
  -5   8   9       3058.59       3129.29        58.35 o                         
  -4   8   9         46.61         68.61        16.74 o                         
  -3   8   9        944.86       1074.00        27.26 o                         
  -2   8   9        996.20        934.74        21.65 o                         
  -1   8   9       2520.46       2600.53        41.01 o                         
   0   8   9          8.46         45.22        12.26 o                         
   1   8   9       2199.01       2326.45        38.72 o                         
   2   8   9         28.55         26.89        11.93 o                         
   3   8   9       1237.65       1192.17        21.78 o                         
   4   8   9          0.38          1.88        14.93 o                         
   5   8   9        547.04        576.95        23.39 o                         
   6   8   9        199.90        177.33        25.64 o                         
   7   8   9        351.51        318.44        35.30 o                         
 -13   9   9        174.33         96.85        38.80 o                         
 -12   9   9        732.91        753.01        52.34 o                         
 -11   9   9       4160.18       4140.26        85.61 o                         
 -10   9   9          7.45         -9.44        17.43 o                         
  -9   9   9        179.22        198.23        18.46 o                         
  -8   9   9        577.66        550.09        21.51 o                         
  -7   9   9       3928.50       3860.66        88.95 o                         
  -6   9   9         50.90         35.10        13.87 o                         
  -5   9   9        990.09        902.39        27.57 o                         
  -4   9   9         17.90         37.12        19.17 o                         
  -3   9   9       3389.75       3466.66        57.73 o                         
  -2   9   9        909.12       1002.84        24.36 o                         
  -1   9   9       1770.62       1908.65        35.40 o                         
   0   9   9         99.19        110.74        13.35 o                         
   1   9   9       3081.15       3092.63        43.21 o                         
   2   9   9       1115.96       1145.93        23.72 o                         
   3   9   9       1705.22       1683.19        28.19 o                         
   4   9   9        305.83        298.08        20.39 o                         
   5   9   9        608.75        608.51        31.71 o                         
   6   9   9        154.90        170.13        26.48 o                         
   7   9   9       1190.99       1097.91        57.14 o                         
 -12  10   9          0.08        -32.58        32.58 o                         
 -11  10   9          6.69         -7.70        23.48 o                         
 -10  10   9        179.03        110.55        23.56 o                         
  -9  10   9       4080.78       4090.17        75.40 o                         
  -8  10   9       1030.96       1046.61        46.20 o                         
  -7  10   9          0.19          1.40        12.72 o                         
  -6  10   9        162.43        149.26        19.84 o                         
  -5  10   9       1440.37       1519.46        45.16 o                         
  -4  10   9         39.67         36.69        14.54 o                         
  -3  10   9        704.78        797.96        23.65 o                         
  -2  10   9        665.88        669.43        24.08 o                         
  -1  10   9       2852.85       2892.18        47.45 o                         
   0  10   9         22.91          6.56         9.34 o                         
   1  10   9       2656.02       2739.77        44.53 o                         
   2  10   9        280.60        262.61        18.77 o                         
   3  10   9       2901.76       2885.08        56.03 o                         
   4  10   9        103.59         69.12        21.06 o                         
   5  10   9       1417.03       1429.56        44.71 o                         
   6  10   9          0.28        -30.19        30.19 o                         
 -11  11   9       2751.23       2592.39       221.70 o                         
 -10  11   9        150.78        165.01        25.35 o                         
  -9  11   9         81.44        118.72        22.73 o                         
  -8  11   9        208.77        127.70        21.99 o                         
  -7  11   9       2741.79       2736.39        73.57 o                         
  -6  11   9          6.89        -19.60        19.60 o                         
  -5  11   9        716.13        630.94        33.85 o                         
  -4  11   9          0.98         16.44        15.22 o                         
  -3  11   9       2094.84       2095.86        42.06 o                         
  -2  11   9         95.09        100.61        19.53 o                         
  -1  11   9       1139.29       1059.46        28.66 o                         
   0  11   9        101.29         87.91        18.02 o                         
   1  11   9       1888.54       1900.83        43.62 o                         
   2  11   9        687.29        685.49        31.68 o                         
   3  11   9       1270.53       1173.11        39.59 o                         
   4  11   9        202.81        169.73        25.01 o                         
  -9  12   9       1201.68       1071.17        47.84 o                         
  -8  12   9        261.53        208.36        37.52 o                         
  -7  12   9        392.87        433.11        41.07 o                         
  -6  12   9        736.14        729.80        40.56 o                         
  -5  12   9       3326.19       3471.04       117.50 o                         
  -4  12   9         24.78         65.24        34.11 o                         
  -3  12   9        426.30        501.21        30.00 o                         
  -2  12   9        786.70        721.56        37.40 o                         
  -1  12   9       1853.34       1974.08        69.79 o                         
   0  12   9        343.05        349.29        29.69 o                         
   1  12   9        537.25        451.27        43.24 o                         
   2  12   9         28.90         -1.66        28.90 o                         
   3  12   9       1061.34       1037.27        43.06 o                         
  -6  13   9        173.13        174.46        39.38 o                         
  -5  13   9        270.01        283.78        40.66 o                         
  -4  13   9         90.78         61.40        28.83 o                         
  -3  13   9       1051.18       1075.80        48.39 o                         
  -2  13   9          9.41        -12.88        32.94 o                         
  -1  13   9        227.68        251.97        33.11 o                         
   0  13   9        256.08        245.10        35.36 o                         
 -16   0  10       2264.44       2211.45        79.08 o                         
 -14   0  10       3607.07       3627.94       103.48 o                         
 -12   0  10       1910.89       1919.32        78.05 o                         
 -10   0  10        678.43        612.51        22.19 o                         
  -8   0  10        226.21        198.46        11.79 o                         
  -6   0  10       1168.57       1163.44        33.73 o                         
  -4   0  10      20096.52      20675.50       372.64 o                         
  -2   0  10       3479.77       3283.05        49.91 o                         
   0   0  10        671.84        750.73        18.67 o                         
   2   0  10         15.22         15.45        13.22 o                         
   4   0  10       3602.20       3618.24        62.76 o                         
   6   0  10       1360.78       1344.99        30.60 o                         
   8   0  10       3358.52       3206.73        91.31 o                         
 -16   1  10       4735.88       4855.17       113.94 o                         
 -15   1  10          9.64          3.17        23.78 o                         
 -14   1  10        823.54        733.39        24.28 o                         
 -13   1  10         89.52        105.02        17.32 o                         
 -12   1  10         32.96         29.31        11.05 o                         
 -11   1  10          2.20          8.05         7.47 o                         
 -10   1  10       4213.91       4252.31        94.25 o                         
  -9   1  10        646.94        612.14        27.68 o                         
  -8   1  10       2248.50       2120.01        72.46 o                         
  -7   1  10          7.68          6.05         6.61 o                         
  -6   1  10       7911.85       7624.11       129.65 o                         
  -5   1  10        755.17        751.22        18.07 o                         
  -4   1  10          9.61         28.05         8.18 o                         
  -3   1  10         12.65         14.26         6.16 o                         
  -2   1  10       2791.56       2773.48        31.98 o                         
  -1   1  10        288.85        273.85         8.20 o                         
   0   1  10        168.08        314.72        10.35 o                         
   1   1  10         32.93         32.81         8.42 o                         
   2   1  10      11789.54      11425.15       142.22 o                         
   3   1  10          4.08         10.87         9.64 o                         
   4   1  10        468.34        448.81        13.64 o                         
   5   1  10         93.03         81.65        10.07 o                         
   6   1  10         66.35        186.80        13.98 o                         
   7   1  10        110.81        104.55        15.66 o                         
   8   1  10       1789.53       1714.03        46.88 o                         
   9   1  10          0.01         -1.74        23.30 o                         
 -16   2  10       2510.49       2505.16        65.52 o                         
 -15   2  10         76.50         70.41        24.19 o                         
 -14   2  10       2109.26       2167.01        80.82 o                         
 -13   2  10          2.09         28.15        15.54 o                         
 -12   2  10       1894.92       1996.89        39.25 o                         
 -11   2  10        161.55        198.18        14.98 o                         
 -10   2  10       1038.38       1108.20        28.80 o                         
  -9   2  10        172.74        142.54        18.00 o                         
  -8   2  10       3283.89       3180.86        86.89 o                         
  -7   2  10        162.53        146.80         9.70 o                         
  -6   2  10         83.65         86.78         6.79 o                         
  -5   2  10        693.80        682.49        17.10 o                         
  -4   2  10      15805.01      15584.14       197.44 o                         
  -3   2  10         66.07         59.66         8.21 o                         
  -2   2  10         10.79         17.83         8.44 o                         
  -1   2  10        346.75        392.04        11.08 o                         
   0   2  10       1998.86       2020.88        28.10 o                         
   1   2  10        718.13        687.57        15.63 o                         
   2   2  10        481.23        496.17        13.45 o                         
   3   2  10        121.02        118.66        10.63 o                         
   4   2  10       4096.77       4204.86        57.20 o                         
   5   2  10        896.30        919.15        20.89 o                         
   6   2  10       1664.05       1542.14        36.43 o                         
   7   2  10          5.53          7.67        14.63 o                         
   8   2  10       2676.73       2623.09        70.43 o                         
   9   2  10          3.11         -6.86        24.54 o                         
 -16   3  10       1819.42       1778.12        49.44 o                         
 -15   3  10        121.21        140.03        26.24 o                         
 -14   3  10        452.80        427.93        24.34 o                         
 -13   3  10          1.03         -4.18        13.74 o                         
 -12   3  10        319.68        285.23        15.54 o                         
 -11   3  10        168.90        141.58        11.44 o                         
 -10   3  10       5847.34       6089.57       178.20 o                         
  -9   3  10        321.14        248.11        25.47 o                         
  -8   3  10       5265.03       5070.97       103.80 o                         
  -7   3  10        510.34        438.17        21.67 o                         
  -6   3  10       4308.73       4275.52        52.44 o                         
  -5   3  10        290.91        291.88        10.58 o                         
  -4   3  10        602.01        637.39        14.60 o                         
  -3   3  10       1274.40       1311.43        20.23 o                         
  -2   3  10       4911.15       4841.97        57.41 o                         
  -1   3  10          2.95         19.84         9.13 o                         
   0   3  10          1.19         93.29         9.02 o                         
   1   3  10          0.09          0.98         8.99 o                         
   2   3  10       8000.64       7783.14        88.75 o                         
   3   3  10         55.08         62.17         9.10 o                         
   4   3  10        289.54        311.85        12.81 o                         
   5   3  10        170.66        153.04        11.48 o                         
   6   3  10        775.16        794.20        44.34 o                         
   7   3  10          0.66          2.85        23.71 o                         
   8   3  10       1193.59       1070.74        42.11 o                         
   9   3  10         17.63         -0.53        30.39 o                         
 -16   4  10       2326.24       2296.66        74.89 o                         
 -15   4  10         73.23         44.64        25.27 o                         
 -14   4  10       2613.47       2775.90        95.00 o                         
 -13   4  10        152.49         85.09        16.55 o                         
 -12   4  10       3330.82       3373.31        70.15 o                         
 -11   4  10         32.20         68.94        16.64 o                         
 -10   4  10       1565.97       1732.55        46.94 o                         
  -9   4  10         86.64         87.24        14.42 o                         
  -8   4  10       7107.06       6886.76       141.48 o                         
  -7   4  10          1.33         20.37        11.44 o                         
  -6   4  10         23.61         37.56         8.17 o                         
  -5   4  10       1949.91       1882.83        28.27 o                         
  -4   4  10      10725.72      10678.26       112.92 o                         
  -3   4  10        169.52        158.11         8.22 o                         
  -2   4  10        735.77        667.73        14.44 o                         
  -1   4  10         11.28         28.97         9.42 o                         
   0   4  10       2728.08       2715.16        36.99 o                         
   1   4  10        275.14        287.19        12.43 o                         
   2   4  10       3417.22       3411.29        43.72 o                         
   3   4  10          8.21          5.42         9.80 o                         
   4   4  10       8458.08       8325.65        89.41 o                         
   5   4  10        231.89        231.67        14.31 o                         
   6   4  10       1616.12       1538.16        42.14 o                         
   7   4  10        511.61        445.18        31.91 o                         
   8   4  10       1352.08       1444.46        58.65 o                         
   9   4  10         19.08          2.06        27.51 o                         
 -15   5  10          9.31         -8.65        30.89 o                         
 -14   5  10        534.37        575.68        32.77 o                         
 -13   5  10        218.53        286.82        27.23 o                         
 -12   5  10       1761.21       1814.49        71.36 o                         
 -11   5  10          0.28         15.83        16.66 o                         
 -10   5  10       6446.03       6653.39       190.95 o                         
  -9   5  10         12.99         24.77        11.17 o                         
  -8   5  10        495.59        494.87        22.68 o                         
  -7   5  10        428.58        381.72        14.37 o                         
  -6   5  10       6188.58       6173.62       101.99 o                         
  -5   5  10        270.54        342.34        11.54 o                         
  -4   5  10        164.34        244.41        10.29 o                         
  -3   5  10       1537.40       1569.94        23.25 o                         
  -2   5  10       6346.17       6219.13        68.68 o                         
  -1   5  10        371.14        351.07        12.33 o                         
   0   5  10       1649.87       1775.79        25.13 o                         
   1   5  10       1125.42       1097.93        22.70 o                         
   2   5  10       5244.80       5211.93        71.00 o                         
   3   5  10          5.36         20.78        11.04 o                         
   4   5  10        413.76        365.99        13.80 o                         
   5   5  10         17.26          8.34        16.73 o                         
   6   5  10       1430.24       1517.25        40.15 o                         
   7   5  10        195.01        222.77        29.23 o                         
   8   5  10       2088.46       2120.43       110.17 o                         
 -15   6  10        343.48        330.35        36.65 o                         
 -14   6  10       1707.40       1722.90       119.27 o                         
 -13   6  10        275.20        195.48        32.47 o                         
 -12   6  10       1352.76       1309.36        42.94 o                         
 -11   6  10        430.77        362.94        34.87 o                         
 -10   6  10       1671.26       1756.51        65.79 o                         
  -9   6  10         36.47         68.89        12.40 o                         
  -8   6  10       4574.71       4583.60        92.19 o                         
  -7   6  10         17.60         50.48        11.83 o                         
  -6   6  10        639.38        636.41        15.81 o                         
  -5   6  10        155.36        171.18        11.00 o                         
  -4   6  10       9887.27      10172.62       127.54 o                         
  -3   6  10         28.80         25.78         9.91 o                         
  -2   6  10         68.54         65.93        10.07 o                         
  -1   6  10        329.34        350.88        12.28 o                         
   0   6  10       4928.71       5096.19        59.15 o                         
   1   6  10         17.68         11.97        10.40 o                         
   2   6  10       1419.57       1417.23        24.88 o                         
   3   6  10         43.74         52.90        12.26 o                         
   4   6  10       2693.68       2673.00        37.17 o                         
   5   6  10        194.27        218.23        20.31 o                         
   6   6  10        299.71        343.45        27.26 o                         
   7   6  10        740.65        665.83        52.82 o                         
   8   6  10       2283.18       2262.58        70.32 o                         
 -14   7  10        367.73        344.13        41.58 o                         
 -13   7  10         20.86          7.49        30.83 o                         
 -12   7  10       1609.48       1618.24        49.30 o                         
 -11   7  10         58.93         53.05        22.18 o                         
 -10   7  10       6801.75       6984.55       114.79 o                         
  -9   7  10         81.38         84.38        15.86 o                         
  -8   7  10         93.31         73.51        14.46 o                         
  -7   7  10        525.98        547.44        18.87 o                         
  -6   7  10       4459.16       4400.28        97.13 o                         
  -5   7  10       1099.07       1233.07        35.93 o                         
  -4   7  10        335.25        417.44        17.18 o                         
  -3   7  10       1893.71       1931.13        33.79 o                         
  -2   7  10       9457.00       9361.69       114.51 o                         
  -1   7  10        525.51        600.70        17.52 o                         
   0   7  10       1835.48       2019.32        41.28 o                         
   1   7  10        527.09        546.85        16.04 o                         
   2   7  10       2264.18       2281.20        34.48 o                         
   3   7  10        359.10        315.99        14.92 o                         
   4   7  10        473.24        477.51        22.83 o                         
   5   7  10          3.28          7.92        20.06 o                         
   6   7  10       1804.89       1857.09        47.82 o                         
   7   7  10        154.34        174.62        31.12 o                         
 -13   8  10        168.61        133.63        37.09 o                         
 -12   8  10       1784.93       1807.53       166.59 o                         
 -11   8  10        833.70        851.89        52.49 o                         
 -10   8  10        985.35       1020.61        29.40 o                         
  -9   8  10        486.27        465.15        23.00 o                         
  -8   8  10       1904.78       1910.80        61.61 o                         
  -7   8  10         59.71         49.49        10.85 o                         
  -6   8  10         16.88         21.62        13.17 o                         
  -5   8  10          1.74         -0.10        12.65 o                         
  -4   8  10       4839.46       5101.47       124.70 o                         
  -3   8  10         57.01         53.66        14.57 o                         
  -2   8  10       1126.57       1046.91        23.28 o                         
  -1   8  10        297.34        326.59        15.32 o                         
   0   8  10       4577.05       4648.21        68.32 o                         
   1   8  10       1377.70       1454.06        25.98 o                         
   2   8  10        326.80        368.91        15.31 o                         
   3   8  10         34.87         20.55        13.97 o                         
   4   8  10       1936.43       1989.50        41.82 o                         
   5   8  10        546.09        523.59        34.28 o                         
   6   8  10        615.81        612.62        34.14 o                         
 -13   9  10         50.59        -26.29        38.69 o                         
 -12   9  10       1282.25       1265.94        60.81 o                         
 -11   9  10         59.49         35.69        33.20 o                         
 -10   9  10       2322.68       2315.23        74.71 o                         
  -9   9  10         86.77         71.84        21.04 o                         
  -8   9  10       1189.21       1184.87        40.42 o                         
  -7   9  10        345.81        431.41        21.72 o                         
  -6   9  10       2690.51       2650.18        65.38 o                         
  -5   9  10        570.20        516.10        19.33 o                         
  -4   9  10          3.49         57.32        17.82 o                         
  -3   9  10        212.29        278.93        17.36 o                         
  -2   9  10       6418.97       6385.74        86.76 o                         
  -1   9  10        168.04        190.22        15.46 o                         
   0   9  10        147.05        249.71        15.29 o                         
   1   9  10        212.14        217.46        14.25 o                         
   2   9  10       1880.62       1936.72        33.27 o                         
   3   9  10         90.98         94.56        19.78 o                         
   4   9  10         86.06         72.57        22.80 o                         
   5   9  10          4.69        -23.26        25.75 o                         
   6   9  10       1897.75       1873.56        63.91 o                         
 -11  10  10        774.49        793.79        54.38 o                         
 -10  10  10        833.20        875.40        32.91 o                         
  -9  10  10        425.69        400.08        31.64 o                         
  -8  10  10       2465.55       2518.32        59.13 o                         
  -7  10  10        241.41        216.14        22.89 o                         
  -6  10  10        188.18        166.88        17.99 o                         
  -5  10  10        174.34        171.64        16.93 o                         
  -4  10  10       3111.62       3056.54        57.09 o                         
  -3  10  10          3.76         26.47        16.84 o                         
  -2  10  10         19.53         28.56        15.68 o                         
  -1  10  10        181.14        115.02        14.61 o                         
   0  10  10       2655.80       2783.95        47.97 o                         
   1  10  10        448.01        416.20        22.04 o                         
   2  10  10        207.60        207.90        23.60 o                         
   3  10  10         10.58        -11.93        22.66 o                         
   4  10  10       1625.19       1701.53        45.62 o                         
 -10  11  10        831.55        814.30        52.93 o                         
  -9  11  10         28.18        -22.72        22.72 o                         
  -8  11  10        803.30        786.48        40.19 o                         
  -7  11  10        980.99       1006.73        51.31 o                         
  -6  11  10       2280.70       2407.01       116.20 o                         
  -5  11  10        684.96        717.66        35.06 o                         
  -4  11  10        280.68        319.24        25.35 o                         
  -3  11  10        177.91        142.53        22.84 o                         
  -2  11  10       2580.85       2678.20        93.92 o                         
  -1  11  10        940.39        990.21        49.94 o                         
   0  11  10          3.77         42.87        27.59 o                         
   1  11  10        644.29        677.14        37.01 o                         
   2  11  10       2868.32       2808.84        81.24 o                         
   3  11  10         26.65         31.62        25.84 o                         
  -8  12  10       1647.94       1763.65        70.10 o                         
  -7  12  10        343.60        325.36        40.42 o                         
  -6  12  10          2.38        -14.56        30.40 o                         
  -5  12  10          2.59         -6.05        27.52 o                         
  -4  12  10       2141.45       1997.03       143.26 o                         
  -3  12  10          6.40         10.46        28.84 o                         
  -2  12  10         29.65         13.10        28.39 o                         
  -1  12  10          4.99         19.02        29.05 o                         
   0  12  10       1452.64       1435.73        46.85 o                         
   1  12  10         31.99          8.40        27.31 o                         
  -4  13  10        712.65        654.53       109.06 o                         
  -3  13  10          3.35        -29.37        39.30 o                         
 -15   0  11          1.25         54.26        37.18 o                         
 -13   0  11       2240.27       2266.26        88.10 o                         
 -11   0  11       1577.07       1605.59        95.25 o                         
  -9   0  11       9468.61       8551.21       295.45 o                         
  -7   0  11       1033.40        999.16        28.09 o                         
  -5   0  11       2169.44       2247.21        50.56 o                         
  -3   0  11       4902.34       5114.27        85.09 o                         
  -1   0  11       3946.35       3953.25        52.47 o                         
   1   0  11      12147.29      11930.02       186.03 o                         
   3   0  11        247.61        239.96        16.75 o                         
   5   0  11       1224.82       1261.91        52.66 o                         
   7   0  11        521.44        543.56        32.77 o                         
 -16   1  11          9.40         -7.55        24.31 o                         
 -15   1  11       5547.26       5820.72       148.51 o                         
 -14   1  11          0.09        -24.67        24.67 o                         
 -13   1  11         57.09         53.47        18.34 o                         
 -12   1  11         64.76         62.42        11.33 o                         
 -11   1  11       1927.47       1797.61        56.64 o                         
 -10   1  11        362.49        310.32        16.42 o                         
  -9   1  11       3429.14       3313.13        96.87 o                         
  -8   1  11         72.03         81.16         8.61 o                         
  -7   1  11       1739.92       1682.32        26.33 o                         
  -6   1  11          0.60          5.40         9.98 o                         
  -5   1  11       6161.99       6288.43        90.28 o                         
  -4   1  11         11.10         18.85         8.42 o                         
  -3   1  11       4110.52       4186.30        52.79 o                         
  -2   1  11        112.25        121.59         8.90 o                         
  -1   1  11        791.61        759.70        15.32 o                         
   0   1  11        502.64        494.86        10.66 o                         
   1   1  11        158.98        142.22         9.13 o                         
   2   1  11        867.21        833.28        16.49 o                         
   3   1  11       6845.94       6782.55        79.06 o                         
   4   1  11         23.68         32.33         9.98 o                         
   5   1  11        398.22        404.82        15.40 o                         
   6   1  11         14.93          0.41        15.47 o                         
   7   1  11       2985.60       2964.72        68.09 o                         
   8   1  11        225.47        238.05        25.34 o                         
 -16   2  11         70.60         49.78        26.28 o                         
 -15   2  11          9.69         11.34        26.37 o                         
 -14   2  11         57.01         56.89        30.04 o                         
 -13   2  11       1941.98       1877.33        45.87 o                         
 -12   2  11        201.99        184.42        18.36 o                         
 -11   2  11       3621.56       3884.54        69.82 o                         
 -10   2  11       1288.39       1230.20        34.48 o                         
  -9   2  11       8848.30       8972.13       170.93 o                         
  -8   2  11         96.84         93.77        10.40 o                         
  -7   2  11          5.47         26.32         8.49 o                         
  -6   2  11        673.94        586.37        17.80 o                         
  -5   2  11        557.99        582.91        22.33 o                         
  -4   2  11        619.61        582.31        13.82 o                         
  -3   2  11       8630.15       8489.50       116.07 o                         
  -2   2  11         25.03         10.93         9.26 o                         
  -1   2  11       1531.48       1619.53        23.60 o                         
   0   2  11         70.56         93.11         9.41 o                         
   1   2  11       5751.62       5723.58        67.67 o                         
   2   2  11        218.91        218.39        11.93 o                         
   3   2  11        495.33        489.80        18.02 o                         
   4   2  11         16.28         15.55        10.57 o                         
   5   2  11       1752.20       1898.36        35.44 o                         
   6   2  11         43.86         20.74        12.77 o                         
   7   2  11        225.23        235.40        22.50 o                         
   8   2  11         41.41         35.26        22.98 o                         
 -16   3  11          1.03         11.10        26.63 o                         
 -15   3  11       2705.55       2721.23        68.40 o                         
 -14   3  11        194.20        127.51        25.61 o                         
 -13   3  11        155.35        145.64        20.95 o                         
 -12   3  11          1.69         55.26        17.67 o                         
 -11   3  11       4227.59       4351.81        83.18 o                         
 -10   3  11          0.23          6.66        16.05 o                         
  -9   3  11       1518.40       1482.52        32.82 o                         
  -8   3  11        129.48        114.55        13.32 o                         
  -7   3  11       3256.91       3130.76        65.98 o                         
  -6   3  11          0.92         85.02         7.71 o                         
  -5   3  11       3344.36       3424.36        53.17 o                         
  -4   3  11         11.81         20.57         8.85 o                         
  -3   3  11       1694.43       1660.43        26.75 o                         
  -2   3  11       2698.79       2734.23        35.93 o                         
  -1   3  11       1572.50       1613.69        24.88 o                         
   0   3  11        177.59        170.44         9.35 o                         
   1   3  11         74.13         68.77        10.23 o                         
   2   3  11        595.74        558.93        15.03 o                         
   3   3  11       8403.66       8107.11        87.36 o                         
   4   3  11        481.31        436.34        15.18 o                         
   5   3  11       1825.39       1764.87        35.69 o                         
   6   3  11         74.97         42.71        16.49 o                         
   7   3  11       2180.06       2068.79        60.00 o                         
   8   3  11        231.03        177.38        25.11 o                         
 -15   4  11        319.50        349.95        29.89 o                         
 -14   4  11          0.60          6.16        23.47 o                         
 -13   4  11       2111.08       2110.78        54.64 o                         
 -12   4  11        632.91        602.74        53.26 o                         
 -11   4  11       2259.94       2193.19        95.16 o                         
 -10   4  11       1334.08       1222.91        65.93 o                         
  -9   4  11       1799.90       1823.32        84.03 o                         
  -8   4  11         16.30         19.87        11.39 o                         
  -7   4  11          8.42         46.72         8.11 o                         
  -6   4  11         81.29         69.64        10.67 o                         
  -5   4  11       2154.61       2163.92        36.05 o                         
  -4   4  11         75.21         65.66         7.77 o                         
  -3   4  11       7241.10       7251.78        82.86 o                         
  -2   4  11        437.44        446.80        13.96 o                         
  -1   4  11        795.31        934.41        19.25 o                         
   0   4  11         24.86         40.03        10.33 o                         
   1   4  11       4923.08       4905.27        67.84 o                         
   2   4  11          2.20          1.37        10.74 o                         
   3   4  11         74.85         78.30        11.77 o                         
   4   4  11         67.74         72.78        13.01 o                         
   5   4  11       1999.14       1912.07       111.06 o                         
   6   4  11        454.80        403.42        29.81 o                         
   7   4  11         83.72         64.40        43.86 o                         
   8   4  11          2.66        -10.86        26.04 o                         
 -15   5  11       2360.83       2474.52       134.77 o                         
 -14   5  11         77.51         62.39        24.99 o                         
 -13   5  11         35.87         32.60        22.75 o                         
 -12   5  11        416.53        467.69        38.17 o                         
 -11   5  11       2269.55       2139.89        89.46 o                         
 -10   5  11        122.93        109.37        14.73 o                         
  -9   5  11        987.14        926.70        32.20 o                         
  -8   5  11        196.38        224.14        16.66 o                         
  -7   5  11       2178.18       2096.18        38.95 o                         
  -6   5  11         30.57         66.42         7.90 o                         
  -5   5  11       1924.64       2060.93        35.17 o                         
  -4   5  11        614.10        608.98        13.36 o                         
  -3   5  11       1886.54       1861.18        26.80 o                         
  -2   5  11        133.20        159.47         9.70 o                         
  -1   5  11       2949.12       2967.34        38.36 o                         
   0   5  11        339.73        324.68        12.88 o                         
   1   5  11          0.22         19.69        11.40 o                         
   2   5  11        145.54        152.75        13.05 o                         
   3   5  11       3992.34       3890.51        48.84 o                         
   4   5  11        201.36        161.10        15.46 o                         
   5   5  11       1079.72       1083.79        33.88 o                         
   6   5  11        196.46        185.48        27.36 o                         
   7   5  11       1436.18       1390.83        58.24 o                         
 -14   6  11          9.68         -0.43        31.16 o                         
 -13   6  11       1040.05        934.43        44.37 o                         
 -12   6  11        804.80        894.21        48.02 o                         
 -11   6  11        966.15       1002.01        42.77 o                         
 -10   6  11         17.52         27.28        15.34 o                         
  -9   6  11       6488.68       6541.81       118.68 o                         
  -8   6  11        114.52         96.10        11.78 o                         
  -7   6  11       2552.73       2514.85        42.20 o                         
  -6   6  11         40.45         25.89         9.58 o                         
  -5   6  11        588.26        587.92        14.52 o                         
  -4   6  11          0.09         10.76         9.63 o                         
  -3   6  11       2210.10       2183.98        31.75 o                         
  -2   6  11        672.35        654.93        15.14 o                         
  -1   6  11       1211.57       1232.26        21.13 o                         
   0   6  11        834.40        851.13        20.83 o                         
   1   6  11       6835.00       6848.91        80.60 o                         
   2   6  11         17.21         27.77        13.70 o                         
   3   6  11        728.96        734.25        22.68 o                         
   4   6  11        354.53        362.98        23.15 o                         
   5   6  11       2482.23       2502.44        52.80 o                         
   6   6  11        451.63        460.80        31.15 o                         
   7   6  11        517.50        554.93        38.49 o                         
 -14   7  11         19.61        -14.24        38.56 o                         
 -13   7  11         64.72         12.12        30.96 o                         
 -12   7  11        925.75        890.01        38.32 o                         
 -11   7  11       1563.06       1560.57        82.01 o                         
 -10   7  11          4.98         11.84        17.33 o                         
  -9   7  11        872.97        874.31        34.80 o                         
  -8   7  11        763.31        779.20        24.42 o                         
  -7   7  11       1139.83       1153.81        23.62 o                         
  -6   7  11        311.04        340.33        13.43 o                         
  -5   7  11       2433.73       2544.02        45.49 o                         
  -4   7  11        107.09         78.45        11.08 o                         
  -3   7  11       2284.73       2422.29        35.49 o                         
  -2   7  11          2.84         13.85        11.46 o                         
  -1   7  11       3495.66       3563.00        47.93 o                         
   0   7  11        266.52        282.88        13.85 o                         
   1   7  11          0.22         19.52        11.19 o                         
   2   7  11        223.76        207.46        14.47 o                         
   3   7  11       1543.62       1532.83        34.53 o                         
   4   7  11          0.14         27.23        21.63 o                         
   5   7  11         34.09         57.23        25.29 o                         
   6   7  11        436.36        439.66        42.15 o                         
 -13   8  11       1599.97       1647.67       127.66 o                         
 -12   8  11        103.07        157.01        53.61 o                         
 -11   8  11        387.46        349.60        34.84 o                         
 -10   8  11        311.83        267.95        21.06 o                         
  -9   8  11       4049.17       4136.69        80.25 o                         
  -8   8  11         12.80          4.85        17.08 o                         
  -7   8  11       1223.73       1190.57        27.67 o                         
  -6   8  11        149.98        139.33        15.81 o                         
  -5   8  11       1454.88       1445.77        31.54 o                         
  -4   8  11         97.50         90.39        13.41 o                         
  -3   8  11       4188.26       4161.96        57.15 o                         
  -2   8  11        699.02        674.15        18.23 o                         
  -1   8  11       2406.85       2405.52        46.28 o                         
   0   8  11       2454.78       2498.85        41.14 o                         
   1   8  11       4634.66       4574.79        57.81 o                         
   2   8  11         12.21          4.92        14.17 o                         
   3   8  11         14.12         28.73        17.92 o                         
   4   8  11        773.68        809.93        34.27 o                         
   5   8  11       3399.99       3527.20        82.91 o                         
 -12   9  11        276.13        173.04        45.29 o                         
 -11   9  11       2622.07       2474.66       104.90 o                         
 -10   9  11        754.26        681.04        35.46 o                         
  -9   9  11        647.00        559.56        45.32 o                         
  -8   9  11       1692.70       1713.98        47.36 o                         
  -7   9  11       2335.95       2475.59       123.55 o                         
  -6   9  11       1110.66       1074.34        53.79 o                         
  -5   9  11       2909.52       3056.01        57.88 o                         
  -4   9  11        137.62        154.28        17.44 o                         
  -3   9  11       1264.32       1288.44        27.94 o                         
  -2   9  11          1.91         29.15        14.28 o                         
  -1   9  11       2633.42       2613.09        47.37 o                         
   0   9  11         13.77         39.76        15.67 o                         
   1   9  11         60.01         61.53        16.65 o                         
   2   9  11        192.74        197.36        22.79 o                         
   3   9  11       4228.04       4119.86        74.27 o                         
   4   9  11        282.84        302.66        26.12 o                         
 -11  10  11        733.78        656.00        66.92 o                         
 -10  10  11        461.60        490.07        39.56 o                         
  -9  10  11       2164.32       2078.19        73.78 o                         
  -8  10  11        222.38        245.50        34.17 o                         
  -7  10  11        526.01        508.00        54.86 o                         
  -6  10  11        107.18         43.31        21.52 o                         
  -5  10  11       1437.14       1437.84        45.47 o                         
  -4  10  11         48.99         54.60        17.62 o                         
  -3  10  11       4183.08       4170.17        73.88 o                         
  -2  10  11        193.46        210.30        19.06 o                         
  -1  10  11        108.44        172.63        19.38 o                         
   0  10  11       1025.80        998.67        36.18 o                         
   1  10  11       1406.83       1265.61        44.65 o                         
   2  10  11          2.80         14.51        22.99 o                         
   3  10  11        594.94        546.06        39.20 o                         
  -9  11  11        740.07        772.33        48.61 o                         
  -8  11  11        355.66        368.55        50.05 o                         
  -7  11  11       3215.38       3336.82       190.33 o                         
  -6  11  11        402.99        383.35        34.63 o                         
  -5  11  11       1986.19       1992.05        71.14 o                         
  -4  11  11        216.89        219.78        28.68 o                         
  -3  11  11        666.29        651.64        36.42 o                         
  -2  11  11        154.55        124.61        25.65 o                         
  -1  11  11       3093.19       2997.69       132.91 o                         
   0  11  11        234.59        228.07        31.12 o                         
   1  11  11        435.44        413.44        37.92 o                         
   2  11  11         10.40         -7.97        37.24 o                         
  -7  12  11       1122.89       1332.92        94.28 o                         
  -6  12  11          4.32         40.43        38.14 o                         
  -5  12  11       1075.78       1064.15        50.57 o                         
  -4  12  11        227.49        219.97        35.63 o                         
  -3  12  11       1414.36       1422.36        96.61 o                         
  -2  12  11         80.04         58.57        30.04 o                         
  -1  12  11         92.98        154.53        34.38 o                         
 -16   0  12       6511.59       7943.62       356.11 o                         
 -14   0  12       1392.15       1463.62       109.30 o                         
 -12   0  12       1356.16       1252.83        73.12 o                         
 -10   0  12       2873.20       2650.01        73.87 o                         
  -8   0  12       9301.56       8841.58       265.28 o                         
  -6   0  12       2423.12       2575.75        62.72 o                         
  -4   0  12       6174.33       6191.88       121.45 o                         
  -2   0  12       1257.59       1559.26        29.50 o                         
   0   0  12          4.06         29.58        10.62 o                         
   2   0  12       4460.80       4376.46        75.94 o                         
   4   0  12       1497.73       1577.46        38.46 o                         
   6   0  12       2183.35       2143.81        78.66 o                         
 -16   1  12         39.76         86.36        65.70 o                         
 -15   1  12         15.98         48.12        39.42 o                         
 -14   1  12       3214.56       3174.68        81.55 o                         
 -13   1  12         36.89         15.85        21.44 o                         
 -12   1  12         15.53         39.07        23.97 o                         
 -11   1  12         77.17         50.61        11.20 o                         
 -10   1  12       5993.50       5942.67       195.70 o                         
  -9   1  12        397.43        342.97        11.90 o                         
  -8   1  12          1.00         35.81        12.20 o                         
  -7   1  12        309.35        330.89        13.25 o                         
  -6   1  12       3266.01       3438.69        56.85 o                         
  -5   1  12        247.76        248.92        13.43 o                         
  -4   1  12       7495.66       7530.76        96.18 o                         
  -3   1  12        136.75        133.44         9.03 o                         
  -2   1  12       5743.91       5798.18        70.63 o                         
  -1   1  12        149.69        151.32         7.88 o                         
   0   1  12       1097.86       1167.07        17.94 o                         
   1   1  12         26.13         34.09         8.81 o                         
   2   1  12        541.53        504.48        14.36 o                         
   3   1  12        216.78        202.80        11.55 o                         
   4   1  12       2591.09       2641.74        40.32 o                         
   5   1  12         18.27         18.87        13.61 o                         
   6   1  12          8.74         18.00        16.68 o                         
   7   1  12         37.92         27.14        22.40 o                         
 -16   2  12       4252.24       4888.00       274.80 o                         
 -15   2  12          9.20        -22.29        32.09 o                         
 -14   2  12        530.15        431.79        31.80 o                         
 -13   2  12        133.51        158.33        24.06 o                         
 -12   2  12       2764.45       2802.94        92.84 o                         
 -11   2  12        503.01        481.11        19.50 o                         
 -10   2  12       1353.72       1256.58        34.90 o                         
  -9   2  12        832.94        734.49        18.70 o                         
  -8   2  12       6484.46       6273.02        86.43 o                         
  -7   2  12          0.34         -0.43        10.50 o                         
  -6   2  12        827.26       1136.20        40.31 o                         
  -5   2  12        175.27        142.58        10.10 o                         
  -4   2  12       3163.00       3117.12        42.94 o                         
  -3   2  12          3.19         10.47         6.88 o                         
  -2   2  12        614.81        809.46        20.22 o                         
  -1   2  12        580.36        598.00        14.14 o                         
   0   2  12       1147.26       1145.50        18.72 o                         
   1   2  12        359.15        350.77        13.76 o                         
   2   2  12       5674.65       5560.81        66.24 o                         
   3   2  12          4.53         30.62        11.25 o                         
   4   2  12       2000.03       1990.85        36.97 o                         
   5   2  12        268.43        283.39        17.58 o                         
   6   2  12        935.95        913.76        37.21 o                         
   7   2  12         13.25          0.90        20.59 o                         
 -15   3  12          0.66          3.50        55.09 o                         
 -14   3  12       4321.67       4575.97       112.03 o                         
 -13   3  12        164.37        121.40        33.28 o                         
 -12   3  12          4.08         33.42        18.73 o                         
 -11   3  12         70.98         73.20        15.73 o                         
 -10   3  12       6450.18       6334.27       114.31 o                         
  -9   3  12        108.70        111.59        12.37 o                         
  -8   3  12          0.09         28.81         8.81 o                         
  -7   3  12       2367.71       2453.86        81.03 o                         
  -6   3  12       3978.95       3996.56        63.89 o                         
  -5   3  12         93.52         96.28        10.93 o                         
  -4   3  12       4361.30       4205.43        52.83 o                         
  -3   3  12         88.01         90.91        10.43 o                         
  -2   3  12       7335.46       7213.33        89.82 o                         
  -1   3  12        111.99        147.47        11.85 o                         
   0   3  12       1870.19       1869.47        30.84 o                         
   1   3  12        522.25        467.65        14.42 o                         
   2   3  12        745.44        783.83        19.11 o                         
   3   3  12        237.50        233.63        13.18 o                         
   4   3  12       5280.82       5362.52        84.70 o                         
   5   3  12          8.56         -3.60        15.05 o                         
   6   3  12         92.54         36.05        30.63 o                         
   7   3  12         12.10         -5.94        23.66 o                         
 -15   4  12        131.97        120.90        31.88 o                         
 -14   4  12        306.57        333.82        38.74 o                         
 -13   4  12          5.61        -23.89        23.89 o                         
 -12   4  12       1659.41       1733.48        52.75 o                         
 -11   4  12        135.97        154.79        18.80 o                         
 -10   4  12          0.10         39.32        14.90 o                         
  -9   4  12        323.50        270.55        17.85 o                         
  -8   4  12       6035.77       5866.93       102.79 o                         
  -7   4  12         29.21         41.52         9.63 o                         
  -6   4  12       1152.48       1396.80        36.39 o                         
  -5   4  12        102.34         97.96         9.73 o                         
  -4   4  12       4077.15       4178.50        51.19 o                         
  -3   4  12       1299.03       1308.70        24.10 o                         
  -2   4  12        400.52        412.11        14.73 o                         
  -1   4  12        376.76        370.83        14.34 o                         
   0   4  12       1864.28       1802.14        27.49 o                         
   1   4  12          2.82          4.53        11.77 o                         
   2   4  12       4752.91       4743.38        58.64 o                         
   3   4  12        638.30        658.08        20.27 o                         
   4   4  12       2081.59       2069.56        45.94 o                         
   5   4  12         82.96         86.41        20.21 o                         
   6   4  12        576.03        498.21        36.45 o                         
   7   4  12          9.08          0.18        24.71 o                         
 -15   5  12         42.83        134.35        35.80 o                         
 -14   5  12       2021.98       2124.63        66.65 o                         
 -13   5  12          0.04        -33.68        33.68 o                         
 -12   5  12          7.24         10.18        22.71 o                         
 -11   5  12        421.58        471.12        37.32 o                         
 -10   5  12       4716.99       4859.88       122.03 o                         
  -9   5  12        400.62        362.33        30.15 o                         
  -8   5  12        112.85        134.37        11.08 o                         
  -7   5  12       1203.22       1199.82        33.20 o                         
  -6   5  12       6572.39       6280.98       104.15 o                         
  -5   5  12        948.52        867.58        20.71 o                         
  -4   5  12       1726.83       1778.02        25.16 o                         
  -3   5  12        387.81        396.93        13.38 o                         
  -2   5  12       6664.35       6799.96        82.54 o                         
  -1   5  12        155.82        183.80        13.60 o                         
   0   5  12       2200.19       2230.03        36.69 o                         
   1   5  12          1.63         -2.02        11.75 o                         
   2   5  12       1523.20       1524.95        28.46 o                         
   3   5  12        289.39        270.19        18.67 o                         
   4   5  12       2648.29       2718.06        59.53 o                         
   5   5  12          0.23          5.69        21.31 o                         
   6   5  12        247.07        188.35        31.94 o                         
 -14   6  12        706.24        788.05        44.58 o                         
 -13   6  12        163.10        212.18        37.32 o                         
 -12   6  12       1300.40       1384.85        59.75 o                         
 -11   6  12        189.10        222.48        41.91 o                         
 -10   6  12        993.14        840.09        34.73 o                         
  -9   6  12        423.73        387.94        28.52 o                         
  -8   6  12       5262.37       5268.49       146.09 o                         
  -7   6  12        150.50        177.17        11.74 o                         
  -6   6  12        656.32        733.21        18.52 o                         
  -5   6  12        291.01        255.83        11.25 o                         
  -4   6  12       3068.01       3078.93        41.22 o                         
  -3   6  12       1708.78       1671.09        26.44 o                         
  -2   6  12        422.30        466.53        13.89 o                         
  -1   6  12          5.98         16.66        12.12 o                         
   0   6  12       2879.64       2906.78        41.88 o                         
   1   6  12          9.93         24.19        12.71 o                         
   2   6  12       2556.86       2557.52        52.67 o                         
   3   6  12        185.00        157.59        24.61 o                         
   4   6  12       1145.18       1118.76        56.45 o                         
   5   6  12          4.58          1.69        24.50 o                         
   6   6  12       3710.09       3544.90       106.04 o                         
 -13   7  12        314.05        278.40        34.87 o                         
 -12   7  12         22.20         13.31        28.42 o                         
 -11   7  12        223.46        232.89        31.10 o                         
 -10   7  12       3112.95       3161.71       123.44 o                         
  -9   7  12        685.25        635.06        24.81 o                         
  -8   7  12        219.28        226.86        17.22 o                         
  -7   7  12        108.76         69.80        12.26 o                         
  -6   7  12       4244.65       4244.07        86.31 o                         
  -5   7  12         93.76         94.54        12.13 o                         
  -4   7  12       1141.27       1273.09        25.63 o                         
  -3   7  12          1.30          0.45        12.27 o                         
  -2   7  12       5549.04       5637.23        71.07 o                         
  -1   7  12        353.55        366.58        16.28 o                         
   0   7  12        779.44        827.12        23.13 o                         
   1   7  12        520.98        476.37        17.20 o                         
   2   7  12       1281.92       1323.10        34.06 o                         
   3   7  12        342.37        260.96        22.54 o                         
   4   7  12       1556.62       1762.36        72.93 o                         
   5   7  12        477.36        504.98        37.39 o                         
 -13   8  12         80.78         23.19        38.56 o                         
 -12   8  12       1590.56       1616.18        58.60 o                         
 -11   8  12         79.68         61.72        25.99 o                         
 -10   8  12          9.34         42.74        22.30 o                         
  -9   8  12        862.79        829.26        45.51 o                         
  -8   8  12       3189.76       3181.48        86.02 o                         
  -7   8  12        945.73        974.76        42.89 o                         
  -6   8  12       1110.41       1122.06        45.00 o                         
  -5   8  12         59.11         65.63        12.38 o                         
  -4   8  12       5353.98       5358.85        73.15 o                         
  -3   8  12        835.95        821.28        27.48 o                         
  -2   8  12        972.60        969.18        23.12 o                         
  -1   8  12         48.59         58.30        14.50 o                         
   0   8  12        317.07        316.45        16.49 o                         
   1   8  12         13.51          0.13        15.23 o                         
   2   8  12       2120.57       2254.47        56.44 o                         
   3   8  12         49.17         48.81        23.70 o                         
   4   8  12       1243.40       1187.00        48.29 o                         
 -12   9  12         23.95         21.36        36.42 o                         
 -11   9  12         77.01         65.69        35.24 o                         
 -10   9  12       2226.77       2223.73        62.89 o                         
  -9   9  12        918.26       1043.13        70.91 o                         
  -8   9  12        299.39        294.85        25.49 o                         
  -7   9  12         17.57        -14.76        22.89 o                         
  -6   9  12       1618.33       1716.50        53.43 o                         
  -5   9  12         31.92         25.49        15.20 o                         
  -4   9  12        463.72        520.84        20.86 o                         
  -3   9  12         25.85         14.87        15.68 o                         
  -2   9  12       2821.71       2746.21        43.37 o                         
  -1   9  12        142.65        172.26        16.45 o                         
   0   9  12        867.09        900.18        25.61 o                         
   1   9  12        632.12        663.40        28.37 o                         
   2   9  12        604.87        593.48        27.60 o                         
   3   9  12        350.14        377.35        28.87 o                         
 -10  10  12         29.61          3.67        33.97 o                         
  -9  10  12         32.90         -4.21        31.19 o                         
  -8  10  12       2191.57       2145.12        73.02 o                         
  -7  10  12        311.99        385.36        33.34 o                         
  -6  10  12          1.25         16.55        26.68 o                         
  -5  10  12        394.19        418.98        25.99 o                         
  -4  10  12       1825.72       1831.39        40.73 o                         
  -3  10  12        981.15        972.08        28.14 o                         
  -2  10  12       1474.34       1498.67        35.68 o                         
  -1  10  12         72.82         75.31        22.51 o                         
   0  10  12       1641.68       1770.49        63.59 o                         
   1  10  12        666.17        679.84        48.49 o                         
   2  10  12       1887.95       1989.55        55.31 o                         
  -8  11  12        847.21        877.02        53.04 o                         
  -7  11  12          0.54        -24.14        33.61 o                         
  -6  11  12        824.50        763.25        52.34 o                         
  -5  11  12        290.13        286.00        29.88 o                         
  -4  11  12        577.37        526.35        35.42 o                         
  -3  11  12         77.48         48.80        24.10 o                         
  -2  11  12       1075.25       1231.88        90.37 o                         
  -1  11  12        252.98        246.93        31.54 o                         
   0  11  12       1113.61       1087.77        54.17 o                         
 -15   0  13       2566.11       2705.84       157.22 o                         
 -13   0  13       2483.82       2473.68       143.05 o                         
 -11   0  13       1728.05       1666.54        79.99 o                         
  -9   0  13         27.03         40.65        14.80 o                         
  -7   0  13        936.49       1002.35        34.54 o                         
  -5   0  13         71.76         74.41        18.69 o                         
  -3   0  13      13772.01      13840.59       234.61 o                         
  -1   0  13        111.26        128.21        15.50 o                         
   1   0  13        216.58        206.24        14.97 o                         
   3   0  13        597.74        583.34        27.51 o                         
   5   0  13       2392.68       2222.96        69.65 o                         
 -15   1  13       1922.07       2014.69       142.20 o                         
 -14   1  13         43.67         10.51        43.06 o                         
 -13   1  13        445.58        444.95        50.61 o                         
 -12   1  13         48.87         46.13        18.15 o                         
 -11   1  13        585.86        492.25        26.57 o                         
 -10   1  13         20.00         44.40        11.11 o                         
  -9   1  13      10604.06      10338.60       254.20 o                         
  -8   1  13        671.87        620.60        18.19 o                         
  -7   1  13        389.80        466.50        17.88 o                         
  -6   1  13        161.68        190.16        14.00 o                         
  -5   1  13        913.14        908.67        23.28 o                         
  -4   1  13          1.22         14.01        10.90 o                         
  -3   1  13          0.09        151.42        16.79 o                         
  -2   1  13          2.97         28.44        10.35 o                         
  -1   1  13       6844.74       6796.84        57.75 o                         
   0   1  13        314.13        279.55        10.56 o                         
   1   1  13       1865.27       1752.51        29.22 o                         
   2   1  13         17.06         26.26        10.64 o                         
   3   1  13       2490.78       2407.49        39.70 o                         
   4   1  13         97.12         84.58        13.26 o                         
   5   1  13         65.78         76.81        17.51 o                         
   6   1  13          7.59         18.85        21.92 o                         
 -15   2  13       1797.92       1801.72        88.96 o                         
 -14   2  13         12.73         71.42        44.20 o                         
 -13   2  13       1475.36       1640.95        61.25 o                         
 -12   2  13        242.73        235.44        24.89 o                         
 -11   2  13       2833.47       2735.07        73.60 o                         
 -10   2  13        118.08         83.04        14.30 o                         
  -9   2  13        855.52        771.58        27.22 o                         
  -8   2  13         68.25         96.37        12.19 o                         
  -7   2  13       1622.70       1591.65        33.23 o                         
  -6   2  13        671.12        636.61        20.10 o                         
  -5   2  13         59.45         47.06        10.20 o                         
  -4   2  13        691.83        706.85        17.49 o                         
  -3   2  13       9572.40       9588.64       110.31 o                         
  -2   2  13         84.25         70.26         9.40 o                         
  -1   2  13         16.66         32.07         8.86 o                         
   0   2  13         13.46         18.60         8.04 o                         
   1   2  13       1717.83       1644.51        29.00 o                         
   2   2  13        147.44        142.92        12.48 o                         
   3   2  13        966.90        956.67        23.81 o                         
   4   2  13          4.56         11.13        14.07 o                         
   5   2  13       2408.81       2345.03        56.94 o                         
   6   2  13         75.97         72.21        21.21 o                         
 -15   3  13       1100.30       1144.70       181.24 o                         
 -14   3  13          0.06        -24.48        52.49 o                         
 -13   3  13       2556.81       2738.33        86.03 o                         
 -12   3  13         80.27         83.44        23.31 o                         
 -11   3  13         82.04         55.81        17.90 o                         
 -10   3  13        233.42        223.42        17.82 o                         
  -9   3  13       4378.88       4275.50        99.16 o                         
  -8   3  13        195.30        133.79        19.65 o                         
  -7   3  13        310.58        363.30        18.12 o                         
  -6   3  13        159.17        212.38        16.57 o                         
  -5   3  13       1896.91       1984.25        41.73 o                         
  -4   3  13         48.96         29.01         6.86 o                         
  -3   3  13        226.96        324.25        13.06 o                         
  -2   3  13          5.59         -9.53        11.35 o                         
  -1   3  13       3785.14       3710.01        49.78 o                         
   0   3  13       2359.63       2417.46        39.08 o                         
   1   3  13       1377.70       1369.64        29.63 o                         
   2   3  13         65.09         67.35        13.81 o                         
   3   3  13       3380.12       3350.32        71.03 o                         
   4   3  13         13.43         13.02        16.35 o                         
   5   3  13          8.48          2.55        24.35 o                         
   6   3  13        186.48        155.32        22.11 o                         
 -15   4  13       1319.62       1309.03        77.64 o                         
 -14   4  13          0.32         49.74        82.63 o                         
 -13   4  13       1593.36       1679.10        78.13 o                         
 -12   4  13        326.05        267.88        28.10 o                         
 -11   4  13       3666.33       3624.98       138.32 o                         
 -10   4  13         46.26         69.22        18.14 o                         
  -9   4  13       1249.97       1186.15        35.74 o                         
  -8   4  13         12.45         15.63        10.07 o                         
  -7   4  13       4400.53       4078.97       185.12 o                         
  -6   4  13         32.11         37.60        11.82 o                         
  -5   4  13        572.07        558.71        19.58 o                         
  -4   4  13         55.58         70.80        11.26 o                         
  -3   4  13       3250.93       3266.62        46.35 o                         
  -2   4  13        497.22        492.22        15.95 o                         
  -1   4  13          0.39          2.82        11.89 o                         
   0   4  13         54.26         57.44        13.50 o                         
   1   4  13       3120.46       3058.04        44.22 o                         
   2   4  13        339.49        316.91        16.66 o                         
   3   4  13       1172.61       1195.06        37.97 o                         
   4   4  13          5.91        -13.84        22.03 o                         
   5   4  13       2993.04       2814.50        86.57 o                         
   6   4  13         49.82         29.27        29.71 o                         
 -14   5  13         90.79        -11.35        47.93 o                         
 -13   5  13       1802.26       1920.15        91.32 o                         
 -12   5  13          0.24        -10.77        37.97 o                         
 -11   5  13         22.02          8.49        25.57 o                         
 -10   5  13         86.26         79.35        24.55 o                         
  -9   5  13       5292.32       5315.41       132.34 o                         
  -8   5  13        634.23        641.43        34.66 o                         
  -7   5  13        657.65        652.36        27.59 o                         
  -6   5  13          1.23          5.05         9.19 o                         
  -5   5  13       3017.82       3036.03        39.63 o                         
  -4   5  13          7.07         16.57        11.18 o                         
  -3   5  13        379.58        477.91        20.70 o                         
  -2   5  13         31.34         24.38        12.85 o                         
  -1   5  13       3105.06       3149.51        46.09 o                         
   0   5  13        363.50        373.48        16.41 o                         
   1   5  13        678.42        680.85        21.67 o                         
   2   5  13          0.11         13.21        15.76 o                         
   3   5  13       3323.59       3209.68        87.08 o                         
   4   5  13          5.50          8.01        21.68 o                         
   5   5  13        581.78        489.26        50.80 o                         
 -14   6  13         28.12         19.60        40.09 o                         
 -13   6  13          4.86         -8.87        48.75 o                         
 -12   6  13        180.18        179.62        35.82 o                         
 -11   6  13       1999.55       2055.82        82.38 o                         
 -10   6  13        366.46        385.68        26.33 o                         
  -9   6  13       1197.15       1163.21        48.62 o                         
  -8   6  13        135.28        115.72        14.93 o                         
  -7   6  13       1516.58       1323.23        57.15 o                         
  -6   6  13        131.46        161.50        11.62 o                         
  -5   6  13        169.35        187.55        11.56 o                         
  -4   6  13        608.32        598.50        17.35 o                         
  -3   6  13       5067.78       5179.17        67.98 o                         
  -2   6  13          3.60         16.29        12.91 o                         
  -1   6  13          0.37         15.63        14.25 o                         
   0   6  13         32.26         30.52        15.25 o                         
   1   6  13       2032.89       2024.53        34.75 o                         
   2   6  13        174.80        181.68        19.85 o                         
   3   6  13        883.05        915.58        39.96 o                         
   4   6  13         28.51         12.60        34.67 o                         
   5   6  13        853.82        681.96        92.48 o                         
 -13   7  13        944.68        854.67        56.20 o                         
 -12   7  13         50.43         44.42        45.52 o                         
 -11   7  13         45.87        -26.78        26.78 o                         
 -10   7  13          8.52        -19.34        19.34 o                         
  -9   7  13       4575.05       4786.73        98.45 o                         
  -8   7  13        183.63        158.39        16.38 o                         
  -7   7  13        575.81        588.25        37.63 o                         
  -6   7  13        574.10        577.18        17.84 o                         
  -5   7  13       3856.83       3836.72        52.80 o                         
  -4   7  13        524.29        567.01        19.07 o                         
  -3   7  13         12.54        138.94        14.89 o                         
  -2   7  13         11.10          1.26        14.18 o                         
  -1   7  13       3073.61       3202.28        47.71 o                         
   0   7  13        891.38        880.12        23.20 o                         
   1   7  13        577.83        578.20        22.57 o                         
   2   7  13         23.35          8.77        19.57 o                         
   3   7  13       3579.66       3611.07       129.69 o                         
   4   7  13         80.54         64.19        55.85 o                         
 -12   8  13          6.50          5.09        40.15 o                         
 -11   8  13       1044.43        996.26        69.72 o                         
 -10   8  13        626.95        618.56        28.81 o                         
  -9   8  13        249.75        272.64        37.47 o                         
  -8   8  13        178.51        232.04        50.57 o                         
  -7   8  13       2530.87       2498.55        91.69 o                         
  -6   8  13       1073.05       1066.60        40.50 o                         
  -5   8  13         75.56         78.14        14.04 o                         
  -4   8  13        167.98        181.48        18.27 o                         
  -3   8  13       2469.35       2536.84        48.55 o                         
  -2   8  13        660.29        662.99        20.75 o                         
  -1   8  13         34.25         31.22        15.13 o                         
   0   8  13        382.44        356.84        19.21 o                         
   1   8  13       1693.65       1681.94        41.18 o                         
   2   8  13        186.46        148.06        26.79 o                         
   3   8  13        483.44        547.03        41.44 o                         
 -11   9  13        406.77        337.27        75.61 o                         
 -10   9  13         73.79         78.12        78.13 o                         
  -9   9  13       1024.73        978.14        44.47 o                         
  -8   9  13        379.37        435.97        33.26 o                         
  -7   9  13        334.72        359.67        47.15 o                         
  -6   9  13        253.91        213.65        23.47 o                         
  -5   9  13       3086.50       3008.58        74.41 o                         
  -4   9  13        877.29        873.21        32.39 o                         
  -3   9  13         63.29         76.58        16.83 o                         
  -2   9  13         31.79         49.01        18.97 o                         
  -1   9  13       2186.02       2119.23        46.37 o                         
   0   9  13        355.81        350.35        26.77 o                         
   1   9  13         78.52         80.52        27.59 o                         
   2   9  13         43.91         18.04        30.26 o                         
  -9  10  13        469.09        513.40        61.54 o                         
  -8  10  13        117.33        114.35        53.70 o                         
  -7  10  13       2042.96       2098.12        65.44 o                         
  -6  10  13        111.40         80.51        23.81 o                         
  -5  10  13         51.12         56.25        25.57 o                         
  -4  10  13        133.16        146.34        22.58 o                         
  -3  10  13       2734.51       2817.58        66.80 o                         
  -2  10  13          0.08         -4.94        22.43 o                         
  -1  10  13         94.05        109.39        29.41 o                         
   0  10  13        117.18         48.13        30.34 o                         
  -6  11  13          1.10        -34.04        34.04 o                         
  -5  11  13       1522.05       1512.58        47.89 o                         
  -4  11  13        186.14        162.67        31.14 o                         
  -3  11  13        478.47        521.10        40.74 o                         
 -14   0  14         49.30         92.00        66.54 o                         
 -12   0  14       1563.26       1715.22       116.02 o                         
 -10   0  14       4194.72       4172.91       249.23 o                         
  -8   0  14       2479.59       2544.35        75.29 o                         
  -6   0  14       1490.33       1483.62        42.16 o                         
  -4   0  14       1958.05       1957.43        51.18 o                         
  -2   0  14      10138.95      10352.51       162.54 o                         
   0   0  14         32.74         20.11        10.45 o                         
   2   0  14       1784.37       1724.58        47.74 o                         
   4   0  14          7.00         22.60        24.69 o                         
 -15   1  14         26.66         61.49        49.77 o                         
 -14   1  14       4825.91       5165.00       177.36 o                         
 -13   1  14          0.00         23.10        41.32 o                         
 -12   1  14        126.56         98.80        44.29 o                         
 -11   1  14         14.25         18.55        26.23 o                         
 -10   1  14       1102.97       1048.40        33.15 o                         
  -9   1  14        357.60        304.89        17.97 o                         
  -8   1  14       5865.66       5655.96        98.11 o                         
  -7   1  14        223.63        199.44        14.84 o                         
  -6   1  14       2189.34       2218.12        40.55 o                         
  -5   1  14        142.82        143.86        17.17 o                         
  -4   1  14       8420.67       8539.67       123.16 o                         
  -3   1  14         17.97         31.16        13.08 o                         
  -2   1  14       2755.28       2785.75        39.36 o                         
  -1   1  14         39.60         49.55        11.96 o                         
   0   1  14       1572.23       1506.46        39.36 o                         
   1   1  14          1.86         -1.29        10.52 o                         
   2   1  14        796.50        777.29        21.68 o                         
   3   1  14         38.58         45.66        13.62 o                         
   4   1  14       8172.46       7752.58       135.88 o                         
   5   1  14         23.96         50.90        29.24 o                         
 -15   2  14        135.79         86.00       100.65 o                         
 -14   2  14        210.15        134.49        48.75 o                         
 -13   2  14          5.23         25.29        42.11 o                         
 -12   2  14       1461.12       1457.58        75.73 o                         
 -11   2  14         63.29         34.47        20.22 o                         
 -10   2  14       3139.56       3038.81       108.56 o                         
  -9   2  14        251.99        290.88        25.68 o                         
  -8   2  14       4893.93       4935.53        79.55 o                         
  -7   2  14        202.32        192.40        16.65 o                         
  -6   2  14       2492.85       2455.71        41.64 o                         
  -5   2  14         92.26         91.67        11.63 o                         
  -4   2  14        149.75        298.24        14.15 o                         
  -3   2  14        201.56        195.06        12.00 o                         
  -2   2  14       7525.95       7577.64        93.81 o                         
  -1   2  14          0.02         12.88         8.88 o                         
   0   2  14         21.51         35.82         9.97 o                         
   1   2  14        269.81        251.45        13.34 o                         
   2   2  14       2275.12       2149.34        47.97 o                         
   3   2  14        580.75        568.69        20.31 o                         
   4   2  14         14.31         -3.16        23.48 o                         
   5   2  14         18.97         -7.35        28.83 o                         
 -15   3  14        535.49        470.33        75.13 o                         
 -14   3  14       2349.48       2586.98       109.38 o                         
 -13   3  14         33.26         43.74        45.16 o                         
 -12   3  14         49.00         68.54        26.35 o                         
 -11   3  14        103.19        108.87        21.81 o                         
 -10   3  14       2022.71       1918.89        72.38 o                         
  -9   3  14        204.12        146.88        20.45 o                         
  -8   3  14       1713.46       1650.19        35.36 o                         
  -7   3  14        256.46        266.02        18.01 o                         
  -6   3  14       2347.69       2278.72        39.90 o                         
  -5   3  14         36.88         18.98        11.64 o                         
  -4   3  14       4185.13       4284.13        49.59 o                         
  -3   3  14        100.81         77.84         8.99 o                         
  -2   3  14        818.92        820.37        22.39 o                         
  -1   3  14         14.73         13.22        11.24 o                         
   0   3  14       3363.95       3424.68        46.63 o                         
   1   3  14         37.02         21.74        12.52 o                         
   2   3  14         34.20         43.73        13.01 o                         
   3   3  14        119.73        110.61        19.85 o                         
   4   3  14       4455.82       4306.15       102.83 o                         
   5   3  14        143.58        173.09        53.64 o                         
 -14   4  14        618.81        605.67        61.25 o                         
 -13   4  14          2.26         -0.90        51.04 o                         
 -12   4  14       1158.60       1063.31        73.23 o                         
 -11   4  14         97.11        116.22        27.00 o                         
 -10   4  14       2486.12       2425.96        79.65 o                         
  -9   4  14        439.83        353.10        25.71 o                         
  -8   4  14       3578.04       3745.09        90.55 o                         
  -7   4  14         53.12         36.00        14.01 o                         
  -6   4  14       2111.57       2040.15        38.52 o                         
  -5   4  14         12.31          4.74        11.14 o                         
  -4   4  14         63.90        293.03        17.19 o                         
  -3   4  14          3.25         -0.49        12.37 o                         
  -2   4  14       2839.29       2770.42        41.76 o                         
  -1   4  14        200.23        188.62        14.33 o                         
   0   4  14        121.64        114.77        15.32 o                         
   1   4  14         45.73         50.74        15.36 o                         
   2   4  14       4001.66       3886.63        77.18 o                         
   3   4  14        535.44        454.25        35.96 o                         
   4   4  14          3.88         -3.23        28.41 o                         
 -14   5  14       1980.34       2412.32       175.05 o                         
 -13   5  14         27.12         69.68        62.51 o                         
 -12   5  14        537.37        581.15        79.15 o                         
 -11   5  14        123.65        123.60        28.57 o                         
 -10   5  14       1136.65       1064.94        46.64 o                         
  -9   5  14        297.89        271.39        35.19 o                         
  -8   5  14        877.73        836.40        39.78 o                         
  -7   5  14        489.49        445.89        26.54 o                         
  -6   5  14        572.30        539.19        23.82 o                         
  -5   5  14        271.76        243.29        19.71 o                         
  -4   5  14       3089.12       3231.08        57.61 o                         
  -3   5  14        654.79        683.07        19.70 o                         
  -2   5  14       1268.27       1282.99        25.34 o                         
  -1   5  14        127.51        146.43        15.15 o                         
   0   5  14       1651.52       1695.68        33.90 o                         
   1   5  14        178.27        184.00        18.51 o                         
   2   5  14         32.91         31.03        27.04 o                         
   3   5  14         49.81         60.94        40.99 o                         
   4   5  14       4308.81       4254.49       200.94 o                         
 -13   6  14          1.64        -15.44        50.35 o                         
 -12   6  14        906.39        956.58        53.80 o                         
 -11   6  14        212.39        157.04        50.56 o                         
 -10   6  14       2201.14       2212.00        58.08 o                         
  -9   6  14          5.81        -18.87        23.77 o                         
  -8   6  14       4839.05       4814.33       110.77 o                         
  -7   6  14        172.65        136.66        15.54 o                         
  -6   6  14       1230.05       1139.95        44.88 o                         
  -5   6  14          4.33          3.48        12.29 o                         
  -4   6  14         49.88        137.05        15.66 o                         
  -3   6  14        149.40        192.26        16.41 o                         
  -2   6  14       2758.54       2907.47        55.85 o                         
  -1   6  14        575.92        548.48        20.59 o                         
   0   6  14        203.03        214.02        17.64 o                         
   1   6  14          3.51        -11.75        22.54 o                         
   2   6  14       2071.80       2065.82        54.00 o                         
   3   6  14        272.48        178.60        67.44 o                         
 -12   7  14        865.84        848.84       103.85 o                         
 -11   7  14         10.69         16.81        37.54 o                         
 -10   7  14        274.67        356.50        43.26 o                         
  -9   7  14        101.99        123.88        21.82 o                         
  -8   7  14       1964.38       1879.21        80.65 o                         
  -7   7  14        130.28        108.33        17.99 o                         
  -6   7  14        412.85        355.99        18.11 o                         
  -5   7  14        566.60        590.24        18.60 o                         
  -4   7  14       3139.03       3160.62        51.24 o                         
  -3   7  14         40.11         17.05        15.86 o                         
  -2   7  14        898.06        883.92        31.09 o                         
  -1   7  14        335.96        300.62        17.95 o                         
   0   7  14        928.72        946.57        35.15 o                         
   1   7  14         33.28         15.71        25.96 o                         
   2   7  14         96.05        143.00        31.00 o                         
 -11   8  14        148.95        109.12        41.26 o                         
 -10   8  14       1909.26       2141.31        81.54 o                         
  -9   8  14         56.86         96.02        26.77 o                         
  -8   8  14        911.55       1008.30        38.93 o                         
  -7   8  14         15.52        -13.61        20.44 o                         
  -6   8  14       1533.40       1632.70        57.48 o                         
  -5   8  14         15.96         16.23        18.84 o                         
  -4   8  14        739.82        754.87        28.54 o                         
  -3   8  14        498.14        472.69        21.10 o                         
  -2   8  14       1450.62       1439.58        31.25 o                         
  -1   8  14        173.67        133.39        19.47 o                         
   0   8  14        274.30        255.60        26.96 o                         
   1   8  14        309.34        354.46        44.09 o                         
 -10   9  14        813.82        555.49        81.31 o                         
  -9   9  14        500.10        510.38        48.10 o                         
  -8   9  14       2167.68       2144.05        85.01 o                         
  -7   9  14         76.55         41.49        40.44 o                         
  -6   9  14       1001.01        952.64        42.54 o                         
  -5   9  14        944.99        930.84        58.36 o                         
  -4   9  14       1977.86       2006.14        48.72 o                         
  -3   9  14         65.88         40.56        23.59 o                         
  -2   9  14        196.04        177.09        23.99 o                         
  -1   9  14        331.14        373.67        28.58 o                         
   0   9  14       2351.35       2420.56        67.16 o                         
  -7  10  14        151.64        113.01        32.99 o                         
  -6  10  14       2496.53       2682.71       110.74 o                         
  -5  10  14          7.28          4.85        25.29 o                         
  -4  10  14        106.27        183.85        26.53 o                         
  -3  10  14        314.84        289.10        32.14 o                         
 -13   0  15        442.67        403.67        80.11 o                         
 -11   0  15       1320.26       1291.95        70.06 o                         
  -9   0  15       1935.79       2037.66        68.42 o                         
  -7   0  15       5293.21       5484.89       129.71 o                         
  -5   0  15        288.05        412.18        29.38 o                         
  -3   0  15       4049.16       4110.32       112.21 o                         
  -1   0  15       1120.15       1065.76        39.84 o                         
   1   0  15          4.06         27.02        28.84 o                         
   3   0  15       5660.20       5634.15       181.81 o                         
 -14   1  15         86.94         -5.22        47.47 o                         
 -13   1  15       1577.24       1689.01        85.60 o                         
 -12   1  15        146.74        120.01        43.69 o                         
 -11   1  15        268.78        216.48        39.06 o                         
 -10   1  15         11.64         -0.89        22.27 o                         
  -9   1  15       4171.36       3950.08        85.69 o                         
  -8   1  15         66.18         52.45        17.16 o                         
  -7   1  15        868.42        850.24        23.38 o                         
  -6   1  15         16.16         27.10        15.48 o                         
  -5   1  15        495.71        663.39        24.47 o                         
  -4   1  15        199.09        196.57        17.81 o                         
  -3   1  15       3234.48       3297.69        57.76 o                         
  -2   1  15         96.36         84.07        14.48 o                         
  -1   1  15       1851.18       1802.05        45.09 o                         
   0   1  15        110.67         93.63        12.13 o                         
   1   1  15        627.38        603.28        35.19 o                         
   2   1  15          6.15         13.34        21.60 o                         
   3   1  15          8.73         19.75        27.49 o                         
   4   1  15        347.18        386.93        41.97 o                         
 -14   2  15        120.26         97.94        49.23 o                         
 -13   2  15         91.73        -33.59        48.68 o                         
 -12   2  15         51.98        -19.54        33.16 o                         
 -11   2  15       1961.83       1831.49        74.13 o                         
 -10   2  15         22.28         11.93        19.40 o                         
  -9   2  15        936.58        938.72        35.10 o                         
  -8   2  15         23.19         42.81        18.33 o                         
  -7   2  15       2679.00       2651.32        44.92 o                         
  -6   2  15        506.15        518.16        21.06 o                         
  -5   2  15        297.10        324.86        19.26 o                         
  -4   2  15       1493.18       1504.07        32.79 o                         
  -3   2  15       2291.90       2360.47        38.37 o                         
  -2   2  15        911.83        880.96        26.66 o                         
  -1   2  15       2121.81       2058.60        40.95 o                         
   0   2  15        233.06        198.63        15.38 o                         
   1   2  15        585.48        582.26        24.07 o                         
   2   2  15         28.73         23.72        22.08 o                         
   3   2  15       3401.59       3342.12        98.08 o                         
   4   2  15        245.40        219.01        33.56 o                         
 -14   3  15        289.78        336.43        55.43 o                         
 -13   3  15       3712.58       3879.46       144.02 o                         
 -12   3  15         12.45         33.28        43.85 o                         
 -11   3  15        345.45        321.97        34.20 o                         
 -10   3  15        548.05        511.37        33.97 o                         
  -9   3  15       5251.16       5115.62       170.00 o                         
  -8   3  15         11.68        -25.52        25.52 o                         
  -7   3  15        163.41        201.00        17.79 o                         
  -6   3  15        590.98        601.59        21.26 o                         
  -5   3  15        352.20        429.63        18.56 o                         
  -4   3  15        667.79        659.71        20.22 o                         
  -3   3  15       4745.07       4883.85        62.82 o                         
  -2   3  15        396.76        378.63        18.10 o                         
  -1   3  15       1844.36       1791.86        61.58 o                         
   0   3  15        217.29        200.94        16.26 o                         
   1   3  15       1401.26       1458.48        37.65 o                         
   2   3  15         65.63         48.51        21.50 o                         
   3   3  15        555.84        491.68        37.95 o                         
 -13   4  15         48.52        131.79        50.05 o                         
 -12   4  15        830.78       1002.68        97.28 o                         
 -11   4  15       1159.50       1141.53       118.97 o                         
 -10   4  15         17.57          2.63        26.33 o                         
  -9   4  15        158.22        161.90        24.37 o                         
  -8   4  15          1.72          7.38        31.57 o                         
  -7   4  15       2248.31       2301.57        46.58 o                         
  -6   4  15        494.17        494.18        19.97 o                         
  -5   4  15        881.46        893.72        22.09 o                         
  -4   4  15        707.96        744.67        21.22 o                         
  -3   4  15       2771.33       2879.76        66.79 o                         
  -2   4  15        372.56        333.62        22.05 o                         
  -1   4  15       2920.26       2965.47        52.96 o                         
   0   4  15         69.49         77.69        23.88 o                         
   1   4  15        647.32        629.74        42.11 o                         
   2   4  15        171.46        106.80        40.80 o                         
   3   4  15       2634.17       2504.82        81.63 o                         
 -13   5  15       4390.56       4839.81       173.11 o                         
 -12   5  15          3.47         16.87        36.46 o                         
 -11   5  15        242.71        160.72        30.65 o                         
 -10   5  15        118.63         93.63        29.03 o                         
  -9   5  15       3089.58       3162.36       104.69 o                         
  -8   5  15         69.37         35.66        20.91 o                         
  -7   5  15         59.55         52.71        22.47 o                         
  -6   5  15          1.94         -3.63        15.40 o                         
  -5   5  15        411.29        408.30        19.49 o                         
  -4   5  15         38.01         19.80        13.74 o                         
  -3   5  15       3573.96       3614.99        59.37 o                         
  -2   5  15          0.12         -5.53        18.12 o                         
  -1   5  15       2083.45       2213.49        47.86 o                         
   0   5  15         24.29         30.96        28.62 o                         
   1   5  15       1257.23       1276.52        79.50 o                         
   2   5  15          9.22        -23.77        34.69 o                         
 -12   6  15        195.92        192.48        41.17 o                         
 -11   6  15       3302.25       3551.96       163.87 o                         
 -10   6  15         15.15         28.57        30.50 o                         
  -9   6  15        913.03       1019.01        53.02 o                         
  -8   6  15         28.44         55.76        32.06 o                         
  -7   6  15       2726.76       2752.55        70.61 o                         
  -6   6  15        135.10        137.60        21.19 o                         
  -5   6  15       2027.24       2081.00        41.67 o                         
  -4   6  15        614.66        650.31        24.49 o                         
  -3   6  15       1962.80       2067.75        44.49 o                         
  -2   6  15          0.40         -9.66        18.73 o                         
  -1   6  15        873.35        860.86        29.68 o                         
   0   6  15        180.26        195.61        30.86 o                         
   1   6  15        490.42        457.03        42.27 o                         
   2   6  15        304.58        286.83        42.47 o                         
 -11   7  15        243.43        216.44        35.85 o                         
 -10   7  15         42.30         68.63        32.81 o                         
  -9   7  15       2032.37       2221.85        82.50 o                         
  -8   7  15         10.02         42.83        28.18 o                         
  -7   7  15        170.03        164.37        26.21 o                         
  -6   7  15        180.39        178.30        26.06 o                         
  -5   7  15        413.85        466.12        40.02 o                         
  -4   7  15        132.75        160.80        21.19 o                         
  -3   7  15       1678.52       1663.18        39.84 o                         
  -2   7  15        100.72         74.24        20.66 o                         
  -1   7  15       1562.76       1489.37        45.30 o                         
   0   7  15          1.82        -25.48        26.85 o                         
   1   7  15        617.75        656.32        44.03 o                         
 -10   8  15          3.24          3.44        43.36 o                         
  -9   8  15        896.90       1048.43        58.25 o                         
  -8   8  15         39.00         14.39        27.87 o                         
  -7   8  15       3157.07       3191.91        81.60 o                         
  -6   8  15         82.35        114.07        29.47 o                         
  -5   8  15        703.45        686.67        38.06 o                         
  -4   8  15       1143.43       1148.56        42.21 o                         
  -3   8  15       1214.32       1167.74        41.84 o                         
  -2   8  15         12.51         -3.38        24.10 o                         
  -1   8  15       1421.81       1425.18        49.53 o                         
  -8   9  15         96.43         87.67        34.98 o                         
  -7   9  15        353.58        332.44        37.20 o                         
  -6   9  15        155.01        137.23        30.71 o                         
  -5   9  15       1194.06       1177.33        55.51 o                         
  -4   9  15         60.67        104.06        30.59 o                         
  -3   9  15        925.77        921.11        57.50 o                         
 -14   0  16       2919.90       2968.99       173.43 o                         
 -12   0  16        247.32        162.45        45.80 o                         
 -10   0  16       2262.57       1984.76        90.09 o                         
  -8   0  16        250.44        239.40        32.40 o                         
  -6   0  16       7654.93       7903.32       174.08 o                         
  -4   0  16        355.87        296.34        69.06 o                         
  -2   0  16       1558.95       1585.53        63.01 o                         
   0   0  16         62.09         90.25        29.95 o                         
   2   0  16       2241.33       2131.38       117.94 o                         
 -13   1  16         23.74          3.86        36.13 o                         
 -12   1  16        318.10        309.77        34.75 o                         
 -11   1  16         10.87         23.65        29.31 o                         
 -10   1  16          0.46         23.46        38.91 o                         
  -9   1  16         73.25         78.50        36.70 o                         
  -8   1  16       4811.45       4722.09       118.06 o                         
  -7   1  16         22.69        -11.57        20.93 o                         
  -6   1  16       2049.70       2099.25        93.03 o                         
  -5   1  16          0.97          4.43        18.65 o                         
  -4   1  16       3069.64       3027.49        60.16 o                         
  -3   1  16        298.48        279.82        25.14 o                         
  -2   1  16        331.79        280.22        25.36 o                         
  -1   1  16          6.49         20.11        21.41 o                         
   0   1  16       1742.71       1754.24        50.95 o                         
   1   1  16          3.04          8.24        21.68 o                         
   2   1  16       1155.96       1132.16        57.37 o                         
 -13   2  16        362.26        390.79        55.24 o                         
 -12   2  16        225.91        111.34        48.49 o                         
 -11   2  16         18.57          4.50        30.29 o                         
 -10   2  16       2894.58       2932.59       144.79 o                         
  -9   2  16         10.72         22.32        33.22 o                         
  -8   2  16        590.76        535.35        28.03 o                         
  -7   2  16        129.79        104.66        19.89 o                         
  -6   2  16       2523.83       2496.34        49.05 o                         
  -5   2  16        241.30        273.72        19.81 o                         
  -4   2  16        544.33        554.70        22.02 o                         
  -3   2  16          9.66         23.29        16.51 o                         
  -2   2  16       4850.36       4679.00        97.41 o                         
  -1   2  16         48.01         57.30        22.14 o                         
   0   2  16          0.71         28.00        23.47 o                         
   1   2  16        130.09        129.14        23.29 o                         
   2   2  16       1556.51       1351.71       109.18 o                         
 -13   3  16          4.72        -38.87        49.97 o                         
 -12   3  16        912.80        998.31        69.88 o                         
 -11   3  16         27.41        -13.49        36.84 o                         
 -10   3  16         32.88         32.35        25.45 o                         
  -9   3  16          1.92        -25.02        25.02 o                         
  -8   3  16       4249.31       4078.63       132.10 o                         
  -7   3  16         37.88         31.53        21.70 o                         
  -6   3  16          1.33         17.21        18.44 o                         
  -5   3  16         33.98         70.16        16.53 o                         
  -4   3  16       1818.60       1824.02        33.40 o                         
  -3   3  16        366.91        394.29        21.88 o                         
  -2   3  16        206.19        181.37        21.44 o                         
  -1   3  16          0.01         -3.19        19.01 o                         
   0   3  16       2622.99       2629.33        62.48 o                         
   1   3  16         28.86         63.68        38.97 o                         
   2   3  16       1028.90        931.44        60.11 o                         
 -12   4  16       1140.40       1228.72        89.54 o                         
 -11   4  16         91.51         19.23        46.48 o                         
 -10   4  16       2590.62       2623.87        67.52 o                         
  -9   4  16        198.74        194.22        50.25 o                         
  -8   4  16         15.44         30.12        24.31 o                         
  -7   4  16        339.11        349.64        26.28 o                         
  -6   4  16       1966.23       1945.21        55.57 o                         
  -5   4  16         77.76         87.09        18.51 o                         
  -4   4  16        776.81        868.60        28.66 o                         
  -3   4  16          7.28          2.91        19.77 o                         
  -2   4  16       5192.59       5527.19        86.68 o                         
  -1   4  16        143.63        114.89        33.19 o                         
   0   4  16        209.23        234.05        35.00 o                         
   1   4  16          0.11        -34.26        34.26 o                         
 -12   5  16       1175.41       1048.76       104.85 o                         
 -11   5  16         77.41        124.55        37.70 o                         
 -10   5  16        160.42        204.41        29.93 o                         
  -9   5  16         54.87         34.25        32.88 o                         
  -8   5  16       3928.04       3947.43       102.12 o                         
  -7   5  16         13.80        -24.08        26.37 o                         
  -6   5  16          1.98         46.20        36.67 o                         
  -5   5  16        337.81        358.60        22.89 o                         
  -4   5  16       3042.49       3219.31        61.00 o                         
  -3   5  16         11.81         23.85        20.18 o                         
  -2   5  16        403.59        475.58        27.31 o                         
  -1   5  16        705.80        745.72        68.63 o                         
   0   5  16       1097.82       1162.03        55.69 o                         
   1   5  16          1.54         -0.10        44.28 o                         
 -11   6  16        110.69        140.16        62.45 o                         
 -10   6  16       1931.00       1858.46        66.36 o                         
  -9   6  16        137.26        144.99        36.31 o                         
  -8   6  16        206.32        155.38        33.06 o                         
  -7   6  16         59.18         25.59        27.75 o                         
  -6   6  16       1934.89       1942.88        57.97 o                         
  -5   6  16         52.78         86.39        28.85 o                         
  -4   6  16        596.00        670.08        30.70 o                         
  -3   6  16          7.23        -22.46        22.49 o                         
  -2   6  16       4000.53       4136.96        94.34 o                         
  -1   6  16         88.06         87.91        62.50 o                         
   0   6  16        146.65        170.45        41.45 o                         
 -10   7  16         73.71         59.83        43.94 o                         
  -9   7  16         24.99         23.90        35.87 o                         
  -8   7  16       3696.98       3807.60       152.19 o                         
  -7   7  16        231.45        281.76        33.31 o                         
  -6   7  16        349.02        437.00        31.15 o                         
  -5   7  16        165.04        138.72        30.09 o                         
  -4   7  16       2767.23       3014.17        76.49 o                         
  -3   7  16         14.98          2.41        28.98 o                         
  -2   7  16        500.60        459.94        35.41 o                         
  -7   8  16         62.88         34.92        29.96 o                         
  -6   8  16       2690.26       2842.91        74.66 o                         
  -5   8  16        611.32        528.36        37.13 o                         
  -4   8  16        348.72        393.78        38.49 o                         
 -11   0  17        161.24         98.95        98.91 o                         
  -9   0  17       3791.87       3051.51       169.59 o                         
  -7   0  17        842.78       1039.89        66.43 o                         
  -5   0  17        497.56        442.93        58.49 o                         
  -3   0  17        206.63        129.33        49.06 o                         
  -1   0  17       3676.53       3767.09       187.72 o                         
 -12   1  17          0.15         14.42        32.66 o                         
 -11   1  17       1042.61       1017.48        49.04 o                         
 -10   1  17          0.18        -24.06        41.52 o                         
  -9   1  17        960.19        808.72        70.08 o                         
  -8   1  17         12.77         35.63        25.01 o                         
  -7   1  17       3386.42       3308.76        84.07 o                         
  -6   1  17         46.00         30.85        25.50 o                         
  -5   1  17         25.22         17.99        21.38 o                         
  -4   1  17         91.71         93.16        35.49 o                         
  -3   1  17       2539.49       2773.37        80.40 o                         
  -2   1  17        128.43        139.10        36.00 o                         
  -1   1  17        171.30        222.09        37.79 o                         
   0   1  17          0.02         34.19        39.87 o                         
 -12   2  17         38.59         13.76        38.95 o                         
 -11   2  17        654.64        642.36        50.38 o                         
 -10   2  17         39.08         57.08        42.06 o                         
  -9   2  17       2536.69       2389.03       107.35 o                         
  -8   2  17        111.62         83.95        23.07 o                         
  -7   2  17       1058.19       1038.03        36.77 o                         
  -6   2  17        408.84        342.53        29.98 o                         
  -5   2  17       1682.82       1712.71        45.01 o                         
  -4   2  17        209.03        207.26        28.84 o                         
  -3   2  17        189.64        185.08        32.49 o                         
  -2   2  17         16.39          8.06        34.73 o                         
  -1   2  17       3557.45       3685.32        93.93 o                         
   0   2  17         82.90         32.81        40.29 o                         
 -12   3  17         34.57        139.20        70.86 o                         
 -11   3  17        461.90        508.74        47.42 o                         
 -10   3  17        374.12        362.52        63.66 o                         
  -9   3  17        709.87        631.24        39.03 o                         
  -8   3  17          9.22         -7.97        23.00 o                         
  -7   3  17       1598.82       1704.87        50.82 o                         
  -6   3  17        139.53        140.25        24.29 o                         
  -5   3  17         17.61         19.69        21.17 o                         
  -4   3  17        356.78        366.75        30.49 o                         
  -3   3  17       4318.89       4440.87       105.72 o                         
  -2   3  17         46.55         26.41        26.56 o                         
  -1   3  17        495.66        476.68        43.45 o                         
   0   3  17          2.98         21.16        41.62 o                         
 -11   4  17        545.30        571.73        50.77 o                         
 -10   4  17        502.42        521.98        53.59 o                         
  -9   4  17       3153.15       3223.01       156.26 o                         
  -8   4  17        194.68        249.93        32.12 o                         
  -7   4  17        794.27        838.61        35.06 o                         
  -6   4  17         41.25         57.84        24.09 o                         
  -5   4  17       1449.37       1380.01        47.76 o                         
  -4   4  17        431.71        364.77        26.02 o                         
  -3   4  17          1.26         36.19        27.39 o                         
  -2   4  17        101.58        116.11        35.01 o                         
  -1   4  17       2669.17       2739.88        79.30 o                         
 -10   5  17         56.52         24.01        45.31 o                         
  -9   5  17        156.23        120.63        40.03 o                         
  -8   5  17         88.91         31.90        27.92 o                         
  -7   5  17       3205.57       3346.39        82.26 o                         
  -6   5  17        139.48         80.12        28.69 o                         
  -5   5  17        197.19        189.13        30.44 o                         
  -4   5  17         11.11         39.57        25.73 o                         
  -3   5  17       3911.07       3987.06       109.24 o                         
  -2   5  17         72.22         61.14        29.91 o                         
  -9   6  17       1539.41       1539.34        80.03 o                         
  -8   6  17         70.69         62.71        30.25 o                         
  -7   6  17        977.63       1041.22        51.23 o                         
  -6   6  17          1.45        -22.92        30.38 o                         
  -5   6  17        612.07        654.97        39.32 o                         
  -4   6  17         91.56         34.57        29.57 o                         
  -3   6  17         91.15         34.22        35.40 o                         
 -10   0  18        134.06         44.20        60.65 o                         
  -8   0  18        591.72        543.20        58.31 o                         
  -6   0  18       3111.78       2979.69       119.63 o                         
  -4   0  18        969.89       1137.89        71.54 o                         
  -2   0  18         74.41         74.83        65.34 o                         
 -11   1  18         12.50          2.32        53.69 o                         
 -10   1  18        874.95        717.40        61.59 o                         
  -9   1  18          8.62         -9.06        32.15 o                         
  -8   1  18       2251.92       2190.31        61.70 o                         
  -7   1  18          2.86          6.82        27.21 o                         
  -6   1  18        230.17        152.90        28.55 o                         
  -5   1  18          7.74        -21.58        31.98 o                         
  -4   1  18        124.39         54.08        32.32 o                         
  -3   1  18        163.27        125.69        36.91 o                         
  -2   1  18       1197.46       1266.45        59.62 o                         
 -10   2  18        666.30        627.31        88.52 o                         
  -9   2  18        105.93         86.93        33.19 o                         
  -8   2  18       1289.77       1208.76        47.76 o                         
  -7   2  18         20.11         20.55        27.19 o                         
  -6   2  18       1207.59       1120.45        46.11 o                         
  -5   2  18        263.06        273.95        38.68 o                         
  -4   2  18       1633.78       1727.52        49.12 o                         
  -3   2  18        122.41        111.36        41.42 o                         
  -2   2  18        426.82        372.04        59.64 o                         
 -10   3  18        268.97        233.36        75.07 o                         
  -9   3  18         35.20         66.58        31.81 o                         
  -8   3  18       2546.23       2658.20        69.83 o                         
  -7   3  18          8.75        -25.46        25.46 o                         
  -6   3  18        109.30         20.38        30.53 o                         
  -5   3  18        310.89        283.05        35.79 o                         
  -4   3  18       1188.42       1149.42        52.52 o                         
  -3   3  18        156.08        145.33        33.92 o                         
  -9   4  18        302.55        277.51        49.19 o                         
  -8   4  18       2236.84       2374.70        74.90 o                         
  -7   4  18          7.46          7.88        30.76 o                         
  -6   4  18       1764.96       1804.78        56.91 o                         
  -5   4  18        235.00        186.25        31.85 o                         
  -4   4  18        762.48        700.75        50.37 o                         
  -7   0  19         10.84         66.36        75.67 o                         
                                                                                
